# Supplementary material for: Loss of the yeast transporter Agp2 upregulates the pleiotropic drug-resistant pump Pdr5 and confers resistance to the protein synthesis inhibitor cycloheximide
Source: PLoS One. 2024 May 22;19(5):e0303747. doi: 10.1371/journal.pone.0303747 (PMC11111045; doi:10.1371/journal.pone.0303747)
Supplement: S1 Table — (XLSX) [file pone.0303747.s016.xlsx]

## Sheet: D755_All-way
D755 All-way
ID Filter = Mascot Percolator <1% FDR and QI quant min 2 pepitdes
														Peak Area													Relative Percent Peak Area
														AgP2O - CHX			AgP2O + CHX			BY4741 - CHX			BY4741 + CHX			Sum	AgP2O - CHX			AgP2O + CHX			BY4741 - CHX			BY4741 + CHX
Accession	Peptide count	Unique peptides	Anova (p)	Rank	"-10log10p"	H&B q-value	Max fold difference	Log2 Max Fold Difference	Power	Highest mean condition	Lowest mean condition	Mass	Description	AgP2O - CHX - 1	AgP2O - CHX - 2	AgP2O - CHX - 3	AgP2O + CHX - 1	AgP2O + CHX - 2	AgP2O + CHX - 3	BY4741 - CHX - 1	BY4741 - CHX - 2	BY4741 - CHX - 3	BY4741 + CHX - 1	BY4741 + CHX - 2	BY4741 + CHX - 3	Sum	AgP2O - CHX - 1 - Rel%	AgP2O - CHX - 2 - Rel%	AgP2O - CHX - 3 - Rel%	AgP2O + CHX - 1 - Rel%	AgP2O + CHX - 2 - Rel%	AgP2O + CHX - 3 - Rel%	BY4741 - CHX - 1 - Rel%	BY4741 - CHX - 2 - Rel%	BY4741 - CHX - 3 - Rel%	BY4741 + CHX - 1 - Rel%	BY4741 + CHX - 2 - Rel%	BY4741 + CHX - 3 - Rel%
P06208	12	12	1.64805e-06	1	57.8303	0.00184911	4.87685	2.28595	1	AgP2O - CHX	BY4741 + CHX	68880	2-isopropylmalate synthase OS=Saccharomyces cerevisiae (strain ATCC 204508 / S288c) GN=LEU4 PE=1 SV=1	568468	572851	472556	441082	426190	400119	184056	122975	158472	126298	111200	93427.7	3.67769e+06	0.154572	0.155764	0.128493	0.119934	0.115885	0.108796	0.0500465	0.0334382	0.04309	0.0343416	0.0302363	0.0254039
P19414	15	15	3.11068e-06	2	55.0714	0.00174509	4.59396	2.19974	1	AgP2O + CHX	BY4741 - CHX	85714	Aconitate hydratase, mitochondrial OS=Saccharomyces cerevisiae (strain ATCC 204508 / S288c) GN=ACO1 PE=1 SV=2	986905	1.22088e+06	1.02778e+06	1.17472e+06	1.11103e+06	1.03181e+06	280884	207803	233470	321532	352308	217182	8.16631e+06	0.120851	0.149502	0.125856	0.14385	0.136051	0.12635	0.0343955	0.0254464	0.0285894	0.0393729	0.0431417	0.0265949
P32787	3	3	3.53307e-06	3	54.5185	0.00132137	6.59827	2.72209	1	AgP2O - CHX	BY4741 - CHX	30471	Mitochondrial genome maintenance protein MGM101 OS=Saccharomyces cerevisiae (strain ATCC 204508 / S288c) GN=MGM101 PE=1 SV=1	28312.9	43972.7	42316.3	32884.3	26854.9	28721	5027.79	4986.64	7354.06	6220	5640.24	8171.76	240463	0.117744	0.182867	0.175979	0.136754	0.11168	0.119441	0.0209088	0.0207377	0.030583	0.0258668	0.0234558	0.0339835
P05030	44	15	5.7379e-06	4	52.4125	0.00160948	2.15051	1.10468	1	AgP2O - CHX	BY4741 + CHX	100069	Plasma membrane ATPase 1 OS=Saccharomyces cerevisiae (strain ATCC 204508 / S288c) GN=PMA1 PE=1 SV=2	1.4802e+07	1.44976e+07	1.44437e+07	1.28725e+07	1.21821e+07	1.31614e+07	7.07541e+06	7.94773e+06	8.63474e+06	6.09748e+06	6.58087e+06	7.6625e+06	1.25958e+08	0.117516	0.115099	0.114671	0.102196	0.0967157	0.10449	0.0561728	0.0630983	0.0685525	0.0484089	0.0522466	0.0608338
P53163	3	3	5.75986e-06	5	52.3959	0.00129251	15.5849	3.96208	1	AgP2O + CHX	BY4741 - CHX	20637	54S ribosomal protein L12, mitochondrial OS=Saccharomyces cerevisiae (strain ATCC 204508 / S288c) GN=MNP1 PE=1 SV=1	118878	157877	147306	125718	158896	141045	9063.74	14110.1	4138.31	11927.5	14180	11925.2	915064	0.129913	0.172531	0.160978	0.137387	0.173644	0.154137	0.00990504	0.0154198	0.00452243	0.0130346	0.0154962	0.0130321
P32468	10	10	6.62827e-06	6	51.786	0.00123949	1.90411	0.929118	1	AgP2O - CHX	BY4741 + CHX	46753	Cell division control protein 12 OS=Saccharomyces cerevisiae (strain ATCC 204508 / S288c) GN=CDC12 PE=1 SV=1	169338	152726	186702	168035	154879	163820	121691	111736	112840	93479	83280.7	90433.6	1.60896e+06	0.105247	0.0949223	0.116039	0.104437	0.0962604	0.101817	0.0756332	0.0694459	0.0701324	0.058099	0.0517606	0.0562063
Q06405	2	2	1.00687e-05	7	49.9703	0.00161386	126.39	6.98173	1	BY4741 + CHX	AgP2O + CHX	11305	ATP synthase subunit f, mitochondrial OS=Saccharomyces cerevisiae (strain ATCC 204508 / S288c) GN=ATP17 PE=1 SV=1	4243.91	2369.52	1774.85	1752.68	2570.98	1671.29	277458	305209	85950.6	407553	267228	82918.8	1.4407e+06	0.00294573	0.0016447	0.00123193	0.00121655	0.00178454	0.00116005	0.192586	0.211847	0.0596589	0.282885	0.185485	0.0575545
P07246	6	5	1.02843e-05	8	49.8783	0.00144237	3.62772	1.85906	1	AgP2O - CHX	BY4741 - CHX	40743	Alcohol dehydrogenase 3, mitochondrial OS=Saccharomyces cerevisiae (strain ATCC 204508 / S288c) GN=ADH3 PE=1 SV=2	203844	274440	327142	233338	186038	230892	64840.9	74072.7	83105.9	85988.4	75279.5	78190.3	1.91717e+06	0.106325	0.143148	0.170638	0.12171	0.0970379	0.120434	0.0338211	0.0386364	0.0433482	0.0448517	0.0392659	0.0407842
P32332	4	3	2.45561e-05	9	46.0984	0.00306133	35.2766	5.14064	1	BY4741 - CHX	AgP2O - CHX	35302	Mitochondrial oxaloacetate transport protein OS=Saccharomyces cerevisiae (strain ATCC 204508 / S288c) GN=OAC1 PE=1 SV=1	5332.66	1410.63	1874.39	2218.94	2691.66	9009.58	84709.5	115809	103484	117588	89166.3	96404.5	629700	0.00846858	0.00224017	0.00297665	0.0035238	0.00427452	0.0143077	0.134524	0.183912	0.164339	0.186737	0.141601	0.153096
P47075	29	28	3.24493e-05	10	44.8879	0.00364082	1.76958	0.823409	1	AgP2O - CHX	BY4741 - CHX	83331	Vacuolar transporter chaperone 4 OS=Saccharomyces cerevisiae (strain ATCC 204508 / S288c) GN=VTC4 PE=1 SV=2	2.57311e+06	2.74281e+06	2.53323e+06	2.40542e+06	2.22606e+06	2.45972e+06	1.46021e+06	1.29798e+06	1.67741e+06	1.71922e+06	1.63094e+06	1.6088e+06	2.43349e+07	0.105737	0.112711	0.104099	0.0988465	0.0914758	0.101078	0.0600046	0.0533382	0.0689301	0.0706483	0.0670207	0.0661108
P12695	12	12	3.46461e-05	11	44.6035	0.0035339	11.7556	3.55528	1	BY4741 + CHX	AgP2O + CHX	51957	Dihydrolipoyllysine-residue acetyltransferase component of pyruvate dehydrogenase complex, mitochondrial OS=Saccharomyces cerevisiae (strain ATCC 204508 / S288c) GN=LAT1 PE=1 SV=1	216979	248212	665447	221406	210776	237000	2.58009e+06	2.03273e+06	1.61661e+06	3.1527e+06	2.30641e+06	2.40755e+06	1.58959e+07	0.01365	0.0156148	0.0418628	0.0139285	0.0132598	0.0149095	0.162311	0.127877	0.1017	0.198334	0.145095	0.151457
P53860	6	6	3.81409e-05	12	44.1861	0.00356617	3.44222	1.78334	1	AgP2O + CHX	BY4741 + CHX	40802	Phosphatidylinositol transfer protein PDR16 OS=Saccharomyces cerevisiae (strain ATCC 204508 / S288c) GN=PDR16 PE=1 SV=1	202862	213350	206270	243520	232207	254218	59400.3	100697	79313.7	83742.9	53342.6	74970.6	1.8039e+06	0.112458	0.118272	0.114347	0.134997	0.128725	0.140928	0.0329289	0.0558222	0.043968	0.0464234	0.0295708	0.0415604
P16451	4	4	5.80116e-05	13	42.3649	0.00500684	8.44765	3.07855	1	BY4741 + CHX	AgP2O + CHX	45448	Pyruvate dehydrogenase complex protein X component, mitochondrial OS=Saccharomyces cerevisiae (strain ATCC 204508 / S288c) GN=PDX1 PE=1 SV=1	14085.3	20139.6	30339.5	16641.8	10277.8	11594	82005.4	107548	50247.5	114166	105651	105532	668229	0.0210786	0.0301389	0.0454028	0.0249043	0.0153806	0.0173504	0.122721	0.160945	0.0751951	0.170849	0.158105	0.157928
Q02196	2	2	8.56549e-05	14	40.6725	0.00686463	6.32308	2.66063	0.999999	AgP2O - CHX	BY4741 + CHX	23274	Adenylyl-sulfate kinase OS=Saccharomyces cerevisiae (strain ATCC 204508 / S288c) GN=MET14 PE=1 SV=1	44845.5	61516.3	69121.8	37771.7	41066.5	73519.6	14258.1	13614.7	9706.46	10947.2	10720.4	6085.32	393174	0.11406	0.156461	0.175805	0.0960687	0.104449	0.18699	0.0362643	0.0346277	0.0246875	0.0278431	0.0272662	0.0154774
P10591	45	13	9.77219e-05	15	40.1001	0.0073096	2.3513	1.23346	0.999998	AgP2O - CHX	BY4741 + CHX	69786	Heat shock protein SSA1 OS=Saccharomyces cerevisiae (strain ATCC 204508 / S288c) GN=SSA1 PE=1 SV=4	4.77854e+06	4.88029e+06	3.81885e+06	4.36026e+06	4.47387e+06	3.60683e+06	2.32801e+06	2.49055e+06	2.47034e+06	2.13268e+06	2.07031e+06	1.52903e+06	3.89396e+07	0.122717	0.12533	0.0980713	0.111975	0.114893	0.0926264	0.0597852	0.0639594	0.0634403	0.054769	0.0531672	0.0392666
P81449	3	3	0.000114258	16	39.4211	0.00801235	197.783	7.62777	0.999996	BY4741 - CHX	AgP2O - CHX	10926	ATP synthase subunit e, mitochondrial OS=Saccharomyces cerevisiae (strain ATCC 204508 / S288c) GN=TIM11 PE=1 SV=2	350.666	3456.95	2542.43	3889.14	1677.22	2359.18	602640	553385	99903.6	559299	520243	109742	2.45949e+06	0.000142577	0.00140556	0.00103372	0.00158128	0.000681939	0.000959217	0.245026	0.225	0.0406197	0.227405	0.211525	0.0446199
P38988	5	4	0.000153144	17	38.149	0.0101075	6.78685	2.76274	0.999986	BY4741 + CHX	AgP2O + CHX	33252	Mitochondrial GTP/GDP carrier protein 1 OS=Saccharomyces cerevisiae (strain ATCC 204508 / S288c) GN=GGC1 PE=1 SV=1	6433.51	16530.4	17564.4	11724.7	9554.97	11101	50961.4	82045.7	47751.6	81057.5	79837.9	58867.3	473430	0.0135891	0.0349163	0.0371003	0.0247655	0.0201824	0.0234479	0.107643	0.1733	0.100863	0.171213	0.168637	0.124342
P28834	10	9	0.000195445	18	37.0898	0.0121827	3.40486	1.76759	0.999965	AgP2O - CHX	BY4741 + CHX	39300	Isocitrate dehydrogenase [NAD] subunit 1, mitochondrial OS=Saccharomyces cerevisiae (strain ATCC 204508 / S288c) GN=IDH1 PE=1 SV=2	436728	907095	887001	600010	655895	662191	237816	237595	196896	204954	243325	206910	5.47642e+06	0.0797471	0.165637	0.161967	0.109562	0.119767	0.120917	0.0434255	0.0433851	0.0359534	0.0374248	0.0444315	0.037782
P0CX33	2	2	0.000207766	19	36.8243	0.0122691	3.17155	1.66519	0.999957	BY4741 + CHX	AgP2O - CHX	7114	40S ribosomal protein S30-A OS=Saccharomyces cerevisiae (strain ATCC 204508 / S288c) GN=RPS30A PE=1 SV=1	81544.6	55593.9	65953.2	131345	84238	108742	210040	154203	192264	178335	238604	227176	1.72804e+06	0.0471891	0.0321717	0.0381665	0.0760083	0.0487478	0.0629281	0.121548	0.089236	0.111261	0.103201	0.138078	0.131465
P16387	16	15	0.000301836	20	35.2023	0.016933	2.55477	1.35319	0.999854	BY4741 + CHX	AgP2O + CHX	46712	Pyruvate dehydrogenase E1 component subunit alpha, mitochondrial OS=Saccharomyces cerevisiae (strain ATCC 204508 / S288c) GN=PDA1 PE=1 SV=2	821348	697482	1.08771e+06	616868	685864	936913	1.59528e+06	1.72006e+06	1.40546e+06	2.07757e+06	1.80001e+06	1.8442e+06	1.52888e+07	0.0537223	0.0456206	0.0711446	0.0403478	0.0448606	0.0612811	0.104343	0.112505	0.0919279	0.135888	0.117734	0.120624
P00924	30	12	0.000308139	21	35.1125	0.0164634	2.01413	1.01016	0.999844	AgP2O + CHX	BY4741 + CHX	46844	Enolase 1 OS=Saccharomyces cerevisiae (strain ATCC 204508 / S288c) GN=ENO1 PE=1 SV=3	4.6664e+06	3.67666e+06	4.81555e+06	4.25182e+06	4.34773e+06	4.95673e+06	2.33126e+06	2.75065e+06	3.02885e+06	1.90745e+06	2.29738e+06	2.52575e+06	4.15562e+07	0.112291	0.0884743	0.11588	0.102315	0.104623	0.119278	0.056099	0.066191	0.0728855	0.0459004	0.0552836	0.0607792
P08417	3	3	0.00034984	22	34.5613	0.0178419	2.47958	1.3101	0.999771	AgP2O - CHX	BY4741 - CHX	53574	Fumarate hydratase, mitochondrial OS=Saccharomyces cerevisiae (strain ATCC 204508 / S288c) GN=FUM1 PE=1 SV=2	44346.1	52888.1	71828.7	47216	46892.2	47888.3	23250.9	27246.8	17684.3	27234.1	22446.6	23093.6	452016	0.0981075	0.117005	0.158907	0.104457	0.10374	0.105944	0.0514383	0.0602785	0.0391231	0.0602504	0.0496589	0.0510902
P39926	6	5	0.000366853	23	34.3551	0.0178961	1.63436	0.708726	0.999736	AgP2O - CHX	BY4741 + CHX	33884	Protein SSO2 OS=Saccharomyces cerevisiae (strain ATCC 204508 / S288c) GN=SSO2 PE=1 SV=2	376000	322291	353378	334809	300710	345678	213549	231321	258259	218425	188629	236420	3.37947e+06	0.11126	0.0953674	0.104566	0.0990714	0.0889813	0.102288	0.0631902	0.0684491	0.0764199	0.064633	0.0558161	0.0699579
P00927	5	4	0.000373616	24	34.2757	0.0174665	5.27451	2.39904	0.999722	BY4741 - CHX	AgP2O + CHX	64076	Threonine dehydratase, mitochondrial OS=Saccharomyces cerevisiae (strain ATCC 204508 / S288c) GN=ILV1 PE=1 SV=2	32042.1	28210.8	47509.7	27083.5	16937.7	19094.6	67764	119333	145807	78328.9	81914.1	121327	785353	0.0407996	0.0359212	0.0604947	0.0344857	0.021567	0.0243133	0.0862847	0.151949	0.185658	0.0997372	0.104302	0.154487
Q6Q560	2	2	0.000376185	25	34.246	0.0168832	2.48391	1.31261	0.999716	BY4741 + CHX	AgP2O - CHX	11259	Protein ISD11 OS=Saccharomyces cerevisiae (strain ATCC 204508 / S288c) GN=ISD11 PE=1 SV=1	19689.8	11091.2	12141.6	20589.9	16334.6	17835.6	29689.2	34990.6	35330.9	35988.4	33550.5	37076.8	304309	0.0647031	0.0364473	0.0398988	0.067661	0.0536778	0.0586103	0.0975626	0.114984	0.116102	0.118263	0.110252	0.121839
Q12165	3	2	0.000435303	26	33.6121	0.018785	33.5901	5.06996	0.99957	BY4741 + CHX	AgP2O + CHX	17067	ATP synthase subunit delta, mitochondrial OS=Saccharomyces cerevisiae (strain ATCC 204508 / S288c) GN=ATP16 PE=1 SV=1	5912.73	6310.01	11770.1	8943.33	5032.21	7859.94	231860	271755	44784.8	366077	291820	75559.2	1.32768e+06	0.00445342	0.00475265	0.00886513	0.00673604	0.00379022	0.00592004	0.174635	0.204684	0.0337315	0.275726	0.219796	0.0569105
P53295	7	7	0.000703939	27	31.5246	0.0292526	1.30746	0.386771	0.998504	BY4741 + CHX	AgP2O + CHX	41266	Ribosome-interacting GTPase 2 OS=Saccharomyces cerevisiae (strain ATCC 204508 / S288c) GN=RBG2 PE=1 SV=1	103850	117924	118323	107731	106614	113461	131627	151657	137546	146187	145788	136618	1.51733e+06	0.0684425	0.0777181	0.0779816	0.0710006	0.0702644	0.0747767	0.0867494	0.0999499	0.0906501	0.0963455	0.0960824	0.0900389
P39010	4	4	0.000740674	28	31.3037	0.0296799	2.65888	1.41082	0.99831	AgP2O - CHX	BY4741 - CHX	86470	Palmitoyltransferase AKR1 OS=Saccharomyces cerevisiae (strain ATCC 204508 / S288c) GN=AKR1 PE=1 SV=1	49989.7	55345.2	52519.1	46853.6	28092.3	39216	26606.3	14225	18537.4	19897.7	19149	20359.7	390791	0.127919	0.141624	0.134392	0.119894	0.0718857	0.10035	0.0680832	0.0364005	0.0474356	0.0509166	0.0490006	0.0520986
Q12029	6	6	0.000924741	29	30.3398	0.0357779	3.43672	1.78103	0.99719	BY4741 + CHX	AgP2O - CHX	35506	Probable mitochondrial transport protein FSF1 OS=Saccharomyces cerevisiae (strain ATCC 204508 / S288c) GN=FSF1 PE=1 SV=1	70020.5	33352.2	35943.7	46196.4	44434.4	58974	99771.7	119352	186472	152152	137726	188913	1.17331e+06	0.0596778	0.0284258	0.0306345	0.0393727	0.037871	0.050263	0.0850345	0.101723	0.158929	0.129678	0.117383	0.161009
Q03655	9	9	0.00105205	30	29.7796	0.0393468	1.5607	0.642192	0.996283	AgP2O + CHX	BY4741 - CHX	57101	Probable 1,3-beta-glucanosyltransferase GAS3 OS=Saccharomyces cerevisiae (strain ATCC 204508 / S288c) GN=GAS3 PE=1 SV=1	404877	446235	483681	506939	429481	502378	292562	289633	339698	321315	292584	367396	4.67678e+06	0.0865717	0.0954151	0.103422	0.108395	0.0918326	0.10742	0.0625564	0.06193	0.0726351	0.0687044	0.062561	0.0785575
P38009	15	12	0.00107563	31	29.6834	0.0389307	2.58882	1.3723	0.996104	BY4741 - CHX	AgP2O + CHX	65565	Bifunctional purine biosynthesis protein ADE17 OS=Saccharomyces cerevisiae (strain ATCC 204508 / S288c) GN=ADE17 PE=1 SV=2	204557	111183	149308	144466	101392	131695	301929	374167	301321	234702	321808	288002	2.66453e+06	0.0767705	0.0417269	0.0560356	0.054218	0.0380526	0.0494252	0.113314	0.140425	0.113086	0.0880838	0.120775	0.108087
P0C2H8	8	8	0.0010766	32	29.6795	0.0377483	1.60371	0.681412	0.996097	BY4741 - CHX	AgP2O - CHX	12945	60S ribosomal protein L31-A OS=Saccharomyces cerevisiae (strain ATCC 204508 / S288c) GN=RPL31A PE=1 SV=1	2.93934e+06	3.20108e+06	3.7169e+06	3.83918e+06	3.05003e+06	3.56885e+06	4.87555e+06	5.3978e+06	5.53492e+06	4.98821e+06	4.34339e+06	5.38717e+06	5.08424e+07	0.0578128	0.0629607	0.0731062	0.0755114	0.0599899	0.0701943	0.0958953	0.106167	0.108864	0.0981113	0.0854285	0.105958
P33302	38	28	0.0010999	33	29.5865	0.0373965	15.7591	3.97811	0.995917	AgP2O - CHX	BY4741 + CHX	171925	Pleiotropic ABC efflux transporter of multiple drugs OS=Saccharomyces cerevisiae (strain ATCC 204508 / S288c) GN=PDR5 PE=1 SV=1	2.05905e+06	3.4778e+06	5.80193e+06	1.86954e+06	3.00193e+06	4.7886e+06	263016	191676	802541	96346	155044	468119	2.29756e+07	0.0896191	0.151369	0.252526	0.0813706	0.130658	0.208421	0.0114476	0.0083426	0.0349302	0.00419341	0.00674819	0.0203746
P28241	13	13	0.00120921	34	29.175	0.0399039	2.71316	1.43998	0.995034	AgP2O - CHX	BY4741 + CHX	39886	Isocitrate dehydrogenase [NAD] subunit 2, mitochondrial OS=Saccharomyces cerevisiae (strain ATCC 204508 / S288c) GN=IDH2 PE=1 SV=1	1.78117e+06	2.91482e+06	2.87504e+06	1.96197e+06	2.34881e+06	2.16415e+06	1.00844e+06	1.18251e+06	650626	1.12591e+06	931455	733120	1.9678e+07	0.0905157	0.148126	0.146104	0.0997035	0.119362	0.109978	0.0512473	0.060093	0.0330636	0.0572165	0.0473348	0.0372558
P05756	8	7	0.0013626	35	28.6563	0.043681	1.62146	0.697296	0.993696	BY4741 + CHX	AgP2O - CHX	17018	40S ribosomal protein S13 OS=Saccharomyces cerevisiae (strain ATCC 204508 / S288c) GN=RPS13 PE=1 SV=3	5.236e+06	6.20739e+06	7.81031e+06	7.37877e+06	6.10238e+06	6.829e+06	1.0475e+07	9.68315e+06	9.83195e+06	1.05871e+07	9.66526e+06	1.09668e+07	1.00773e+08	0.0519583	0.0615977	0.0775039	0.0732216	0.0605557	0.0677661	0.103946	0.0960887	0.0975652	0.105059	0.0959112	0.108826
P00360	18	10	0.00144526	36	28.4005	0.045044	2.63801	1.39945	0.992932	AgP2O - CHX	BY4741 - CHX	35842	Glyceraldehyde-3-phosphate dehydrogenase 1 OS=Saccharomyces cerevisiae (strain ATCC 204508 / S288c) GN=TDH1 PE=1 SV=3	1.40607e+06	2.02942e+06	1.20689e+06	1.49467e+06	1.90186e+06	1.17332e+06	506131	655274	598394	386502	691872	689492	1.27399e+07	0.110367	0.159296	0.0947329	0.117322	0.149284	0.0920983	0.0397281	0.0514348	0.0469701	0.0303379	0.0543075	0.0541207
Q12233	3	3	0.00144923	37	28.3886	0.043947	27.5979	4.78649	0.992895	BY4741 + CHX	AgP2O - CHX	12970	ATP synthase subunit g, mitochondrial OS=Saccharomyces cerevisiae (strain ATCC 204508 / S288c) GN=ATP20 PE=1 SV=1	5404.71	18088	24012.7	4907.97	23451	28137.5	520868	538841	128700	604359	567625	139066	2.60346e+06	0.00207597	0.00694768	0.00922338	0.00188517	0.00900762	0.0108077	0.200068	0.206971	0.0494342	0.232137	0.218027	0.0534158
P40185	6	6	0.00147421	38	28.3144	0.0435279	2.79884	1.48483	0.992658	AgP2O + CHX	BY4741 - CHX	15955	Protein MMF1, mitochondrial OS=Saccharomyces cerevisiae (strain ATCC 204508 / S288c) GN=MMF1 PE=1 SV=1	449472	585975	614975	560636	605970	628506	164092	189789	287495	161297	239893	341809	4.82991e+06	0.0930601	0.121322	0.127326	0.116076	0.125462	0.130128	0.0339742	0.0392946	0.0595238	0.0333954	0.0496682	0.0707692
Q05022	25	22	0.00148381	39	28.2862	0.042688	1.73566	0.795486	0.992567	BY4741 - CHX	AgP2O + CHX	193700	rRNA biogenesis protein RRP5 OS=Saccharomyces cerevisiae (strain ATCC 204508 / S288c) GN=RRP5 PE=1 SV=1	219822	248395	251309	198772	188981	237245	316437	341665	426682	287718	266323	299718	3.28307e+06	0.0669563	0.0756596	0.076547	0.0605445	0.0575624	0.0722631	0.0963847	0.104069	0.129964	0.087637	0.0811201	0.091292
Q04182	20	10	0.00152066	40	28.1797	0.0426546	10.071	3.33213	0.992212	AgP2O - CHX	BY4741 + CHX	173799	ATP-dependent permease PDR15 OS=Saccharomyces cerevisiae (strain ATCC 204508 / S288c) GN=PDR15 PE=1 SV=1	387393	310472	157682	308133	223905	103902	57015.5	44750.9	16377.1	44841.1	21737.2	18373.1	1.69458e+06	0.228607	0.183214	0.0930506	0.181835	0.13213	0.0613143	0.0336458	0.0264082	0.00966439	0.0264615	0.0128275	0.0108423
P52911	5	5	0.00181196	41	27.4185	0.0495858	1.82892	0.870992	0.989246	AgP2O + CHX	BY4741 + CHX	63811	Glucan 1,3-beta-glucosidase 2 OS=Saccharomyces cerevisiae (strain ATCC 204508 / S288c) GN=EXG2 PE=1 SV=1	39056.5	24961.6	30570.3	34337.4	34064.5	36323.6	22010	21971.2	25843.3	20364.7	17132.3	19763.8	326399	0.119659	0.0764757	0.0936594	0.105201	0.104364	0.111286	0.0674327	0.0673138	0.0791769	0.0623919	0.0524889	0.060551
Q12447	4	4	0.00182225	42	27.3939	0.0486801	1.41529	0.501099	0.989137	AgP2O + CHX	BY4741 + CHX	22048	Polyamine N-acetyltransferase 1 OS=Saccharomyces cerevisiae (strain ATCC 204508 / S288c) GN=PAA1 PE=1 SV=1	222428	242583	260339	245398	230236	274288	177351	172127	205542	166300	171018	192553	2.56016e+06	0.0868804	0.0947528	0.101688	0.0958526	0.0899302	0.107137	0.0692735	0.0672327	0.0802847	0.0649567	0.0667998	0.0752112
P35997	3	3	0.00183548	43	27.3625	0.0478933	1.54969	0.63198	0.988996	BY4741 + CHX	AgP2O - CHX	9159	40S ribosomal protein S27-A OS=Saccharomyces cerevisiae (strain ATCC 204508 / S288c) GN=RPS27A PE=1 SV=1	2.30081e+06	2.21239e+06	2.07433e+06	2.24663e+06	2.01513e+06	2.51695e+06	3.01252e+06	3.47888e+06	3.18652e+06	4.07809e+06	3.0708e+06	3.05975e+06	3.32528e+07	0.0691915	0.0665324	0.0623807	0.0675621	0.0606002	0.0756914	0.0905946	0.104619	0.0958271	0.122639	0.092347	0.0920148
P15703	2	2	0.00184473	44	27.3407	0.0470406	3.0856	1.62555	0.988897	AgP2O - CHX	BY4741 + CHX	34325	Glucan 1,3-beta-glucosidase OS=Saccharomyces cerevisiae (strain ATCC 204508 / S288c) GN=BGL2 PE=1 SV=1	78387.7	69273.2	88201.8	39497.2	62728.3	57379.5	47100.2	85968.1	68773.5	28197.3	18774.4	29468.2	673749	0.116346	0.102818	0.130912	0.0586229	0.0931033	0.0851644	0.0699075	0.127597	0.102076	0.0418514	0.0278656	0.0437376
Q03533	5	4	0.00185041	45	27.3273	0.0461369	6.31701	2.65924	0.988836	AgP2O + CHX	BY4741 - CHX	66976	Serine/threonine-protein kinase TDA1 OS=Saccharomyces cerevisiae (strain ATCC 204508 / S288c) GN=TDA1 PE=1 SV=1	27838.2	15394	10804.2	29133.5	19801.8	10853.7	3142.01	2984.83	3337.93	2809.97	1383.67	5572.98	133057	0.20922	0.115695	0.0812002	0.218955	0.148822	0.0815721	0.023614	0.0224327	0.0250865	0.0211186	0.0103991	0.0418842
P09624	13	12	0.00190452	46	27.2021	0.0464537	4.25461	2.08903	0.988252	BY4741 + CHX	AgP2O + CHX	54261	Dihydrolipoyl dehydrogenase, mitochondrial OS=Saccharomyces cerevisiae (strain ATCC 204508 / S288c) GN=LPD1 PE=1 SV=1	185054	191009	243119	177098	110783	106123	534264	716284	268327	680941	597960	397428	4.20839e+06	0.0439727	0.0453876	0.0577701	0.0420821	0.0263242	0.0252169	0.126952	0.170204	0.06376	0.161806	0.142088	0.0944372
P40553	4	4	0.0021273	47	26.7217	0.0507835	1.8315	0.873022	0.985773	AgP2O + CHX	BY4741 + CHX	24219	Peroxiredoxin DOT5 OS=Saccharomyces cerevisiae (strain ATCC 204508 / S288c) GN=DOT5 PE=1 SV=1	33084.6	39537.4	40432.6	48453.6	32435.7	36180.4	28479.7	20403.3	23549.3	20357.6	23173.7	20389	366477	0.0902774	0.107885	0.110328	0.132215	0.0885069	0.0987249	0.0777121	0.0556742	0.0642587	0.0555494	0.0632337	0.0556351
P49167	5	5	0.00224908	48	26.48	0.0525722	1.61748	0.693751	0.984374	BY4741 + CHX	AgP2O - CHX	8821	60S ribosomal protein L38 OS=Saccharomyces cerevisiae (strain ATCC 204508 / S288c) GN=RPL38 PE=1 SV=1	3.26608e+06	3.53535e+06	3.88323e+06	4.60946e+06	3.63648e+06	3.492e+06	5.70732e+06	5.34212e+06	4.91152e+06	6.55901e+06	5.05444e+06	5.66883e+06	5.56658e+07	0.0586729	0.0635103	0.0697597	0.0828059	0.065327	0.0627315	0.102528	0.0959676	0.0882322	0.117828	0.0907997	0.101837
Q03529	4	4	0.0024155	49	26.1699	0.05531	5.42603	2.4399	0.98242	AgP2O + CHX	BY4741 + CHX	45252	Ceramide very long chain fatty acid hydroxylase SCS7 OS=Saccharomyces cerevisiae (strain ATCC 204508 / S288c) GN=SCS7 PE=1 SV=1	136892	132637	127352	111948	190015	135867	30267.5	19212.4	67613.8	15528.5	17912.2	47250	1.0325e+06	0.132584	0.128463	0.123344	0.108425	0.184034	0.131591	0.0293149	0.0186077	0.0654857	0.0150398	0.0173485	0.0457629
P39938	3	3	0.0026369	50	25.7891	0.0591721	1.72846	0.789489	0.979758	BY4741 - CHX	AgP2O + CHX	13724	40S ribosomal protein S26-A OS=Saccharomyces cerevisiae (strain ATCC 204508 / S288c) GN=RPS26A PE=1 SV=1	1.19382e+06	1.69014e+06	1.92354e+06	1.77773e+06	1.35959e+06	1.61575e+06	2.64965e+06	3.11041e+06	2.45544e+06	2.47652e+06	2.85626e+06	2.7037e+06	2.58125e+07	0.0462495	0.0654774	0.0745195	0.0688709	0.0526717	0.0625954	0.10265	0.1205	0.0951259	0.0959423	0.110654	0.104744
P09457	7	7	0.00269157	51	25.6999	0.0592146	8.42604	3.07485	0.979091	BY4741 + CHX	AgP2O - CHX	22857	ATP synthase subunit 5, mitochondrial OS=Saccharomyces cerevisiae (strain ATCC 204508 / S288c) GN=ATP5 PE=1 SV=1	66615.1	159656	162121	140315	135094	123119	1.1648e+06	1.08422e+06	359674	1.57272e+06	1.30042e+06	399470	6.66821e+06	0.00998995	0.0239428	0.0243125	0.0210424	0.0202593	0.0184635	0.174679	0.162596	0.0539386	0.235853	0.195017	0.0599066
P38061	4	4	0.00276868	52	25.5773	0.0597397	2.12175	1.08526	0.978145	BY4741 + CHX	AgP2O - CHX	14762	60S ribosomal protein L32 OS=Saccharomyces cerevisiae (strain ATCC 204508 / S288c) GN=RPL32 PE=1 SV=1	935895	617045	571534	880850	682695	706156	1.10827e+06	1.76674e+06	1.18036e+06	1.6227e+06	1.4719e+06	1.413e+06	1.29572e+07	0.07223	0.047622	0.0441095	0.0679818	0.0526886	0.0544993	0.0855332	0.136353	0.0910973	0.125236	0.113598	0.109052
P39742	3	3	0.00289906	53	25.3774	0.0613726	3.08131	1.62354	0.976531	AgP2O - CHX	BY4741 - CHX	21764	Translocation protein SEC72 OS=Saccharomyces cerevisiae (strain ATCC 204508 / S288c) GN=SEC72 PE=1 SV=3	26110.4	21367.3	19095.9	19383.8	13278.1	11555.5	7175.09	7543.92	6886.63	5744.96	8159.81	13169.5	159471	0.163732	0.133989	0.119746	0.121551	0.0832634	0.0724612	0.0449931	0.047306	0.0431842	0.0360252	0.0511681	0.0825823
P0CX35	18	17	0.00295673	54	25.2919	0.0614342	1.69491	0.76121	0.975812	BY4741 + CHX	AgP2O + CHX	29449	40S ribosomal protein S4-A OS=Saccharomyces cerevisiae (strain ATCC 204508 / S288c) GN=RPS4A PE=1 SV=1	4.97534e+06	5.44165e+06	6.5996e+06	5.54817e+06	4.15885e+06	5.53896e+06	1.01594e+07	7.90875e+06	7.33459e+06	8.63031e+06	8.94652e+06	8.26377e+06	8.35059e+07	0.0595807	0.0651648	0.0790315	0.0664404	0.0498031	0.0663301	0.121661	0.0947088	0.0878331	0.10335	0.107136	0.0989603
P43585	22	19	0.00320364	55	24.9436	0.0653542	1.76074	0.816181	0.972706	AgP2O - CHX	BY4741 - CHX	95439	Vacuolar transporter chaperone 2 OS=Saccharomyces cerevisiae (strain ATCC 204508 / S288c) GN=VTC2 PE=1 SV=1	1.0181e+06	1.17953e+06	1.01783e+06	1.0305e+06	935863	1.02679e+06	774681	566606	484910	878346	778098	743360	1.04346e+07	0.0975692	0.11304	0.0975436	0.0987575	0.0896884	0.0984021	0.0742415	0.0543007	0.0464714	0.0841763	0.074569	0.0712399
P24000	6	3	0.00351332	56	24.5428	0.0703918	1.58805	0.66726	0.968758	BY4741 + CHX	AgP2O + CHX	17537	60S ribosomal protein L24-B OS=Saccharomyces cerevisiae (strain ATCC 204508 / S288c) GN=RPL24B PE=1 SV=1	179476	198677	199504	204094	166254	145783	258805	322086	238534	289234	246561	283849	2.73285e+06	0.0656735	0.0726993	0.073002	0.0746815	0.0608353	0.0533444	0.0947012	0.117857	0.0872839	0.105836	0.090221	0.103865
P38169	2	2	0.00352467	57	24.5288	0.0693804	4.59587	2.20034	0.968612	BY4741 - CHX	AgP2O + CHX	52795	Kynurenine 3-monooxygenase OS=Saccharomyces cerevisiae (strain ATCC 204508 / S288c) GN=BNA4 PE=1 SV=1	5578.25	2455.99	4811.92	3810.82	3654.59	4077.4	17169.6	27618.1	8261.61	22450.3	14135	10962.3	124986	0.0446311	0.0196502	0.0384998	0.0304901	0.02924	0.0326229	0.137372	0.22097	0.0661004	0.179623	0.113093	0.0877081
P00410	6	6	0.0035342	58	24.5171	0.0683685	75.833	6.24475	0.96849	BY4741 + CHX	AgP2O + CHX	28777	Cytochrome c oxidase subunit 2 OS=Saccharomyces cerevisiae (strain ATCC 204508 / S288c) GN=COX2 PE=1 SV=1	9568.18	31675.1	16674.1	20535.9	8285.68	8106.82	1.17036e+06	1.11855e+06	85916.1	1.50006e+06	1.19167e+06	108656	5.27006e+06	0.00181557	0.00601039	0.00316392	0.00389671	0.00157222	0.00153828	0.222077	0.212246	0.0163027	0.284639	0.226121	0.0206176
Q02725	28	26	0.00354578	59	24.5029	0.0674298	1.78764	0.838055	0.968341	AgP2O - CHX	BY4741 - CHX	96608	Vacuolar transporter chaperone 3 OS=Saccharomyces cerevisiae (strain ATCC 204508 / S288c) GN=VTC3 PE=1 SV=1	2.30106e+06	3.17155e+06	3.17932e+06	2.57667e+06	2.49677e+06	2.9834e+06	1.64877e+06	1.32534e+06	1.86576e+06	1.69436e+06	1.54875e+06	2.07096e+06	2.68627e+07	0.0856602	0.118065	0.118354	0.09592	0.0929455	0.111061	0.0613776	0.0493375	0.0694554	0.0630748	0.0576542	0.0770942
Q06143	2	2	0.0036912	60	24.3283	0.0690255	2.25143	1.17084	0.966471	AgP2O + CHX	BY4741 - CHX	33141	Mitochondrial dicarboxylate transporter OS=Saccharomyces cerevisiae (strain ATCC 204508 / S288c) GN=DIC1 PE=1 SV=1	9836.47	11512.8	9385.97	13822.3	11192.4	11087.9	5528.21	4143.51	6363.66	8620.19	4681.28	6551.16	102726	0.0957546	0.112073	0.0913691	0.134555	0.108954	0.107937	0.0538152	0.0403356	0.061948	0.0839145	0.0455706	0.0637732
P16622	6	6	0.00373352	61	24.2788	0.0686722	2.19064	1.13135	0.965926	BY4741 + CHX	AgP2O + CHX	44739	Ferrochelatase, mitochondrial OS=Saccharomyces cerevisiae (strain ATCC 204508 / S288c) GN=HEM15 PE=1 SV=1	151825	199223	247412	179337	155618	117140	370531	319641	243593	360214	335406	294755	2.97469e+06	0.0510389	0.0669725	0.0831723	0.0602875	0.0523139	0.0393788	0.124561	0.107453	0.0818883	0.121093	0.112753	0.0990874
P38071	4	4	0.00374812	62	24.2619	0.0678289	3.53007	1.8197	0.965737	AgP2O + CHX	BY4741 - CHX	42155	Enoyl-[acyl-carrier protein] reductase [NADPH, B-specific], mitochondrial OS=Saccharomyces cerevisiae (strain ATCC 204508 / S288c) GN=ETR1 PE=1 SV=3	19411.4	8775.55	12530.9	17358.7	17161.9	11056	5388.09	3562.27	3960.6	8126.35	5238.96	3481.76	116052	0.167264	0.0756171	0.107977	0.149576	0.14788	0.0952672	0.0464281	0.0306953	0.0341276	0.0700231	0.0451431	0.0300016
P39730	17	17	0.00392597	63	24.0605	0.0699197	1.52381	0.60768	0.963439	BY4741 - CHX	AgP2O + CHX	112599	Eukaryotic translation initiation factor 5B OS=Saccharomyces cerevisiae (strain ATCC 204508 / S288c) GN=FUN12 PE=1 SV=2	339977	386452	417975	309149	402531	381847	494836	651040	520446	495914	558524	538538	5.49723e+06	0.0618452	0.0702994	0.0760337	0.0562372	0.0732243	0.0694617	0.0900156	0.118431	0.0946742	0.0902117	0.101601	0.0979654
P0CX82	7	7	0.00397101	64	24.011	0.0696167	2.07815	1.0553	0.962857	BY4741 + CHX	AgP2O + CHX	21691	60S ribosomal protein L19-A OS=Saccharomyces cerevisiae (strain ATCC 204508 / S288c) GN=RPL19A PE=1 SV=1	2.3902e+06	3.04003e+06	3.74804e+06	3.50855e+06	2.4257e+06	3.0094e+06	7.07951e+06	4.56004e+06	4.52211e+06	7.12227e+06	5.56368e+06	5.90029e+06	5.28698e+07	0.0452092	0.0575004	0.0708919	0.066362	0.0458807	0.056921	0.133904	0.0862503	0.0855329	0.134713	0.105233	0.1116
P41057	3	2	0.00407742	65	23.8961	0.0703826	1.9814	0.986519	0.961478	BY4741 + CHX	AgP2O - CHX	6884	40S ribosomal protein S29-A OS=Saccharomyces cerevisiae (strain ATCC 204508 / S288c) GN=RPS29A PE=1 SV=3	64621.5	49149.4	68052	93635	54053.7	69770.2	107149	125032	125395	120209	98794.4	141260	1.11712e+06	0.0578465	0.0439965	0.0609173	0.0838182	0.0483866	0.0624554	0.0959154	0.111923	0.112248	0.107607	0.0884366	0.12645
P27616	9	8	0.004192	66	23.7758	0.071264	1.79087	0.840662	0.959993	BY4741 - CHX	AgP2O + CHX	34639	Phosphoribosylaminoimidazole-succinocarboxamide synthase OS=Saccharomyces cerevisiae (strain ATCC 204508 / S288c) GN=ADE1 PE=1 SV=2	224301	224751	285823	248043	192108	231006	472261	373039	356656	398120	304210	298038	3.60836e+06	0.0621615	0.0622863	0.0792115	0.0687413	0.0532398	0.0640196	0.13088	0.103382	0.0988417	0.110333	0.0843071	0.0825967
P07244	20	20	0.0045538	67	23.4163	0.0762592	1.80706	0.853642	0.955298	BY4741 + CHX	AgP2O - CHX	86356	Bifunctional purine biosynthetic protein ADE5,7 OS=Saccharomyces cerevisiae (strain ATCC 204508 / S288c) GN=ADE5,7 PE=1 SV=1	1.05643e+06	1.06156e+06	1.10625e+06	1.16328e+06	979349	1.18011e+06	2.3286e+06	1.35479e+06	1.99231e+06	2.33732e+06	1.84953e+06	1.63954e+06	1.80491e+07	0.058531	0.058815	0.0612915	0.0644512	0.0542604	0.0653833	0.129015	0.0750615	0.110383	0.129498	0.102472	0.0908381
Q06408	7	6	0.00464672	68	23.3285	0.0766709	15.591	3.96264	0.954093	BY4741 - CHX	AgP2O + CHX	72023	Transaminated amino acid decarboxylase OS=Saccharomyces cerevisiae (strain ATCC 204508 / S288c) GN=ARO10 PE=1 SV=1	611.834	4534.21	12111.7	5607.52	2231.81	2387.34	60737.5	67420.8	31285.6	67327.9	43873.2	27427.9	325557	0.00187934	0.0139275	0.0372029	0.0172244	0.00685535	0.00733307	0.186565	0.207094	0.0960987	0.206808	0.134763	0.084249
P40015	3	3	0.0047659	69	23.2186	0.0774976	1.89828	0.924693	0.952548	AgP2O - CHX	BY4741 - CHX	54477	Inositol phosphosphingolipids phospholipase C OS=Saccharomyces cerevisiae (strain ATCC 204508 / S288c) GN=ISC1 PE=1 SV=1	16329.5	13278.5	13795.7	17092.3	11462.5	11741	7453.46	7696.93	7714.37	13141.8	9562.16	9315.85	138584	0.117831	0.0958156	0.0995475	0.123335	0.0827116	0.0847213	0.0537829	0.0555397	0.0556656	0.094829	0.0689989	0.0672216
P38077	10	10	0.00495535	70	23.0493	0.0794271	7.59737	2.9255	0.950095	BY4741 + CHX	AgP2O + CHX	34443	ATP synthase subunit gamma, mitochondrial OS=Saccharomyces cerevisiae (strain ATCC 204508 / S288c) GN=ATP3 PE=1 SV=1	169186	329723	299551	217389	257361	156019	1.9474e+06	1.83595e+06	514780	2.18934e+06	1.99253e+06	610313	1.05195e+07	0.016083	0.0313439	0.0284756	0.0206652	0.0244651	0.0148313	0.185122	0.174528	0.0489356	0.208121	0.189412	0.058017
P0CX31	7	7	0.00529547	71	22.761	0.0836833	1.6198	0.695819	0.945705	BY4741 + CHX	AgP2O + CHX	15319	40S ribosomal protein S24-A OS=Saccharomyces cerevisiae (strain ATCC 204508 / S288c) GN=RPS24A PE=1 SV=1	3.06381e+06	4.01806e+06	5.16465e+06	4.45284e+06	3.43661e+06	4.301e+06	7.24813e+06	6.27314e+06	6.15092e+06	6.90074e+06	6.00271e+06	6.8427e+06	6.38553e+07	0.0479804	0.0629245	0.0808805	0.0697333	0.0538187	0.0673554	0.113509	0.0982399	0.0963258	0.108068	0.0940048	0.107159
P36112	10	9	0.00538146	72	22.691	0.0838611	5.8325	2.54412	0.944599	BY4741 + CHX	AgP2O + CHX	61615	MICOS complex subunit MIC60 OS=Saccharomyces cerevisiae (strain ATCC 204508 / S288c) GN=MIC60 PE=1 SV=1	50995.6	61203.6	68796.6	52675.5	43356	21020.8	204483	297888	88281.6	312628	253269	116810	1.57141e+06	0.0324522	0.0389482	0.0437802	0.0335212	0.0275905	0.013377	0.130127	0.189568	0.0561799	0.198948	0.161173	0.0743349
P40106	6	2	0.00545212	73	22.6343	0.0837983	5.97478	2.57889	0.943691	AgP2O - CHX	BY4741 - CHX	27967	Glycerol-1-phosphate phosphohydrolase 2 OS=Saccharomyces cerevisiae (strain ATCC 204508 / S288c) GN=GPP2 PE=1 SV=1	24505.6	10021.7	14892.1	24053.1	12617.4	12406.9	5234.57	2356.23	680.55	3341.75	2488.58	3789.91	116388	0.21055	0.0861058	0.127952	0.206662	0.108407	0.106599	0.044975	0.0202445	0.00584723	0.028712	0.0213817	0.0325626
P0CX37	10	9	0.00565472	74	22.4759	0.0857377	1.55813	0.639814	0.941094	BY4741 - CHX	AgP2O + CHX	27037	40S ribosomal protein S6-A OS=Saccharomyces cerevisiae (strain ATCC 204508 / S288c) GN=RPS6A PE=1 SV=1	6.61263e+06	8.7015e+06	1.00755e+07	8.11415e+06	7.56747e+06	8.0859e+06	1.4177e+07	1.18236e+07	1.10323e+07	1.20166e+07	1.11201e+07	1.17418e+07	1.21069e+08	0.0546189	0.0718725	0.0832216	0.0670211	0.0625057	0.0667878	0.117099	0.09766	0.0911243	0.0992548	0.0918493	0.0969851
P30902	6	6	0.00577021	75	22.3881	0.0863224	9.50513	3.24871	0.939619	BY4741 + CHX	AgP2O + CHX	19797	ATP synthase subunit d, mitochondrial OS=Saccharomyces cerevisiae (strain ATCC 204508 / S288c) GN=ATP7 PE=1 SV=2	110939	233806	322344	174336	104854	114004	1.46637e+06	1.42825e+06	339825	1.89347e+06	1.31016e+06	533728	8.03209e+06	0.013812	0.0291089	0.0401321	0.0217049	0.0130544	0.0141936	0.182564	0.177818	0.0423084	0.235738	0.163116	0.0664495
P00830	24	23	0.00610158	76	22.1456	0.0900785	6.63187	2.72942	0.935407	BY4741 + CHX	AgP2O + CHX	54817	ATP synthase subunit beta, mitochondrial OS=Saccharomyces cerevisiae (strain ATCC 204508 / S288c) GN=ATP2 PE=1 SV=2	1.65518e+06	1.83826e+06	1.71225e+06	1.73159e+06	1.67157e+06	1.23786e+06	1.18341e+07	1.12578e+07	3.2468e+06	1.54129e+07	1.17056e+07	3.66018e+06	6.69641e+07	0.0247174	0.0274515	0.0255697	0.0258585	0.0249621	0.0184855	0.176723	0.168117	0.0484857	0.230167	0.174804	0.0546589
P0CX53	7	7	0.00616091	77	22.1036	0.0897732	1.37717	0.461704	0.934656	BY4741 - CHX	AgP2O - CHX	17869	60S ribosomal protein L12-A OS=Saccharomyces cerevisiae (strain ATCC 204508 / S288c) GN=RPL12A PE=1 SV=1	5.39272e+06	6.60296e+06	7.03628e+06	7.04761e+06	5.88188e+06	6.14657e+06	9.16979e+06	8.64116e+06	8.39925e+06	9.15513e+06	7.51017e+06	8.28963e+06	8.92732e+07	0.060407	0.0739635	0.0788174	0.0789444	0.0658863	0.0688512	0.102716	0.0967946	0.0940849	0.102552	0.0841257	0.0928569
P02407	9	9	0.00618141	78	22.0891	0.0889172	1.84961	0.887222	0.934397	BY4741 - CHX	AgP2O - CHX	15836	40S ribosomal protein S17-A OS=Saccharomyces cerevisiae (strain ATCC 204508 / S288c) GN=RPS17A PE=1 SV=1	2.89649e+06	2.82669e+06	2.97424e+06	4.17241e+06	2.66704e+06	2.39496e+06	6.63591e+06	5.11443e+06	4.3365e+06	6.1997e+06	5.14475e+06	4.66954e+06	5.00327e+07	0.057892	0.0564969	0.0594459	0.0833938	0.053306	0.0478679	0.132632	0.102222	0.0866733	0.123913	0.102828	0.0933299
P40513	2	2	0.00638341	79	21.9495	0.0906606	5.60036	2.48552	0.931851	AgP2O + CHX	BY4741 + CHX	30171	Mitochondrial acidic protein MAM33 OS=Saccharomyces cerevisiae (strain ATCC 204508 / S288c) GN=MAM33 PE=1 SV=1	49502.6	48722.7	36912.5	52356.3	52175	34816.7	17058.3	12393.3	2280.81	11454.6	5719.14	7708.2	331100	0.149509	0.147154	0.111484	0.158128	0.157581	0.105155	0.05152	0.0374308	0.00688858	0.0345957	0.0172731	0.0232806
P53145	5	5	0.00651587	80	21.8603	0.0913851	1.68187	0.750064	0.930188	BY4741 - CHX	AgP2O + CHX	72911	Large subunit GTPase 1 OS=Saccharomyces cerevisiae (strain ATCC 204508 / S288c) GN=LSG1 PE=1 SV=1	42908.6	40089.6	38410.3	32658.4	38031.7	46658	58241.3	57366.6	81756	53229	58018.8	49727.1	597095	0.0718623	0.067141	0.0643286	0.0546955	0.0636944	0.0781416	0.097541	0.0960761	0.136923	0.0891465	0.0971685	0.0832817
P32568	10	9	0.00692521	81	21.5957	0.095927	4.22519	2.07902	0.925089	AgP2O - CHX	BY4741 + CHX	170140	Protein SNQ2 OS=Saccharomyces cerevisiae (strain ATCC 204508 / S288c) GN=SNQ2 PE=1 SV=2	107262	101517	152058	85131.8	105657	147610	36882.4	21417.3	81624.4	20766.3	20698.4	43936.8	924562	0.116014	0.109801	0.164465	0.092078	0.114278	0.159654	0.0398917	0.0231649	0.0882844	0.0224606	0.0223873	0.0475217
P21147	4	4	0.00714348	82	21.4609	0.0977436	4.11694	2.04157	0.922395	BY4741 - CHX	AgP2O + CHX	58594	Acyl-CoA desaturase 1 OS=Saccharomyces cerevisiae (strain ATCC 204508 / S288c) GN=OLE1 PE=1 SV=2	75929.3	82719.5	85039.2	23355.6	45716.1	63698.4	137073	285370	124163	71478.4	78656.9	82454.3	1.15565e+06	0.0657025	0.071578	0.0735853	0.0202099	0.0395586	0.0551189	0.118611	0.246934	0.10744	0.061851	0.0680626	0.0713486
P19262	4	4	0.00731718	83	21.3566	0.0989142	6.96691	2.80052	0.920263	BY4741 + CHX	AgP2O + CHX	50456	Dihydrolipoyllysine-residue succinyltransferase component of 2-oxoglutarate dehydrogenase complex, mitochondrial OS=Saccharomyces cerevisiae (strain ATCC 204508 / S288c) GN=KGD2 PE=1 SV=2	82781.8	33342.7	31940.6	53124.1	53738.8	10704.6	329503	321855	120234	339084	331513	148486	1.85631e+06	0.0445949	0.0179619	0.0172065	0.0286182	0.0289493	0.00576663	0.177505	0.173385	0.0647704	0.182666	0.178587	0.0799898
P07251	24	23	0.00740392	84	21.3054	0.0988952	7.60927	2.92776	0.919203	BY4741 + CHX	AgP2O + CHX	58629	ATP synthase subunit alpha, mitochondrial OS=Saccharomyces cerevisiae (strain ATCC 204508 / S288c) GN=ATP1 PE=1 SV=5	1.08701e+06	1.6967e+06	1.74967e+06	1.30428e+06	1.21014e+06	758481	1.08504e+07	1.03508e+07	2.57962e+06	1.19076e+07	1.00286e+07	2.96814e+06	5.64915e+07	0.0192421	0.0300347	0.0309723	0.0230882	0.0214216	0.0134265	0.192071	0.183227	0.0456639	0.210786	0.177524	0.0525414
P07255	3	3	0.00828952	85	20.8147	0.109422	22.5666	4.49611	0.908544	BY4741 - CHX	AgP2O + CHX	6959	Cytochrome c oxidase subunit 7A OS=Saccharomyces cerevisiae (strain ATCC 204508 / S288c) GN=COX9 PE=1 SV=2	14190.9	20065.3	17043	10755	13700.9	7121.81	325147	348715	38738.3	352946	316163	39688.4	1.50428e+06	0.00943369	0.0133389	0.0113297	0.00714961	0.009108	0.00473438	0.216149	0.231816	0.0257521	0.234629	0.210176	0.0263837
P14126	18	17	0.00838464	86	20.7652	0.10939	1.70247	0.76763	0.907417	BY4741 - CHX	AgP2O + CHX	43844	60S ribosomal protein L3 OS=Saccharomyces cerevisiae (strain ATCC 204508 / S288c) GN=RPL3 PE=1 SV=4	1.78088e+06	1.87432e+06	2.25551e+06	1.78362e+06	1.87551e+06	2.08377e+06	3.23899e+06	4.14113e+06	2.39701e+06	3.34347e+06	3.66034e+06	2.66289e+06	3.10974e+07	0.0572677	0.0602726	0.0725304	0.0573559	0.0603109	0.0670078	0.104156	0.133166	0.0770805	0.107516	0.117705	0.0856305
Q07878	11	11	0.00915166	87	20.385	0.118025	1.6964	0.762476	0.898464	AgP2O - CHX	BY4741 + CHX	358822	Vacuolar protein sorting-associated protein 13 OS=Saccharomyces cerevisiae (strain ATCC 204508 / S288c) GN=VPS13 PE=1 SV=1	144978	149445	192822	132159	130377	130803	92798.7	132451	125795	100199	83797.3	103227	1.51885e+06	0.0954524	0.0983933	0.126953	0.0870124	0.0858394	0.0861197	0.0610979	0.0872043	0.0828227	0.0659703	0.0551714	0.0679637
P32473	10	10	0.00942458	88	20.2574	0.120163	2.60541	1.38151	0.895335	BY4741 + CHX	AgP2O + CHX	40086	Pyruvate dehydrogenase E1 component subunit beta, mitochondrial OS=Saccharomyces cerevisiae (strain ATCC 204508 / S288c) GN=PDB1 PE=1 SV=2	712787	1.16229e+06	1.84852e+06	917000	686676	1.08448e+06	2.57901e+06	2.21886e+06	1.61405e+06	2.45211e+06	2.35447e+06	2.19718e+06	1.98274e+07	0.0359495	0.0586205	0.0932303	0.0462491	0.0346326	0.0546961	0.130073	0.111908	0.0814047	0.123672	0.118748	0.110815
P0CS90	21	20	0.00947174	89	20.2357	0.119408	1.8325	0.873816	0.894797	AgP2O + CHX	BY4741 + CHX	70585	Heat shock protein SSC1, mitochondrial OS=Saccharomyces cerevisiae (strain ATCC 204508 / S288c) GN=SSC1 PE=1 SV=1	1.84039e+06	2.61966e+06	2.72325e+06	2.41111e+06	2.37834e+06	2.51188e+06	1.68295e+06	1.02724e+06	1.35951e+06	1.55921e+06	1.4875e+06	937641	2.25387e+07	0.0816545	0.116229	0.120825	0.106977	0.105523	0.111447	0.0746696	0.0455769	0.0603191	0.0691791	0.0659977	0.0416014
P40053	8	8	0.0107825	90	19.6728	0.134422	2.17458	1.12074	0.8802	BY4741 - CHX	AgP2O + CHX	72654	Altered inheritance of mitochondria protein 9, mitochondrial OS=Saccharomyces cerevisiae (strain ATCC 204508 / S288c) GN=AIM9 PE=1 SV=1	92947.5	90745.4	85540.7	97058.6	86009.8	71822.3	249604	163123	141553	245295	180885	112462	1.61705e+06	0.0574798	0.056118	0.0528994	0.0600221	0.0531894	0.0444157	0.154358	0.100877	0.0875383	0.151693	0.111861	0.0695479
P40086	5	4	0.0111458	91	19.5289	0.137424	17.3256	4.11483	0.876271	BY4741 - CHX	AgP2O + CHX	54794	Cytochrome c oxidase assembly protein COX15 OS=Saccharomyces cerevisiae (strain ATCC 204508 / S288c) GN=COX15 PE=3 SV=1	6189.19	1561.61	2480.49	2875.11	4369.24	912.469	30436.9	96671.3	14213.6	59448.1	62880.4	7432.91	289471	0.021381	0.0053947	0.00856903	0.00993228	0.0150939	0.00315219	0.105146	0.333958	0.0491019	0.205368	0.217225	0.0256775
P23641	16	15	0.0117433	92	19.3021	0.143217	4.64938	2.21704	0.869918	BY4741 - CHX	AgP2O + CHX	32962	Mitochondrial phosphate carrier protein OS=Saccharomyces cerevisiae (strain ATCC 204508 / S288c) GN=MIR1 PE=1 SV=1	1.2444e+06	2.35576e+06	2.35952e+06	1.58454e+06	1.02675e+06	1.00888e+06	7.83444e+06	6.51764e+06	2.4794e+06	7.08865e+06	6.74367e+06	2.68605e+06	4.29297e+07	0.0289869	0.0548748	0.0549625	0.0369101	0.0239169	0.0235007	0.182495	0.151821	0.0577548	0.165122	0.157086	0.0625685
P47169	4	3	0.0123853	93	19.0709	0.149423	3.9174	1.9699	0.863238	AgP2O - CHX	BY4741 - CHX	161519	Sulfite reductase [NADPH] subunit beta OS=Saccharomyces cerevisiae (strain ATCC 204508 / S288c) GN=MET5 PE=1 SV=1	26307.9	43102.9	44544.5	21301.5	18911.2	27180	13061.5	8716.81	7311.22	7225.66	25660	12160.1	255483	0.102973	0.168711	0.174354	0.0833772	0.0740214	0.106387	0.0511246	0.0341189	0.0286172	0.0282823	0.100437	0.0475965
Q06103	6	6	0.0129699	94	18.8706	0.15481	1.2863	0.363231	0.857283	AgP2O - CHX	BY4741 + CHX	49213	26S proteasome regulatory subunit RPN7 OS=Saccharomyces cerevisiae (strain ATCC 204508 / S288c) GN=RPN7 PE=1 SV=3	222095	208889	234271	180272	209873	214335	198944	242922	219723	169798	167476	179909	2.44851e+06	0.0907063	0.085313	0.0956789	0.0736252	0.0857149	0.0875369	0.0812511	0.0992122	0.0897376	0.0693476	0.0683992	0.0734772
P03965	4	2	0.0137972	95	18.6021	0.162953	2.78049	1.47534	0.849057	AgP2O + CHX	BY4741 - CHX	124465	Carbamoyl-phosphate synthase arginine-specific large chain OS=Saccharomyces cerevisiae (strain ATCC 204508 / S288c) GN=CPA2 PE=1 SV=1	8784.94	3696.61	7883.72	7080.82	6491.77	7999.56	2543.89	2128.26	3086.25	5028.68	3259.82	6207.68	64192	0.136854	0.0575869	0.122815	0.110307	0.101131	0.124619	0.0396294	0.0331546	0.0480784	0.078338	0.0507823	0.0967048
P47031	3	3	0.0146891	96	18.3301	0.171679	3.10808	1.63602	0.840445	AgP2O + CHX	BY4741 - CHX	82939	Mitochondrial outer membrane protein IML2 OS=Saccharomyces cerevisiae (strain ATCC 204508 / S288c) GN=IML2 PE=1 SV=1	34560.6	51688.1	19698.8	48876.1	43736.8	29527.3	17791.8	10194.9	11310.9	19452.8	18968.5	9075.35	314882	0.109757	0.164151	0.0625593	0.15522	0.138899	0.0937727	0.0565031	0.0323767	0.0359212	0.0617781	0.0602401	0.0288214
P0CX84	9	9	0.0149954	97	18.2404	0.173452	2.29038	1.19559	0.837545	BY4741 + CHX	AgP2O - CHX	13958	60S ribosomal protein L35-A OS=Saccharomyces cerevisiae (strain ATCC 204508 / S288c) GN=RPL35A PE=1 SV=1	1.86525e+06	1.42921e+06	1.20145e+06	2.34259e+06	1.28666e+06	1.09122e+06	3.81588e+06	3.21781e+06	2.05169e+06	4.11788e+06	3.42192e+06	2.75754e+06	2.85991e+07	0.0652205	0.0499738	0.0420102	0.0819113	0.0449894	0.0381558	0.133427	0.112514	0.0717396	0.143986	0.119651	0.0964205
P38861	7	7	0.0150279	98	18.231	0.172055	1.6009	0.678879	0.837239	AgP2O - CHX	AgP2O + CHX	59799	60S ribosomal export protein NMD3 OS=Saccharomyces cerevisiae (strain ATCC 204508 / S288c) GN=NMD3 PE=1 SV=3	54948	45821.6	66124.8	31067.6	39850	33333	50212.4	51523.5	56593	47335.8	36795.5	50247.1	563852	0.097451	0.0812652	0.117273	0.0550989	0.0706745	0.0591166	0.0890525	0.0913777	0.100369	0.0839506	0.0652574	0.0891139
P05453	12	12	0.01521	99	18.1787	0.17238	1.28236	0.358798	0.835532	BY4741 + CHX	AgP2O - CHX	76788	Eukaryotic peptide chain release factor GTP-binding subunit OS=Saccharomyces cerevisiae (strain ATCC 204508 / S288c) GN=SUP35 PE=1 SV=1	344165	361564	307330	323310	363437	358979	386296	368349	442445	467753	411288	420063	4.55498e+06	0.0755579	0.0793777	0.0674712	0.0709795	0.0797889	0.0788102	0.0848075	0.0808673	0.0971345	0.10269	0.0902941	0.0922206
P00931	19	19	0.0153993	100	18.125	0.17278	1.54349	0.626196	0.833768	AgP2O + CHX	BY4741 + CHX	76977	Tryptophan synthase OS=Saccharomyces cerevisiae (strain ATCC 204508 / S288c) GN=TRP5 PE=1 SV=1	1.25418e+06	1.08096e+06	1.34387e+06	1.2748e+06	1.15274e+06	1.34016e+06	943693	926422	1.28938e+06	879574	881847	679605	1.30472e+07	0.0961264	0.0828497	0.103	0.0977062	0.0883514	0.102716	0.072329	0.0710053	0.0988238	0.0674147	0.0675888	0.0520881
P02406	8	8	0.0154061	101	18.1231	0.171145	1.76424	0.81905	0.833704	BY4741 + CHX	AgP2O + CHX	16711	60S ribosomal protein L28 OS=Saccharomyces cerevisiae (strain ATCC 204508 / S288c) GN=RPL28 PE=1 SV=3	1.73238e+06	2.71382e+06	2.91293e+06	2.73371e+06	1.99126e+06	1.78627e+06	4.3497e+06	3.89779e+06	3.14091e+06	4.26941e+06	3.80016e+06	3.41782e+06	3.67462e+07	0.0471445	0.0738532	0.0792716	0.0743943	0.0541895	0.048611	0.118372	0.106073	0.085476	0.116186	0.103417	0.0930117
P0C0T4	4	4	0.0156825	102	18.0458	0.172508	1.65455	0.726435	0.831148	BY4741 + CHX	AgP2O + CHX	12002	40S ribosomal protein S25-B OS=Saccharomyces cerevisiae (strain ATCC 204508 / S288c) GN=RPS25B PE=1 SV=1	869272	1.20162e+06	1.06717e+06	1.24184e+06	901821	964671	1.87767e+06	1.18323e+06	1.28714e+06	1.77931e+06	1.68966e+06	1.6739e+06	1.57373e+07	0.0552364	0.0763547	0.0678113	0.0789105	0.0573047	0.0612984	0.119313	0.0751861	0.0817891	0.113063	0.107367	0.106365
P07256	18	18	0.015852	103	17.9992	0.172679	12.9862	3.69891	0.829592	BY4741 + CHX	AgP2O + CHX	50254	Cytochrome b-c1 complex subunit 1, mitochondrial OS=Saccharomyces cerevisiae (strain ATCC 204508 / S288c) GN=COR1 PE=1 SV=1	271434	572986	761519	378113	285082	259291	5.8159e+06	4.39536e+06	811879	6.00596e+06	5.08584e+06	887814	2.55312e+07	0.0106315	0.0224426	0.029827	0.0148099	0.011166	0.0101559	0.227796	0.172157	0.0317995	0.23524	0.199201	0.0347737
P41811	15	15	0.0163639	104	17.8611	0.176542	1.34269	0.425128	0.824944	AgP2O - CHX	BY4741 - CHX	99725	Coatomer subunit beta' OS=Saccharomyces cerevisiae (strain ATCC 204508 / S288c) GN=SEC27 PE=1 SV=1	363428	465545	378951	415082	356866	378074	291636	320112	287881	334629	319897	263184	4.17528e+06	0.0870428	0.1115	0.0907605	0.099414	0.0854711	0.0905504	0.0698482	0.0766684	0.0689488	0.0801451	0.0766169	0.0630337
P37298	2	2	0.0171974	105	17.6454	0.183766	19.5447	4.28871	0.817539	BY4741 + CHX	AgP2O - CHX	20349	Succinate dehydrogenase [ubiquinone] cytochrome b small subunit, mitochondrial OS=Saccharomyces cerevisiae (strain ATCC 204508 / S288c) GN=SDH4 PE=1 SV=1	13045.8	10718.6	14683	11698.9	13676.1	18952.5	312219	359209	39289.5	377931	346514	26998.9	1.54494e+06	0.00844421	0.0069379	0.00950396	0.00757244	0.00885222	0.0122675	0.202092	0.232507	0.0254312	0.244625	0.22429	0.0174758
P08067	6	6	0.0178499	106	17.4836	0.18894	12.9148	3.69095	0.811876	BY4741 + CHX	AgP2O + CHX	23635	Cytochrome b-c1 complex subunit Rieske, mitochondrial OS=Saccharomyces cerevisiae (strain ATCC 204508 / S288c) GN=RIP1 PE=1 SV=1	28787.2	86250.2	120831	65472.5	49111.2	54493.4	1.02523e+06	874795	136286	1.10346e+06	920941	159200	4.62485e+06	0.00622445	0.0186493	0.0261264	0.0141567	0.010619	0.0117827	0.221678	0.189151	0.0294682	0.238593	0.199129	0.0344227
Q12019	17	16	0.01801	107	17.4449	0.188853	1.82343	0.866658	0.810504	BY4741 - CHX	AgP2O + CHX	561182	Midasin OS=Saccharomyces cerevisiae (strain ATCC 204508 / S288c) GN=MDN1 PE=1 SV=1	73886.1	73172.2	125574	54195.3	50524.9	63932.2	105428	105759	96339.9	101624	90182.8	75875	1.01649e+06	0.0726873	0.071985	0.123537	0.053316	0.0497051	0.0628949	0.103717	0.104043	0.0947767	0.0999748	0.0887195	0.0746439
P27614	2	2	0.0184514	108	17.3397	0.191689	2.34987	1.23258	0.806757	AgP2O - CHX	BY4741 - CHX	64785	Carboxypeptidase S OS=Saccharomyces cerevisiae (strain ATCC 204508 / S288c) GN=CPS1 PE=1 SV=2	34890	26740.3	40653.2	24077.8	16979.1	20219.4	18794.9	14102.1	10630.2	18247.9	18225.9	8978.78	252539	0.138156	0.105886	0.160978	0.0953426	0.0672336	0.0800643	0.0744238	0.055841	0.0420931	0.0722575	0.0721704	0.035554
P40961	12	11	0.018573	109	17.3112	0.191183	1.73621	0.795942	0.805733	BY4741 + CHX	AgP2O + CHX	31408	Prohibitin-1 OS=Saccharomyces cerevisiae (strain ATCC 204508 / S288c) GN=PHB1 PE=1 SV=2	274345	378363	379192	295800	317674	291883	598921	542742	361294	567175	583596	421120	5.01211e+06	0.0547364	0.0754898	0.0756553	0.0590172	0.0633814	0.0582355	0.119495	0.108286	0.0720843	0.113161	0.116437	0.0840205
Q12000	2	2	0.0186339	110	17.297	0.190066	2.34048	1.2268	0.805222	BY4741 + CHX	AgP2O - CHX	39831	Translation machinery-associated protein 46 OS=Saccharomyces cerevisiae (strain ATCC 204508 / S288c) GN=TMA46 PE=1 SV=2	12747	8508.25	14858.2	11940.2	14798.6	15404.1	20510.6	16610	30617.2	28580.9	19354	36587.8	230517	0.0552974	0.0369095	0.0644562	0.0517977	0.0641974	0.0668242	0.0889765	0.0720555	0.13282	0.123986	0.083959	0.158721
P38203	2	2	0.0190976	111	17.1902	0.19304	2.06657	1.04724	0.801362	AgP2O + CHX	BY4741 - CHX	11213	U6 snRNA-associated Sm-like protein LSm2 OS=Saccharomyces cerevisiae (strain ATCC 204508 / S288c) GN=LSM2 PE=1 SV=1	13526.1	9803.42	7420.35	16527.6	17166.5	18115.4	5720.03	10080.3	9269.92	8271.16	8040.08	11400.2	135341	0.099941	0.072435	0.0548271	0.122118	0.126839	0.13385	0.0422639	0.0744806	0.0684931	0.0611135	0.0594061	0.0842329
P32799	2	2	0.0195914	112	17.0794	0.196263	10.1786	3.34747	0.79731	BY4741 - CHX	AgP2O + CHX	15069	Cytochrome c oxidase subunit 6A, mitochondrial OS=Saccharomyces cerevisiae (strain ATCC 204508 / S288c) GN=COX13 PE=1 SV=1	26689.3	37972.9	54695.8	31476.7	21607.2	27217	390411	366430	60513.2	408387	322232	61087.3	1.80872e+06	0.0147559	0.0209944	0.0302401	0.0174028	0.0119461	0.0150476	0.215849	0.202591	0.0334564	0.225788	0.178154	0.0337738
P26321	12	12	0.0201972	113	16.9471	0.200542	1.44222	0.528293	0.79242	BY4741 + CHX	AgP2O - CHX	33751	60S ribosomal protein L5 OS=Saccharomyces cerevisiae (strain ATCC 204508 / S288c) GN=RPL5 PE=1 SV=4	8.51017e+06	6.24801e+06	7.03094e+06	7.3299e+06	7.84365e+06	9.46683e+06	9.20922e+06	9.85471e+06	1.18977e+07	1.02903e+07	9.68131e+06	1.14532e+07	1.08816e+08	0.078207	0.0574182	0.0646131	0.0673606	0.0720819	0.0869987	0.0846312	0.0905632	0.109338	0.0945659	0.0889696	0.105253
Q86ZR7	5	5	0.0206823	114	16.844	0.203558	1.97786	0.98394	0.788567	AgP2O - CHX	BY4741 + CHX	26382	Putative uncharacterized hydrolase YKL033W-A OS=Saccharomyces cerevisiae (strain ATCC 204508 / S288c) GN=YKL033W-A PE=3 SV=2	141034	207339	149260	96085.9	143243	128179	66396	97340.7	109820	66673.4	82903.7	102024	1.3903e+06	0.101442	0.149132	0.107358	0.0691117	0.10303	0.0921955	0.0477567	0.0700143	0.0789902	0.0479562	0.0596301	0.0733831
P32335	2	2	0.02216	115	16.5443	0.216204	12.6431	3.66028	0.77716	BY4741 + CHX	AgP2O - CHX	51076	Protein MSS51, mitochondrial OS=Saccharomyces cerevisiae (strain ATCC 204508 / S288c) GN=MSS51 PE=1 SV=2	2341.9	226.652	3085.2	2040.73	2476.87	1510.65	42095.6	22046.6	5065.11	42972.5	22358	6150.3	152370	0.0153698	0.00148751	0.020248	0.0133932	0.0162556	0.00991437	0.276272	0.144691	0.0332421	0.282027	0.146735	0.0403642
P16862	16	16	0.0226085	116	16.4573	0.218679	2.56696	1.36006	0.773791	AgP2O + CHX	BY4741 + CHX	105179	ATP-dependent 6-phosphofructokinase subunit beta OS=Saccharomyces cerevisiae (strain ATCC 204508 / S288c) GN=PFK2 PE=1 SV=4	721792	816916	1.2977e+06	800374	754775	1.39315e+06	260334	433615	516635	207928	346356	594271	8.14385e+06	0.0886303	0.100311	0.159348	0.0982796	0.0926804	0.171067	0.031967	0.0532446	0.0634386	0.025532	0.0425298	0.0729717
P34730	14	4	0.0228515	117	16.4108	0.21914	1.65936	0.730628	0.771983	AgP2O + CHX	BY4741 + CHX	31099	Protein BMH2 OS=Saccharomyces cerevisiae (strain ATCC 204508 / S288c) GN=BMH2 PE=1 SV=3	355589	380900	539620	396138	442261	578274	435268	404891	456401	246011	303483	304252	4.84309e+06	0.0734219	0.0786482	0.111421	0.0817944	0.0913179	0.119402	0.0898741	0.0836018	0.0942376	0.0507964	0.0626631	0.0628219
P05626	6	6	0.0228969	118	16.4022	0.217715	7.51262	2.90932	0.771647	BY4741 - CHX	AgP2O + CHX	26965	ATP synthase subunit 4, mitochondrial OS=Saccharomyces cerevisiae (strain ATCC 204508 / S288c) GN=ATP4 PE=1 SV=2	63214.8	323444	425759	273674	129098	125296	1.9468e+06	1.5428e+06	477579	1.92685e+06	1.54697e+06	486856	9.26834e+06	0.00682051	0.0348977	0.0459369	0.0295278	0.0139289	0.0135188	0.210049	0.166459	0.051528	0.207896	0.166909	0.0525289
P07143	4	4	0.0236026	119	16.2704	0.222539	7.85105	2.97289	0.766473	BY4741 + CHX	AgP2O + CHX	34261	Cytochrome c1, heme protein, mitochondrial OS=Saccharomyces cerevisiae (strain ATCC 204508 / S288c) GN=CYT1 PE=1 SV=1	106871	135055	98303.6	107296	95474.3	74831.7	1.01018e+06	931322	167473	1.08825e+06	912661	178559	4.90628e+06	0.0217824	0.027527	0.0200363	0.0218691	0.0194596	0.0152522	0.205896	0.189823	0.0341344	0.221807	0.186019	0.036394
P53043	2	2	0.0236204	120	16.2671	0.22085	2.39521	1.26015	0.766344	BY4741 - CHX	AgP2O - CHX	58471	Serine/threonine-protein phosphatase T OS=Saccharomyces cerevisiae (strain ATCC 204508 / S288c) GN=PPT1 PE=1 SV=1	9789.1	4510.26	8741.1	6440.69	13002.7	10704	15166.7	17830	22190.1	13750	13554.4	19042.2	154721	0.0632693	0.0291509	0.0564958	0.0416277	0.0840395	0.0691822	0.0980258	0.11524	0.14342	0.0888694	0.0876055	0.123074
P07257	20	20	0.0240242	121	16.1935	0.22277	8.42888	3.07534	0.763429	BY4741 - CHX	AgP2O + CHX	40510	Cytochrome b-c1 complex subunit 2, mitochondrial OS=Saccharomyces cerevisiae (strain ATCC 204508 / S288c) GN=QCR2 PE=1 SV=1	360743	886934	1.10839e+06	604792	389239	412138	5.32856e+06	5.49788e+06	1.02599e+06	5.64166e+06	5.03281e+06	1.09291e+06	2.73821e+07	0.0131744	0.0323911	0.0404789	0.0220872	0.0142151	0.0150514	0.194601	0.200784	0.0374694	0.206035	0.183799	0.0399135
P04449	6	3	0.0249389	122	16.0312	0.229357	1.7237	0.78551	0.756944	BY4741 + CHX	AgP2O + CHX	17603	60S ribosomal protein L24-A OS=Saccharomyces cerevisiae (strain ATCC 204508 / S288c) GN=RPL24A PE=1 SV=1	249285	401663	396670	385301	248075	242535	527515	502576	416011	545225	500307	464278	4.87944e+06	0.0510889	0.0823173	0.0812941	0.0789642	0.0508409	0.0497056	0.10811	0.102999	0.0852579	0.111739	0.102534	0.0951499
Q03362	2	2	0.0249469	123	16.0298	0.227564	2.83223	1.50194	0.756888	AgP2O + CHX	BY4741 - CHX	25421	Uncharacterized protein YDR476C OS=Saccharomyces cerevisiae (strain ATCC 204508 / S288c) GN=YDR476C PE=1 SV=1	17295	12301.8	6028.24	11571.3	15614.9	19740.6	4111.65	8718.55	3738.69	5579.69	6409.57	5922.67	117033	0.147779	0.105114	0.051509	0.0988726	0.133424	0.168676	0.0351325	0.0744967	0.0319457	0.0476763	0.0547673	0.050607
P01120	11	10	0.0264684	124	15.7727	0.239496	1.75257	0.809475	0.746444	AgP2O + CHX	BY4741 - CHX	34798	Ras-like protein 2 OS=Saccharomyces cerevisiae (strain ATCC 204508 / S288c) GN=RAS2 PE=1 SV=4	526936	330752	296422	462337	412771	289497	204537	212228	247747	273042	244948	258163	3.75938e+06	0.140166	0.0879805	0.0788487	0.122982	0.109798	0.0770067	0.0544071	0.0564529	0.0659009	0.0726294	0.0651565	0.0686716
P01123	10	7	0.026511	125	15.7657	0.237962	1.37957	0.464218	0.746158	AgP2O - CHX	BY4741 + CHX	23428	GTP-binding protein YPT1 OS=Saccharomyces cerevisiae (strain ATCC 204508 / S288c) GN=YPT1 PE=1 SV=2	212253	245307	263429	220390	240959	225145	163824	224703	189193	152989	189790	179840	2.50782e+06	0.0846365	0.0978166	0.105043	0.0878809	0.0960828	0.0897773	0.0653251	0.0896009	0.0754413	0.0610048	0.0756792	0.0717116
P17255	51	51	0.0268577	126	15.7093	0.239161	1.39338	0.478587	0.743838	AgP2O - CHX	BY4741 + CHX	119246	V-type proton ATPase catalytic subunit A OS=Saccharomyces cerevisiae (strain ATCC 204508 / S288c) GN=VMA1 PE=1 SV=3	4.48833e+06	5.12377e+06	6.20514e+06	4.63084e+06	4.58787e+06	4.7381e+06	3.89091e+06	4.35806e+06	4.88841e+06	3.66791e+06	3.95849e+06	3.72531e+06	5.42631e+07	0.0827141	0.0944244	0.114353	0.0853404	0.0845486	0.0873171	0.0717045	0.0803135	0.0900872	0.0675949	0.0729499	0.0686527
P0CX47	10	10	0.0282273	127	15.4933	0.249378	1.78658	0.837202	0.734869	BY4741 - CHX	AgP2O + CHX	17852	40S ribosomal protein S11-A OS=Saccharomyces cerevisiae (strain ATCC 204508 / S288c) GN=RPS11A PE=1 SV=1	2.37687e+06	3.78333e+06	3.82946e+06	3.07323e+06	2.56485e+06	2.93221e+06	5.35749e+06	6.17938e+06	3.77465e+06	5.12403e+06	5.51791e+06	3.87545e+06	4.83888e+07	0.0491202	0.0781859	0.0791393	0.0635111	0.0530049	0.0605968	0.110717	0.127703	0.0780067	0.105893	0.114033	0.0800897
P00560	27	26	0.0285746	128	15.4402	0.250474	2.1798	1.12419	0.732643	AgP2O - CHX	BY4741 - CHX	44768	Phosphoglycerate kinase OS=Saccharomyces cerevisiae (strain ATCC 204508 / S288c) GN=PGK1 PE=1 SV=2	8.82707e+06	1.74861e+07	2.38398e+07	1.38824e+07	1.3111e+07	1.58471e+07	7.34538e+06	7.73142e+06	7.93127e+06	6.06564e+06	8.05235e+06	9.88848e+06	1.40008e+08	0.0630469	0.124893	0.170275	0.0991543	0.0936443	0.113187	0.052464	0.0552213	0.0566487	0.0433235	0.0575135	0.0706279
P40035	2	2	0.0307116	129	15.127	0.267119	19.128	4.25761	0.719353	BY4741 + CHX	AgP2O - CHX	33962	Mitochondrial phosphate carrier protein 2 OS=Saccharomyces cerevisiae (strain ATCC 204508 / S288c) GN=PIC2 PE=1 SV=1	2534.67	1200.23	602.747	3802.72	2430.17	864.276	34377.4	29341.7	4012.72	42655	36987.2	3328.23	162137	0.0156329	0.00740257	0.00371752	0.0234538	0.0149884	0.00533053	0.212027	0.180968	0.0247489	0.26308	0.228123	0.0205273
P18239	21	18	0.0310639	130	15.0774	0.268106	3.7075	1.89045	0.717226	BY4741 + CHX	AgP2O + CHX	34632	ADP,ATP carrier protein 2 OS=Saccharomyces cerevisiae (strain ATCC 204508 / S288c) GN=PET9 PE=1 SV=2	1.98893e+06	2.40601e+06	2.3787e+06	2.31844e+06	1.8231e+06	1.68647e+06	8.38262e+06	9.9222e+06	2.71836e+06	9.14036e+06	9.51713e+06	2.94985e+06	5.52322e+07	0.0360104	0.0435618	0.0430673	0.0419762	0.0330079	0.0305342	0.151771	0.179645	0.0492169	0.16549	0.172311	0.0534082
P29547	12	9	0.0315345	131	15.0121	0.270089	1.40808	0.493731	0.714413	AgP2O - CHX	BY4741 + CHX	47172	Elongation factor 1-gamma 1 OS=Saccharomyces cerevisiae (strain ATCC 204508 / S288c) GN=CAM1 PE=1 SV=2	566225	659690	689866	672577	599757	542183	582329	480249	633646	405479	448284	506797	6.78708e+06	0.0834268	0.0971979	0.101644	0.0990966	0.0883675	0.0798846	0.0857996	0.0707593	0.0933607	0.0597428	0.0660495	0.0746709
P38112	2	2	0.0316366	132	14.9981	0.268912	4.1151	2.04093	0.713806	BY4741 + CHX	AgP2O - CHX	87280	ATP-dependent RNA helicase MAK5 OS=Saccharomyces cerevisiae (strain ATCC 204508 / S288c) GN=MAK5 PE=1 SV=1	2755.06	349.905	1175.2	2604.62	2834.32	3173.56	3814.85	2666.91	3538.58	6504.12	3968.08	7141.13	40526.3	0.067982	0.00863401	0.0289985	0.0642699	0.0699377	0.0783086	0.0941326	0.0658068	0.0873155	0.160491	0.0979136	0.17621
P40483	3	3	0.0317868	133	14.9775	0.268156	1.79652	0.845202	0.712917	AgP2O - CHX	BY4741 + CHX	78163	Putative zinc metalloproteinase YIL108W OS=Saccharomyces cerevisiae (strain ATCC 204508 / S288c) GN=YIL108W PE=1 SV=1	24393.7	17380.8	25645.9	19362	23580.5	20343.2	10201.8	18932.5	11918.9	13775.8	14777	8975.64	209288	0.116556	0.0830474	0.122539	0.0925139	0.11267	0.097202	0.0487452	0.0904615	0.0569498	0.0658225	0.070606	0.0428866
Q96VH5	3	3	0.032096	134	14.9355	0.268744	3.4349	1.78027	0.711096	BY4741 + CHX	AgP2O + CHX	10401	MICOS complex subunit MIC10 OS=Saccharomyces cerevisiae (strain ATCC 204508 / S288c) GN=MIC10 PE=1 SV=1	34837.3	65349.9	69463.1	39975.8	38951.6	34406	162121	139301	55561.7	169758	153213	66318.1	1.02926e+06	0.0338471	0.0634923	0.0674886	0.0388395	0.0378445	0.033428	0.157512	0.135341	0.0539824	0.164933	0.148858	0.064433
P21264	3	3	0.0322945	135	14.9087	0.268403	1.49403	0.579213	0.709934	BY4741 + CHX	AgP2O + CHX	62813	Phosphoribosylaminoimidazole carboxylase OS=Saccharomyces cerevisiae (strain ATCC 204508 / S288c) GN=ADE2 PE=1 SV=1	16013.9	14335.6	18942.6	13414.6	11655	11611.2	14197.3	14412.2	18357.5	15919	17592.9	21290.5	187743	0.0852973	0.0763579	0.100897	0.0714521	0.0620799	0.0618467	0.0756213	0.0767656	0.0977801	0.0847917	0.0937078	0.113403
P07259	70	66	0.0326802	136	14.8572	0.269612	1.74362	0.802082	0.70769	AgP2O - CHX	BY4741 + CHX	246198	Protein URA2 OS=Saccharomyces cerevisiae (strain ATCC 204508 / S288c) GN=URA2 PE=1 SV=5	5.10307e+06	6.40059e+06	8.17974e+06	6.20055e+06	4.44033e+06	5.52693e+06	5.72768e+06	5.07078e+06	4.68759e+06	4.38138e+06	3.85047e+06	3.05699e+06	6.26261e+07	0.0814847	0.102203	0.130612	0.0990091	0.0709022	0.0882528	0.0914583	0.0809692	0.0748504	0.0699609	0.0614835	0.0488134
P32660	3	3	0.0332363	137	14.7839	0.272198	2.13848	1.09659	0.70449	AgP2O - CHX	BY4741 + CHX	179111	Phospholipid-transporting ATPase DNF1 OS=Saccharomyces cerevisiae (strain ATCC 204508 / S288c) GN=DNF1 PE=1 SV=2	24821.3	36533.6	35324.6	26851.8	18456.5	15825.8	21847.2	19209	17505.2	19409.7	16125.8	9673.76	261584	0.0948883	0.139663	0.135041	0.102651	0.0705567	0.0605	0.0835188	0.0734333	0.0669198	0.0742007	0.0616468	0.0369814
P49334	3	3	0.0335009	138	14.7494	0.272377	1.49866	0.58367	0.702982	BY4741 + CHX	AgP2O + CHX	16780	Mitochondrial import receptor subunit TOM22 OS=Saccharomyces cerevisiae (strain ATCC 204508 / S288c) GN=TOM22 PE=1 SV=3	369680	452606	511645	358137	387572	540916	507328	609212	558130	718926	638732	570551	6.22343e+06	0.0594012	0.0727261	0.0822127	0.0575466	0.0622762	0.086916	0.081519	0.09789	0.0896819	0.115519	0.102633	0.0916778
P38248	5	5	0.0338626	139	14.7028	0.273337	1.42518	0.511146	0.700933	AgP2O + CHX	BY4741 + CHX	43970	Cell wall protein ECM33 OS=Saccharomyces cerevisiae (strain ATCC 204508 / S288c) GN=ECM33 PE=1 SV=3	2.5445e+06	3.01176e+06	3.03793e+06	3.80711e+06	2.68227e+06	2.95008e+06	2.59545e+06	2.36733e+06	2.46501e+06	2.3961e+06	2.31021e+06	1.91702e+06	3.20848e+07	0.0793057	0.0938688	0.0946846	0.118658	0.0835993	0.0919464	0.0808936	0.0737835	0.0768282	0.0746803	0.0720035	0.0597486
P50087	3	3	0.0340405	140	14.68	0.27281	2.23678	1.16143	0.699932	BY4741 + CHX	AgP2O + CHX	27009	MICOS subunit MIC26 OS=Saccharomyces cerevisiae (strain ATCC 204508 / S288c) GN=MIC26 PE=1 SV=1	33016.9	40650.8	32228.7	26639.7	33073.4	30417.8	65014.1	69107.6	37266.7	89925.5	71956.2	39721.5	569019	0.0580242	0.0714402	0.056639	0.0468168	0.0581236	0.0534565	0.114257	0.12145	0.0654929	0.158036	0.126457	0.069807
P40341	4	3	0.0356677	141	14.4772	0.283824	3.77542	1.91664	0.690953	BY4741 + CHX	AgP2O + CHX	93503	Mitochondrial respiratory chain complexes assembly protein YTA12 OS=Saccharomyces cerevisiae (strain ATCC 204508 / S288c) GN=YTA12 PE=1 SV=2	4621.89	9385.2	7556.6	6295.33	3856.46	5105.51	21126.8	16174.2	7538.45	25139.1	24002.5	8461.15	139263	0.0331882	0.0673918	0.0542612	0.0452046	0.0276919	0.0366609	0.151704	0.116141	0.0541309	0.180515	0.172353	0.0607565
P38732	2	2	0.0372325	142	14.2908	0.294189	1.87762	0.908908	0.682611	BY4741 - CHX	AgP2O + CHX	67809	Protein-lysine N-methyltransferase EFM1 OS=Saccharomyces cerevisiae (strain ATCC 204508 / S288c) GN=EFM1 PE=1 SV=1	9462.46	7089.83	8159.9	10216.9	9872.99	4502.5	16179	13235.1	16761.3	18686.4	10248.9	16074.7	140490	0.0673533	0.050465	0.0580817	0.0727237	0.0702754	0.0320486	0.115161	0.0942066	0.119306	0.133009	0.0729514	0.114419
P50109	4	4	0.037403	143	14.2709	0.29347	1.41621	0.502039	0.681718	AgP2O + CHX	BY4741 + CHX	65544	Protein PSP2 OS=Saccharomyces cerevisiae (strain ATCC 204508 / S288c) GN=PSP2 PE=1 SV=2	56023.9	49004.8	65616.8	61687.1	67138.6	55173.5	47113	46875.1	46547.9	51619.7	43610.6	34693	625104	0.0896232	0.0783946	0.104969	0.098683	0.107404	0.0882629	0.0753682	0.0749877	0.0744643	0.0825778	0.0697654	0.0554996
P53199	7	7	0.0392236	144	14.0645	0.305617	1.21616	0.282333	0.672382	AgP2O - CHX	BY4741 - CHX	38967	Sterol-4-alpha-carboxylate 3-dehydrogenase, decarboxylating OS=Saccharomyces cerevisiae (strain ATCC 204508 / S288c) GN=ERG26 PE=1 SV=1	230443	272968	243703	250037	234810	221383	228712	188297	197313	213602	215175	209101	2.70554e+06	0.0851742	0.100892	0.0900755	0.0924164	0.0867885	0.0818255	0.0845347	0.0695965	0.0729292	0.0789499	0.0795312	0.0772862
P19454	4	4	0.0395017	145	14.0338	0.305662	1.33723	0.419244	0.670986	AgP2O + CHX	BY4741 - CHX	39664	Casein kinase II subunit alpha' OS=Saccharomyces cerevisiae (strain ATCC 204508 / S288c) GN=CKA2 PE=1 SV=2	82638	102826	93094.9	114171	96602.8	83557.8	78586.2	76984.7	64535.2	69919.5	80120.9	78485.6	1.02152e+06	0.0808969	0.100659	0.0911334	0.111766	0.0945674	0.0817973	0.0769305	0.0753627	0.0631755	0.0684463	0.0784328	0.076832
P28495	7	6	0.0404825	146	13.9273	0.311105	1.40332	0.488843	0.666125	AgP2O + CHX	BY4741 + CHX	30795	F-actin-capping protein subunit alpha OS=Saccharomyces cerevisiae (strain ATCC 204508 / S288c) GN=CAP1 PE=1 SV=1	271513	219276	200083	247560	234657	211685	178860	214654	143626	181113	166556	146802	2.41639e+06	0.112363	0.0907454	0.0828027	0.10245	0.0971107	0.0876038	0.0740198	0.0888325	0.0594384	0.0749521	0.0689278	0.0607529
P07283	10	10	0.0414316	147	13.8267	0.316233	2.23571	1.16073	0.66151	AgP2O + CHX	BY4741 + CHX	29216	Phosphomannomutase OS=Saccharomyces cerevisiae (strain ATCC 204508 / S288c) GN=SEC53 PE=1 SV=1	176262	271070	295295	183067	227914	344397	144797	115973	246496	103608	89646.9	144614	2.34314e+06	0.0752247	0.115687	0.126025	0.0781289	0.0972686	0.146981	0.0617963	0.0494949	0.105199	0.0442175	0.0382593	0.0617181
P15019	13	10	0.0415454	148	13.8148	0.314959	1.42777	0.51376	0.660963	AgP2O + CHX	BY4741 - CHX	37127	Transaldolase OS=Saccharomyces cerevisiae (strain ATCC 204508 / S288c) GN=TAL1 PE=1 SV=4	286521	350712	442286	423701	358495	382144	247848	289091	278559	223936	274157	320395	3.87784e+06	0.0738867	0.0904398	0.114055	0.109262	0.092447	0.0985455	0.063914	0.0745493	0.0718334	0.0577475	0.0706983	0.0826218
Q08822	4	4	0.0420486	149	13.7625	0.316635	3.2436	1.6976	0.658556	BY4741 + CHX	AgP2O + CHX	70103	Probable electron transfer flavoprotein-ubiquinone oxidoreductase, mitochondrial OS=Saccharomyces cerevisiae (strain ATCC 204508 / S288c) GN=CIR2 PE=1 SV=1	19137.5	11384.1	23146.1	20513.8	10935.5	11396.8	33726.9	60594	28496.3	74094.5	44823.9	20057.4	358307	0.0534108	0.031772	0.0645985	0.0572522	0.0305199	0.0318074	0.0941285	0.169112	0.0795304	0.206791	0.125099	0.0559783
P40579	3	3	0.0422097	150	13.7459	0.315729	1.71278	0.776343	0.657791	AgP2O - CHX	BY4741 - CHX	27520	Uncharacterized oxidoreductase YIR035C OS=Saccharomyces cerevisiae (strain ATCC 204508 / S288c) GN=YIR035C PE=1 SV=1	61524	43031.2	59140.7	50589.8	44116.3	62513.9	35356.3	29080	31136.7	50832.5	25431.1	32017.2	524770	0.11724	0.0820002	0.112698	0.0964037	0.0840679	0.119126	0.067375	0.0554148	0.059334	0.0968664	0.0484615	0.0610119
P41277	15	11	0.0434079	151	13.6243	0.32254	1.75442	0.810991	0.65217	AgP2O - CHX	BY4741 + CHX	28100	Glycerol-1-phosphate phosphohydrolase 1 OS=Saccharomyces cerevisiae (strain ATCC 204508 / S288c) GN=GPP1 PE=1 SV=3	2.49359e+06	2.50269e+06	3.1816e+06	2.39538e+06	2.14747e+06	3.35118e+06	1.76487e+06	1.63819e+06	2.29354e+06	1.26326e+06	1.1957e+06	2.20235e+06	2.64298e+07	0.0943475	0.0946918	0.120379	0.0906316	0.0812517	0.126795	0.0667758	0.0619828	0.0867785	0.0477969	0.0452405	0.0833282
P05317	13	13	0.0435383	152	13.6113	0.321381	1.26751	0.341995	0.651566	BY4741 - CHX	AgP2O - CHX	33696	60S acidic ribosomal protein P0 OS=Saccharomyces cerevisiae (strain ATCC 204508 / S288c) GN=RPP0 PE=1 SV=2	1.00274e+07	1.12218e+07	1.38805e+07	1.17666e+07	1.14691e+07	1.28481e+07	1.47295e+07	1.3609e+07	1.61887e+07	1.43324e+07	1.36431e+07	1.62912e+07	1.60008e+08	0.0626684	0.070133	0.0867491	0.0735379	0.0716785	0.0802969	0.0920551	0.0850523	0.101175	0.089573	0.0852656	0.101816
P46992	3	3	0.044526	153	13.5139	0.326524	1.54759	0.630028	0.647039	AgP2O + CHX	BY4741 - CHX	43444	Cell wall protein YJL171C OS=Saccharomyces cerevisiae (strain ATCC 204508 / S288c) GN=YJL171C PE=1 SV=2	353404	324384	274548	407231	323579	325265	279265	204386	198747	253891	213976	320384	3.47906e+06	0.10158	0.0932391	0.0789144	0.117052	0.0930077	0.0934922	0.0802702	0.0587475	0.0571265	0.0729769	0.061504	0.0920892
P48415	4	4	0.045112	154	13.4571	0.328673	1.39666	0.481983	0.644392	BY4741 + CHX	BY4741 - CHX	241719	COPII coat assembly protein SEC16 OS=Saccharomyces cerevisiae (strain ATCC 204508 / S288c) GN=SEC16 PE=1 SV=2	31464.2	30513.7	36720.6	26871.7	29185.8	32537.1	22008.3	27243.3	30673.8	32652.9	38831.4	40144.5	378847	0.0830524	0.0805435	0.0969272	0.0709301	0.0770385	0.0858844	0.0580929	0.071911	0.0809661	0.0861902	0.102499	0.105965
P06786	2	2	0.0453813	155	13.4312	0.328502	2.07696	1.05447	0.643185	BY4741 - CHX	AgP2O + CHX	164626	DNA topoisomerase 2 OS=Saccharomyces cerevisiae (strain ATCC 204508 / S288c) GN=TOP2 PE=1 SV=2	9300.06	15057.4	8315.77	8554.53	5723.36	8521.13	19413.5	15953.5	11985.6	20651.2	15585.5	10390.7	149452	0.0622277	0.10075	0.0556417	0.0572393	0.0382956	0.0570157	0.129898	0.106746	0.0801968	0.138179	0.104284	0.069525
P25342	7	7	0.045908	156	13.3811	0.330185	1.58452	0.664043	0.640842	AgP2O - CHX	BY4741 + CHX	37059	Cell division control protein 10 OS=Saccharomyces cerevisiae (strain ATCC 204508 / S288c) GN=CDC10 PE=1 SV=1	184003	231393	316261	218403	189306	207687	186120	187155	176675	175260	133751	152743	2.35876e+06	0.0780085	0.0980996	0.13408	0.0925924	0.0802566	0.0880493	0.0789059	0.0793449	0.0749017	0.0743019	0.0567039	0.0647557
P39935	17	14	0.0460502	157	13.3677	0.329097	1.4758	0.561499	0.640213	BY4741 + CHX	AgP2O + CHX	107264	Eukaryotic initiation factor 4F subunit p150 OS=Saccharomyces cerevisiae (strain ATCC 204508 / S288c) GN=TIF4631 PE=1 SV=2	423113	542299	603600	368723	375053	368491	461520	579000	421352	500345	495955	645184	5.78463e+06	0.0731443	0.0937481	0.104345	0.0637418	0.064836	0.0637016	0.0797838	0.100093	0.0728398	0.0864955	0.0857367	0.111534
P54003	5	5	0.0468855	158	13.2896	0.332946	1.54588	0.628431	0.636552	AgP2O - CHX	BY4741 - CHX	34093	Protein SUR7 OS=Saccharomyces cerevisiae (strain ATCC 204508 / S288c) GN=SUR7 PE=1 SV=1	264934	168761	168204	170122	174530	170273	128754	110455	150147	141347	138723	157960	1.94421e+06	0.136268	0.0868017	0.0865154	0.0875019	0.0897692	0.0875795	0.0662244	0.0568123	0.0772277	0.0727014	0.0713517	0.0812463
P04037	4	3	0.04718	159	13.2624	0.332931	36.8849	5.20496	0.635275	BY4741 - CHX	AgP2O + CHX	17360	Cytochrome c oxidase subunit 4, mitochondrial OS=Saccharomyces cerevisiae (strain ATCC 204508 / S288c) GN=COX4 PE=1 SV=1	18052.1	94653.4	87012	33436.3	14688.1	18752.5	1.29688e+06	1.11096e+06	58915	1.26681e+06	882093	66064.5	4.9483e+06	0.00364813	0.0191285	0.0175842	0.00675712	0.0029683	0.00378967	0.262085	0.224512	0.0119061	0.256008	0.178262	0.0133509
Q01519	3	3	0.0482909	160	13.1614	0.33864	29.7495	4.89479	0.630515	BY4741 - CHX	AgP2O + CHX	10010	Cytochrome c oxidase subunit 6B OS=Saccharomyces cerevisiae (strain ATCC 204508 / S288c) GN=COX12 PE=1 SV=2	3826.91	16039.5	12268.6	7710.24	7441.5	8037.74	290211	384911	14752.8	395297	268276	16532.8	1.42531e+06	0.00268497	0.0112534	0.0086077	0.00540954	0.00522099	0.00563931	0.203613	0.270055	0.0103506	0.277342	0.188224	0.0115995
P06101	4	3	0.0490718	161	13.0917	0.341979	1.7693	0.823177	0.627224	AgP2O + CHX	BY4741 + CHX	58348	Hsp90 co-chaperone Cdc37 OS=Saccharomyces cerevisiae (strain ATCC 204508 / S288c) GN=CDC37 PE=1 SV=2	32122.4	21608.8	18347.9	27092.5	28932.9	28403.7	20557.2	26484.7	30983.5	18503.6	11383	17832.4	282253	0.113807	0.0765583	0.0650052	0.0959868	0.102507	0.100632	0.0728326	0.0938334	0.109772	0.0655569	0.0403292	0.0631787
P40510	8	4	0.0491985	162	13.0805	0.340745	2.15795	1.10966	0.626695	AgP2O - CHX	BY4741 + CHX	51384	D-3-phosphoglycerate dehydrogenase 2 OS=Saccharomyces cerevisiae (strain ATCC 204508 / S288c) GN=SER33 PE=1 SV=1	82822.8	69615.9	75590.6	60669.6	57547.4	29215.7	63788.1	40843.7	31925.1	38234	36610.8	30824.6	617688	0.134085	0.112704	0.122377	0.0982204	0.0931658	0.0472985	0.103269	0.0661235	0.0516847	0.0618986	0.0592706	0.0499032
P38013	6	6	0.0497245	163	13.0343	0.342275	2.95941	1.56531	0.624509	AgP2O + CHX	BY4741 - CHX	19274	Peroxiredoxin type-2 OS=Saccharomyces cerevisiae (strain ATCC 204508 / S288c) GN=AHP1 PE=1 SV=4	606473	648262	779224	537991	937649	1.18515e+06	154855	282868	461371	189294	384776	611013	6.77893e+06	0.0894645	0.095629	0.114948	0.0793623	0.138318	0.174829	0.0228436	0.0417276	0.0680595	0.0279239	0.0567606	0.0901342
P48362	4	4	0.0499807	164	13.012	0.341941	1.42964	0.515654	0.623451	BY4741 - CHX	AgP2O - CHX	45322	Protein HGH1 OS=Saccharomyces cerevisiae (strain ATCC 204508 / S288c) GN=HGH1 PE=1 SV=2	26455.6	24512.7	24242.3	20917.8	29348.2	30815.5	31371	37596.4	38556.8	33832.1	28311.5	39804.5	365764	0.0723297	0.0670178	0.0662783	0.0571892	0.080238	0.0842497	0.0857683	0.102789	0.105414	0.0924969	0.0774037	0.108825
P32458	5	4	0.0505685	165	12.9612	0.343866	1.92854	0.947509	0.621041	AgP2O - CHX	BY4741 + CHX	47790	Cell division control protein 11 OS=Saccharomyces cerevisiae (strain ATCC 204508 / S288c) GN=CDC11 PE=1 SV=1	50321.3	80256.3	116526	65954.7	64285.5	49638.1	41965.8	46270.1	47652.2	41470.9	36787	49871.9	690999	0.0728239	0.116145	0.168634	0.0954482	0.0930326	0.0718352	0.060732	0.0669611	0.0689613	0.0600158	0.0532374	0.0721736
P32897	4	4	0.051205	166	12.9069	0.346096	1.30064	0.379222	0.618459	AgP2O - CHX	AgP2O + CHX	23400	Mitochondrial import inner membrane translocase subunit TIM23 OS=Saccharomyces cerevisiae (strain ATCC 204508 / S288c) GN=TIM23 PE=1 SV=1	166778	170333	162705	146111	122999	115174	166599	159529	135031	163380	159483	135965	1.80409e+06	0.0924448	0.0944149	0.0901869	0.080989	0.0681782	0.0638406	0.0923451	0.0884263	0.0748474	0.0905613	0.0884007	0.0753648
P07277	2	2	0.051432	167	12.8877	0.345549	2.21799	1.14925	0.617545	AgP2O + CHX	BY4741 + CHX	48942	Mevalonate kinase OS=Saccharomyces cerevisiae (strain ATCC 204508 / S288c) GN=ERG12 PE=1 SV=1	9554.21	17363.2	22108.9	16460.9	18878.2	19995.3	8796.32	10061.8	15161.1	5383.91	8527.86	11036.3	163328	0.0584971	0.106309	0.135365	0.100784	0.115585	0.122424	0.0538568	0.0616048	0.0928263	0.0329638	0.0522131	0.0675712
P28496	2	2	0.051487	168	12.883	0.343859	2.65797	1.41032	0.617324	AgP2O - CHX	BY4741 + CHX	49188	Sphingosine N-acyltransferase LAC1 OS=Saccharomyces cerevisiae (strain ATCC 204508 / S288c) GN=LAC1 PE=1 SV=2	65229.8	92156.9	61850.1	65665.6	46556.2	49559.1	60890.2	37311	27718.5	28483	41762.6	12237.3	589420	0.110668	0.156352	0.104934	0.111407	0.0789865	0.0840811	0.103305	0.0633012	0.0470267	0.0483238	0.0708537	0.0207616
P21954	7	6	0.0519196	169	12.8467	0.344697	1.94248	0.9579	0.615593	AgP2O - CHX	BY4741 + CHX	48331	Isocitrate dehydrogenase [NADP], mitochondrial OS=Saccharomyces cerevisiae (strain ATCC 204508 / S288c) GN=IDP1 PE=1 SV=1	169626	189799	300970	187477	166279	217766	98199.5	78419.2	173694	81687.1	109185	149103	1.9222e+06	0.0882457	0.0987401	0.156575	0.0975324	0.086504	0.11329	0.0510869	0.0407965	0.0903618	0.0424966	0.056802	0.0775688
P38295	13	12	0.0519561	170	12.8436	0.34291	1.47584	0.561537	0.615448	AgP2O - CHX	BY4741 + CHX	51508	Medium-chain fatty acid ethyl ester synthase/esterase 2 OS=Saccharomyces cerevisiae (strain ATCC 204508 / S288c) GN=EHT1 PE=1 SV=1	365357	349699	245382	337461	340436	272866	196228	283613	202232	233419	239277	178077	3.24405e+06	0.112624	0.107797	0.0756406	0.104025	0.104942	0.0841129	0.0604886	0.0874255	0.0623395	0.0719529	0.0737589	0.0548935
P32939	6	4	0.0536994	171	12.7003	0.352343	1.31984	0.400367	0.608602	AgP2O - CHX	BY4741 + CHX	23256	GTP-binding protein YPT7 OS=Saccharomyces cerevisiae (strain ATCC 204508 / S288c) GN=YPT7 PE=1 SV=1	305462	343652	347617	274547	286040	266328	277808	280479	213613	265161	277195	212832	3.35073e+06	0.0911627	0.10256	0.103743	0.0819365	0.0853664	0.0794836	0.0829097	0.0837067	0.063751	0.0791352	0.0827267	0.0635181
P21801	4	4	0.0541119	172	12.6671	0.352986	10.0124	3.32372	0.60701	BY4741 + CHX	AgP2O - CHX	31066	Succinate dehydrogenase [ubiquinone] iron-sulfur subunit, mitochondrial OS=Saccharomyces cerevisiae (strain ATCC 204508 / S288c) GN=SDH2 PE=1 SV=1	24031	53840.6	88600.5	100242	40289	46950.5	689926	680917	96129.2	873635	715790	77366.3	3.48772e+06	0.00689017	0.0154372	0.0254036	0.0287415	0.0115517	0.0134617	0.197816	0.195233	0.0275622	0.250489	0.205232	0.0221825
P32911	4	4	0.0548951	173	12.6047	0.356025	1.82646	0.869049	0.604018	BY4741 - CHX	AgP2O - CHX	12418	Eukaryotic translation initiation factor eIF-1 OS=Saccharomyces cerevisiae (strain ATCC 204508 / S288c) GN=SUI1 PE=1 SV=1	277192	184972	159268	234661	262839	300392	256210	469982	408828	323475	296674	408486	3.58298e+06	0.0773637	0.0516253	0.0444512	0.0654932	0.0733577	0.0838387	0.0715075	0.131171	0.114103	0.090281	0.0828008	0.114007
P01119	3	2	0.0548963	174	12.6046	0.353986	1.86911	0.902354	0.604013	BY4741 + CHX	AgP2O + CHX	34497	Ras-like protein 1 OS=Saccharomyces cerevisiae (strain ATCC 204508 / S288c) GN=RAS1 PE=1 SV=2	24224.5	20642.6	30218.8	14239.7	13439.8	14425.7	17211.2	23681.7	29949.9	25720.4	17622.9	35356.1	266733	0.0908193	0.0773904	0.113292	0.0533855	0.0503868	0.0540827	0.064526	0.0887841	0.112284	0.0964274	0.0660693	0.132552
P25340	4	4	0.0552571	175	12.5761	0.354277	1.79769	0.846141	0.602647	AgP2O - CHX	BY4741 + CHX	56686	Delta(24(24(1)))-sterol reductase OS=Saccharomyces cerevisiae (strain ATCC 204508 / S288c) GN=ERG4 PE=1 SV=2	74073	96248.1	60700.9	81640.5	69171.4	55150	35169.9	62995.5	37531.1	50876.5	48093.9	29540.5	701191	0.105639	0.137264	0.0865682	0.116431	0.0986484	0.0786518	0.0501574	0.0898407	0.0535248	0.0725571	0.0685888	0.042129
P39931	3	3	0.0557628	176	12.5366	0.355488	1.44506	0.531126	0.600746	AgP2O - CHX	AgP2O + CHX	27273	Protein SSP120 OS=Saccharomyces cerevisiae (strain ATCC 204508 / S288c) GN=SSP120 PE=1 SV=1	39754.5	42125.8	48130.1	28451.9	35731.3	25786	39221.4	38566.4	27890.2	40121.9	40741.6	35888.1	442409	0.0898592	0.0952191	0.108791	0.0643113	0.0807652	0.0582854	0.088654	0.0871737	0.0630416	0.0906896	0.0920903	0.0811197
Q3E841	3	3	0.0561493	177	12.5066	0.355929	3.76159	1.91134	0.599303	BY4741 + CHX	AgP2O - CHX	10775	Uncharacterized protein YNR034W-A OS=Saccharomyces cerevisiae (strain ATCC 204508 / S288c) GN=YNR034W-A PE=1 SV=1	62046.7	13602	8675.32	86753.9	31241.3	20579.5	139252	123652	49231.5	127348	105260	84583.9	852227	0.0728054	0.0159605	0.0101796	0.101797	0.0366585	0.024148	0.163398	0.145093	0.0577681	0.14943	0.123512	0.0992505
Q00402	5	4	0.0572533	178	12.422	0.360889	1.38147	0.466209	0.59523	BY4741 + CHX	AgP2O + CHX	314549	Nuclear migration protein NUM1 OS=Saccharomyces cerevisiae (strain ATCC 204508 / S288c) GN=NUM1 PE=1 SV=2	114888	118495	91410.8	108512	85098.3	111494	137571	155854	119831	165633	135062	120798	1.46465e+06	0.0784409	0.0809031	0.0624114	0.0740876	0.0581016	0.0761233	0.0939279	0.10641	0.0818153	0.113088	0.092215	0.0824759
P32466	14	9	0.0578603	179	12.3762	0.362677	6.16965	2.62519	0.59302	AgP2O - CHX	BY4741 + CHX	63371	Low-affinity glucose transporter HXT3 OS=Saccharomyces cerevisiae (strain ATCC 204508 / S288c) GN=HXT3 PE=1 SV=1	607769	808269	1.44726e+06	436893	773814	1.29748e+06	35120.1	50544.5	685103	27550.6	29231.4	407312	6.60635e+06	0.0919977	0.122347	0.219071	0.0661323	0.117132	0.196399	0.00531612	0.0076509	0.103704	0.00417032	0.00442474	0.0616546
P22803	6	5	0.0592431	180	12.2736	0.369282	1.51564	0.599924	0.588062	AgP2O - CHX	BY4741 + CHX	11311	Thioredoxin-2 OS=Saccharomyces cerevisiae (strain ATCC 204508 / S288c) GN=TRX2 PE=1 SV=3	866541	922148	1.45275e+06	1.09249e+06	954708	1.05646e+06	808271	916188	659839	789233	705577	643858	1.08681e+07	0.0797328	0.0848493	0.133672	0.100523	0.0878453	0.0972077	0.0743712	0.0843009	0.0607135	0.0726195	0.0649221	0.0592431
P25374	2	2	0.0594576	181	12.2579	0.368571	2.01016	1.00731	0.587303	BY4741 + CHX	AgP2O + CHX	54775	Cysteine desulfurase, mitochondrial OS=Saccharomyces cerevisiae (strain ATCC 204508 / S288c) GN=NFS1 PE=1 SV=2	13800	14202.3	8845.11	15050.8	11166	6511.45	25515.1	15748.5	21178.7	29766	20974.6	15048.3	197807	0.0697648	0.0717989	0.0447159	0.0760883	0.056449	0.0329182	0.12899	0.0796158	0.107068	0.15048	0.106036	0.0760759
P08466	2	2	0.0608627	182	12.1565	0.375209	1.89963	0.925721	0.582387	BY4741 + CHX	AgP2O + CHX	37528	Mitochondrial nuclease OS=Saccharomyces cerevisiae (strain ATCC 204508 / S288c) GN=NUC1 PE=1 SV=1	15645.8	13888.6	25350.2	12901	14964.5	24167.8	17320.5	29256	31518.3	32441.4	30033.2	36369.5	283857	0.0551185	0.0489283	0.0893063	0.045449	0.0527185	0.0851407	0.0610186	0.103066	0.111036	0.114288	0.105804	0.128126
P22213	9	9	0.0615926	183	12.1047	0.377633	1.8845	0.914179	0.579874	BY4741 + CHX	AgP2O - CHX	74746	Protein SLY1 OS=Saccharomyces cerevisiae (strain ATCC 204508 / S288c) GN=SLY1 PE=1 SV=1	115768	91546.6	104289	168781	161490	211898	138794	82948.5	214040	184562	183636	219017	1.87677e+06	0.0616848	0.0487787	0.0555682	0.0899318	0.0860466	0.112906	0.0739538	0.0441974	0.114047	0.0983403	0.0978469	0.116699
P00812	5	4	0.0619852	184	12.0771	0.377975	2.08844	1.06242	0.578533	AgP2O - CHX	BY4741 + CHX	35981	Arginase OS=Saccharomyces cerevisiae (strain ATCC 204508 / S288c) GN=CAR1 PE=1 SV=1	58867.4	73543.5	119644	66415.6	51408	94791.5	55411.5	46694	50468.8	26927.6	46109.4	47653.6	737935	0.0797733	0.0996613	0.162133	0.090002	0.0696647	0.128455	0.07509	0.0632766	0.0683919	0.0364904	0.0624845	0.064577
P33299	9	8	0.0626008	185	12.0342	0.379665	1.7335	0.793686	0.576447	AgP2O - CHX	AgP2O + CHX	52293	26S protease regulatory subunit 7 homolog OS=Saccharomyces cerevisiae (strain ATCC 204508 / S288c) GN=RPT1 PE=1 SV=1	122780	155345	237763	110726	106852	80021.7	123496	132995	126147	93032	90095.8	129714	1.50897e+06	0.081367	0.102948	0.157566	0.0733787	0.0708111	0.0530307	0.0818417	0.0881366	0.0835981	0.0616528	0.0597069	0.0859622
Q03532	4	4	0.0631477	186	11.9964	0.380923	1.72325	0.785133	0.574609	AgP2O - CHX	AgP2O + CHX	56967	ATP-dependent RNA helicase HAS1 OS=Saccharomyces cerevisiae (strain ATCC 204508 / S288c) GN=HAS1 PE=1 SV=1	37671.2	44468.7	61077.8	25721.9	27026.5	30360.6	39189.7	38775.8	58172.7	32947.8	40882.9	55821.8	492117	0.0765491	0.090362	0.124112	0.0522679	0.0549189	0.0616937	0.0796348	0.0787939	0.118209	0.0669511	0.0830755	0.113432
P32558	18	17	0.063879	187	11.9464	0.383274	1.69222	0.758919	0.572174	AgP2O - CHX	BY4741 + CHX	119070	FACT complex subunit SPT16 OS=Saccharomyces cerevisiae (strain ATCC 204508 / S288c) GN=SPT16 PE=1 SV=1	233226	406989	411037	263868	230122	274819	264227	217541	162626	204109	207760	209356	3.08568e+06	0.0755834	0.131896	0.133208	0.0855138	0.0745773	0.0890626	0.0856301	0.0705002	0.0527034	0.0661472	0.0673305	0.0678476
P0CX29	4	4	0.0640847	188	11.9325	0.382463	1.64048	0.71412	0.571494	BY4741 + CHX	AgP2O + CHX	16142	40S ribosomal protein S23-A OS=Saccharomyces cerevisiae (strain ATCC 204508 / S288c) GN=RPS23A PE=1 SV=1	1.69822e+06	2.28528e+06	1.76223e+06	2.43133e+06	1.83119e+06	1.42203e+06	3.75315e+06	3.10885e+06	2.08173e+06	2.87884e+06	3.90259e+06	2.54397e+06	2.96994e+07	0.0571804	0.0769469	0.0593354	0.0818645	0.0616574	0.0478807	0.126371	0.104677	0.0700933	0.0969327	0.131403	0.0856571
P53049	2	2	0.0645184	189	11.9032	0.383014	8.81806	3.14046	0.570066	AgP2O - CHX	BY4741 + CHX	167591	Oligomycin resistance ATP-dependent permease YOR1 OS=Saccharomyces cerevisiae (strain ATCC 204508 / S288c) GN=YOR1 PE=1 SV=1	2856.16	15114.9	26936.5	3526.82	3795.64	1698.46	4542.97	1272.71	865.452	957.876	2593.82	1540.98	65702.3	0.0434713	0.230051	0.409978	0.0536789	0.0577703	0.0258509	0.0691447	0.0193708	0.0131723	0.014579	0.0394785	0.023454
P22515	23	23	0.0668051	190	11.7519	0.394502	1.42014	0.506034	0.562681	AgP2O + CHX	BY4741 - CHX	114765	Ubiquitin-activating enzyme E1 1 OS=Saccharomyces cerevisiae (strain ATCC 204508 / S288c) GN=UBA1 PE=1 SV=2	782939	758392	1.03444e+06	1.03621e+06	749698	907283	719602	681468	495354	639560	649989	731770	9.1867e+06	0.0852253	0.0825533	0.112602	0.112794	0.0816069	0.0987605	0.0783308	0.0741798	0.0539208	0.069618	0.0707533	0.0796554
P32457	10	10	0.0674246	191	11.7118	0.396076	1.47033	0.556144	0.560721	AgP2O + CHX	BY4741 + CHX	60188	Cell division control protein 3 OS=Saccharomyces cerevisiae (strain ATCC 204508 / S288c) GN=CDC3 PE=1 SV=3	282532	174798	216268	238319	223894	217523	157648	211113	215193	162704	132121	167476	2.39959e+06	0.117742	0.0728451	0.0901272	0.0993166	0.093305	0.0906503	0.0656978	0.0879789	0.0896792	0.0678048	0.0550597	0.0697937
Q02753	7	7	0.06818	192	11.6634	0.398427	1.52649	0.610219	0.558354	BY4741 - CHX	AgP2O + CHX	18288	60S ribosomal protein L21-A OS=Saccharomyces cerevisiae (strain ATCC 204508 / S288c) GN=RPL21A PE=1 SV=1	1.72907e+06	2.00324e+06	3.14721e+06	2.2511e+06	1.67369e+06	2.24599e+06	3.30407e+06	2.85676e+06	3.2588e+06	3.13857e+06	2.52526e+06	3.26972e+06	3.14035e+07	0.0550599	0.0637903	0.100219	0.0716831	0.0532963	0.0715203	0.105213	0.0909696	0.103772	0.0999435	0.0804133	0.10412
Q02795	2	2	0.0696067	193	11.5735	0.404657	1.46191	0.547852	0.553949	AgP2O - CHX	BY4741 + CHX	31747	Dolichyl-diphosphooligosaccharide--protein glycosyltransferase subunit SWP1 OS=Saccharomyces cerevisiae (strain ATCC 204508 / S288c) GN=SWP1 PE=1 SV=1	149619	162849	192862	161488	105434	109492	133732	117106	103417	133589	107128	104948	1.58166e+06	0.0945961	0.10296	0.121936	0.1021	0.06666	0.0692259	0.0845513	0.0740396	0.0653851	0.084461	0.0677314	0.0663528
P18962	2	2	0.0700299	194	11.5472	0.405018	1.44541	0.531481	0.552658	AgP2O - CHX	BY4741 + CHX	93404	Dipeptidyl aminopeptidase B OS=Saccharomyces cerevisiae (strain ATCC 204508 / S288c) GN=DAP2 PE=1 SV=2	25233.8	27081.2	31510.2	27441.3	26403.2	20242	19583.8	19504.7	20573.2	25698.6	16281	16014.4	275567	0.0915704	0.0982741	0.114347	0.099581	0.095814	0.0734559	0.0710671	0.0707803	0.0746577	0.0932569	0.0590816	0.0581143
Q02908	4	4	0.0706149	195	11.511	0.406307	1.82813	0.870368	0.550887	BY4741 - CHX	AgP2O + CHX	64244	Elongator complex protein 3 OS=Saccharomyces cerevisiae (strain ATCC 204508 / S288c) GN=ELP3 PE=1 SV=1	7771.15	8643.54	8658.78	9238.71	7703.32	5779.46	16534.2	7605.67	17397.9	12413	11568.6	17116.4	130431	0.0595806	0.0662691	0.066386	0.0708323	0.0590606	0.0443105	0.126766	0.0583119	0.133388	0.0951695	0.0886955	0.13123
Q05933	4	4	0.0729995	196	11.3668	0.417885	1.83105	0.872674	0.543805	AgP2O + CHX	BY4741 - CHX	20679	Actin-related protein 2/3 complex subunit 3 OS=Saccharomyces cerevisiae (strain ATCC 204508 / S288c) GN=ARC18 PE=1 SV=1	70725.7	36753.7	29035.1	83237.1	75706.9	81160.8	29924.2	45699.1	55506	58778	51459	57739.2	675725	0.104666	0.0543915	0.0429688	0.123182	0.112038	0.120109	0.0442846	0.0676297	0.0821429	0.0869852	0.0761538	0.0854477
P39744	7	6	0.0746771	197	11.2681	0.425318	1.4616	0.547548	0.538954	BY4741 + CHX	AgP2O - CHX	81835	Nucleolar complex protein 2 OS=Saccharomyces cerevisiae (strain ATCC 204508 / S288c) GN=NOC2 PE=1 SV=2	62495.6	63919.6	76254.3	73684	66103.4	71699.8	87029.5	56491.8	98179.1	105645	94051.8	96524.5	952079	0.0656412	0.0671369	0.0800924	0.0773928	0.0694306	0.0753087	0.0914099	0.0593352	0.103121	0.110963	0.0987857	0.101383
P21825	5	5	0.0765642	198	11.1597	0.433864	1.54838	0.630756	0.533621	AgP2O - CHX	AgP2O + CHX	31498	Translocation protein SEC62 OS=Saccharomyces cerevisiae (strain ATCC 204508 / S288c) GN=SEC62 PE=1 SV=2	53761.3	85171.3	94800.3	55547.3	49084.1	46322.2	59570.4	54337.9	45361.5	62056.9	67984.6	58180.9	732179	0.0734264	0.116326	0.129477	0.0758657	0.0670384	0.0632662	0.0813605	0.074214	0.0619541	0.0847565	0.0928525	0.0794627
P0CX55	11	10	0.0767762	199	11.1477	0.432879	1.5395	0.622465	0.533029	BY4741 - CHX	AgP2O + CHX	17084	40S ribosomal protein S18-A OS=Saccharomyces cerevisiae (strain ATCC 204508 / S288c) GN=RPS18A PE=1 SV=1	4.74751e+06	8.00372e+06	8.8337e+06	7.08378e+06	5.32786e+06	5.78802e+06	1.03039e+07	9.67625e+06	8.0383e+06	1.03704e+07	8.20497e+06	9.04086e+06	9.54193e+07	0.0497543	0.0838795	0.0925778	0.0742384	0.0558363	0.0606588	0.107985	0.101408	0.0842419	0.108682	0.0859887	0.0947488
P41940	16	16	0.0769884	200	11.1357	0.431905	1.73076	0.791406	0.532439	AgP2O - CHX	BY4741 + CHX	39712	Mannose-1-phosphate guanyltransferase OS=Saccharomyces cerevisiae (strain ATCC 204508 / S288c) GN=PSA1 PE=1 SV=2	2.03387e+06	2.33037e+06	3.45461e+06	2.04245e+06	1.87714e+06	2.5983e+06	1.65867e+06	1.6279e+06	2.26915e+06	1.18532e+06	1.45935e+06	1.87292e+06	2.44101e+07	0.0833212	0.0954678	0.141524	0.0836723	0.0769004	0.106444	0.0679503	0.0666896	0.0929596	0.0485588	0.0597847	0.0767272
P40160	2	2	0.077615	201	11.1005	0.433254	2.06327	1.04493	0.530705	BY4741 - CHX	AgP2O - CHX	49379	Serine/threonine-protein kinase RIO2 OS=Saccharomyces cerevisiae (strain ATCC 204508 / S288c) GN=RIO2 PE=1 SV=1	7468.84	4007.95	5842.2	6564.65	9415.28	5525.22	7731.22	11886.6	16115.9	9217.02	8708.76	16954.1	109438	0.0682474	0.0366231	0.0533838	0.0599853	0.0860332	0.0504873	0.0706449	0.108615	0.147261	0.0842217	0.0795773	0.15492
P53845	2	2	0.0781746	202	11.0693	0.434217	1.51936	0.60346	0.529168	AgP2O + CHX	AgP2O - CHX	35646	Protein transport protein YIF1 OS=Saccharomyces cerevisiae (strain ATCC 204508 / S288c) GN=YIF1 PE=1 SV=1	8917.49	9162.08	7485.02	12679.4	12846.7	13315.6	10150.7	9243.5	11413.4	9460.79	17488.5	10729.8	132893	0.0671028	0.0689433	0.0563237	0.0954104	0.0966698	0.100198	0.0763824	0.069556	0.085884	0.071191	0.131598	0.0807402
P00549	33	31	0.0796523	203	10.988	0.440246	1.71105	0.774881	0.52516	AgP2O - CHX	BY4741 + CHX	54909	Pyruvate kinase 1 OS=Saccharomyces cerevisiae (strain ATCC 204508 / S288c) GN=CDC19 PE=1 SV=2	1.14652e+07	1.68446e+07	2.23604e+07	1.29911e+07	1.49594e+07	1.73564e+07	9.69987e+06	1.12847e+07	1.37015e+07	7.72796e+06	1.01391e+07	1.17465e+07	1.60277e+08	0.0715338	0.105097	0.139511	0.0810541	0.0933346	0.10829	0.0605195	0.0704078	0.0854867	0.0482164	0.0632597	0.0732889
Q01080	9	6	0.080325	204	10.9515	0.441788	1.45212	0.538159	0.523359	BY4741 - CHX	AgP2O + CHX	46679	DNA-directed RNA polymerase I subunit RPA49 OS=Saccharomyces cerevisiae (strain ATCC 204508 / S288c) GN=RPA49 PE=1 SV=2	120080	134455	173928	111331	138286	163945	196720	166824	236998	201328	154421	230087	2.0284e+06	0.0591993	0.066286	0.0857463	0.0548862	0.0681749	0.0808247	0.0969825	0.0822441	0.11684	0.0992545	0.0761293	0.113432
P33421	2	2	0.0805723	205	10.9381	0.440986	17.7364	4.14864	0.522701	BY4741 - CHX	AgP2O + CHX	22054	Succinate dehydrogenase [ubiquinone] cytochrome b subunit, mitochondrial OS=Saccharomyces cerevisiae (strain ATCC 204508 / S288c) GN=SDH3 PE=1 SV=1	22996.5	50664.8	79454.9	21519.6	15547.7	14634	467812	416936	32246.5	408031	365907	31996	1.92775e+06	0.0119292	0.0262819	0.0412165	0.0111631	0.00806523	0.00759124	0.242673	0.216282	0.0167276	0.211662	0.189811	0.0165976
P46965	2	2	0.0805916	206	10.9371	0.438951	2.2141	1.14672	0.522649	AgP2O - CHX	BY4741 + CHX	10983	Signal peptidase complex subunit SPC1 OS=Saccharomyces cerevisiae (strain ATCC 204508 / S288c) GN=SPC1 PE=1 SV=1	32746.2	62498.7	76545.5	42684.7	34677.3	28499.3	32625.8	43009.9	23630.1	29053.9	27517.8	21017.6	454507	0.0720479	0.137509	0.168414	0.0939143	0.0762965	0.0627037	0.0717829	0.0946299	0.0519907	0.0639241	0.0605442	0.0462426
Q04439	2	2	0.0830797	207	10.805	0.450316	2.69762	1.43169	0.516135	AgP2O - CHX	BY4741 - CHX	137328	Myosin-5 OS=Saccharomyces cerevisiae (strain ATCC 204508 / S288c) GN=MYO5 PE=1 SV=1	15285.8	17006.9	10575.5	8416.82	8164.21	8012.9	8800.06	5397.48	1693.56	6631.11	10526.8	6022.92	106534	0.143483	0.159639	0.0992686	0.0790059	0.0766347	0.0752144	0.0826032	0.0506644	0.0158968	0.0622441	0.0988115	0.0565352
P29704	15	15	0.0831635	208	10.8007	0.448603	1.37881	0.463419	0.515919	AgP2O - CHX	BY4741 - CHX	52143	Squalene synthase OS=Saccharomyces cerevisiae (strain ATCC 204508 / S288c) GN=ERG9 PE=1 SV=2	638999	839341	852558	727824	600174	561130	604691	543116	542713	709404	636799	551442	7.80819e+06	0.0818371	0.107495	0.109188	0.0932129	0.0768647	0.0718642	0.0774431	0.0695572	0.0695056	0.0908538	0.0815553	0.0706236
P46985	4	4	0.0847702	209	10.7176	0.455082	1.46023	0.546191	0.511817	AgP2O - CHX	BY4741 - CHX	48000	Probable alpha-1,6-mannosyltransferase MNN11 OS=Saccharomyces cerevisiae (strain ATCC 204508 / S288c) GN=MNN11 PE=1 SV=2	85955.6	77725.7	110074	65301.3	59359.3	76278.8	57236.4	55107.6	75130.4	74076.7	57453.5	77249.5	870949	0.0986919	0.0892426	0.126384	0.0749773	0.0681548	0.0875813	0.0657174	0.0632731	0.0862628	0.0850529	0.0659665	0.0886959
Q12434	7	7	0.0848756	210	10.7122	0.453478	1.74179	0.800571	0.511551	AgP2O - CHX	BY4741 + CHX	23124	Rho GDP-dissociation inhibitor OS=Saccharomyces cerevisiae (strain ATCC 204508 / S288c) GN=RDI1 PE=1 SV=1	173517	256670	238347	188662	161108	140291	167191	161680	96199.5	169139	111549	103132	1.96749e+06	0.0881921	0.130456	0.121143	0.09589	0.0818855	0.0713045	0.0849772	0.0821761	0.0488946	0.085967	0.0566961	0.0524181
P33307	13	13	0.0849371	211	10.709	0.451656	1.66293	0.733727	0.511396	BY4741 + CHX	BY4741 - CHX	109402	Importin alpha re-exporter OS=Saccharomyces cerevisiae (strain ATCC 204508 / S288c) GN=CSE1 PE=1 SV=2	158033	95061.8	93738.7	134110	140414	140648	117107	127217	66400.7	184943	168364	163406	1.58944e+06	0.0994268	0.0598082	0.0589758	0.0843755	0.0883414	0.0884886	0.073678	0.0800388	0.0417761	0.116357	0.105927	0.102807
P04050	9	8	0.0851661	212	10.6973	0.450737	2.13631	1.09512	0.510818	AgP2O - CHX	BY4741 + CHX	192689	DNA-directed RNA polymerase II subunit RPB1 OS=Saccharomyces cerevisiae (strain ATCC 204508 / S288c) GN=RPO21 PE=1 SV=2	161311	303192	381479	157882	138870	189592	183499	156361	204316	87779.6	138458	169764	2.27251e+06	0.0709839	0.133417	0.167867	0.069475	0.0611088	0.0834286	0.0807476	0.0688055	0.0899077	0.0386268	0.0609277	0.0747036
Q04080	5	4	0.0851997	213	10.6956	0.448798	1.51938	0.603484	0.510734	AgP2O - CHX	BY4741 + CHX	61004	GPI transamidase component GPI17 OS=Saccharomyces cerevisiae (strain ATCC 204508 / S288c) GN=GPI17 PE=1 SV=1	40525	56829.3	69640.2	48522.9	41932.9	39135.4	43383.6	42958.8	36217	37385.5	32891.8	39632.3	529055	0.0765989	0.107417	0.131631	0.0917162	0.0792601	0.0739722	0.0820022	0.0811992	0.0684561	0.0706647	0.0621709	0.0749115
P38911	5	4	0.0857614	214	10.6671	0.449646	1.50169	0.586583	0.509325	BY4741 - CHX	AgP2O + CHX	46525	FK506-binding nuclear protein OS=Saccharomyces cerevisiae (strain ATCC 204508 / S288c) GN=FPR3 PE=1 SV=2	161572	220710	248181	185307	199921	210418	229005	306279	359190	239715	243505	336229	2.94003e+06	0.0549558	0.0750706	0.0844144	0.063029	0.0679997	0.0715699	0.0778918	0.104175	0.122172	0.0815348	0.082824	0.114362
P09733	7	7	0.0861996	215	10.6449	0.449841	1.86662	0.900428	0.508232	AgP2O - CHX	BY4741 + CHX	50396	Tubulin alpha-1 chain OS=Saccharomyces cerevisiae (strain ATCC 204508 / S288c) GN=TUB1 PE=1 SV=2	331692	335410	631568	304163	273229	260166	260920	256426	363535	188571	214608	292555	3.71284e+06	0.0893365	0.0903377	0.170104	0.081922	0.0735902	0.0700719	0.0702749	0.0690647	0.0979129	0.0507887	0.0578015	0.0787954
P15731	4	4	0.0867059	216	10.6195	0.450389	1.20255	0.266092	0.506976	BY4741 + CHX	BY4741 - CHX	16616	Ubiquitin-conjugating enzyme E2 4 OS=Saccharomyces cerevisiae (strain ATCC 204508 / S288c) GN=UBC4 PE=1 SV=1	1.11889e+06	1.18193e+06	1.22395e+06	1.25117e+06	1.13252e+06	1.14259e+06	1.12394e+06	889309	1.04908e+06	1.12494e+06	1.24747e+06	1.31017e+06	1.3796e+07	0.081103	0.0856725	0.0887182	0.0906908	0.0820904	0.0828204	0.0814686	0.0644616	0.0760424	0.0815416	0.0904227	0.0949678
Q06151	10	8	0.087279	217	10.5909	0.451277	1.62177	0.697571	0.505564	AgP2O - CHX	BY4741 + CHX	40972	m7GpppX diphosphatase OS=Saccharomyces cerevisiae (strain ATCC 204508 / S288c) GN=DCS1 PE=1 SV=1	371905	414890	293493	412354	382082	256798	274344	281881	191673	275886	237071	153159	3.54554e+06	0.104894	0.117018	0.0827781	0.116302	0.107764	0.0724285	0.0773773	0.079503	0.0540604	0.0778122	0.0668648	0.0431976
P22147	13	13	0.0883401	218	10.5384	0.454668	1.46321	0.549138	0.502972	AgP2O - CHX	BY4741 + CHX	175692	5'-3' exoribonuclease 1 OS=Saccharomyces cerevisiae (strain ATCC 204508 / S288c) GN=XRN1 PE=1 SV=1	357973	405244	558954	421578	307191	350713	312989	332897	326490	277931	349926	275752	4.27764e+06	0.0836847	0.0947355	0.130669	0.098554	0.0718133	0.0819874	0.0731686	0.0778225	0.0763248	0.0649731	0.0818036	0.0644637
P04046	9	8	0.0911583	219	10.402	0.46703	1.87958	0.910413	0.496237	BY4741 - CHX	AgP2O + CHX	57482	Amidophosphoribosyltransferase OS=Saccharomyces cerevisiae (strain ATCC 204508 / S288c) GN=ADE4 PE=1 SV=2	114955	71148.9	113959	82776	79115.7	94142.2	108698	155662	216877	106251	123167	196071	1.46282e+06	0.0785846	0.0486381	0.0779032	0.0565865	0.0540842	0.0643565	0.0743073	0.106412	0.148259	0.0726341	0.0841983	0.134036
Q04067	11	11	0.0914379	220	10.3887	0.466333	1.35435	0.437596	0.495581	BY4741 - CHX	AgP2O + CHX	30711	Eukaryotic translation initiation factor 3 subunit G OS=Saccharomyces cerevisiae (strain ATCC 204508 / S288c) GN=TIF35 PE=1 SV=1	503981	687960	758282	573712	502820	524843	736714	721410	710692	648761	522510	627383	7.51907e+06	0.0670271	0.0914954	0.100848	0.076301	0.0668726	0.0698016	0.0979794	0.095944	0.0945186	0.0862822	0.0694913	0.0834389
P40413	14	13	0.0921065	221	10.3571	0.467618	1.67146	0.741112	0.494018	AgP2O - CHX	AgP2O + CHX	62388	T-complex protein 1 subunit epsilon OS=Saccharomyces cerevisiae (strain ATCC 204508 / S288c) GN=CCT5 PE=1 SV=3	240615	351121	542484	254256	224765	199558	395405	365956	314544	258242	214583	297864	3.65939e+06	0.0657526	0.0959507	0.148244	0.0694804	0.0614213	0.0545331	0.108052	0.100005	0.0859552	0.0705696	0.058639	0.0813971
P32288	7	7	0.0922495	222	10.3504	0.466234	1.48923	0.574569	0.493685	AgP2O + CHX	BY4741 - CHX	42138	Glutamine synthetase OS=Saccharomyces cerevisiae (strain ATCC 204508 / S288c) GN=GLN1 PE=1 SV=4	410376	318941	345760	404455	445799	413669	187763	314841	346103	385891	374019	354182	4.3018e+06	0.0953964	0.0741413	0.0803757	0.0940199	0.103631	0.096162	0.0436476	0.0731882	0.0804555	0.0897044	0.0869447	0.0823335
P46989	5	5	0.0924077	223	10.3429	0.464939	1.37361	0.457974	0.493318	AgP2O - CHX	BY4741 - CHX	30638	Autophagy-related protein 27 OS=Saccharomyces cerevisiae (strain ATCC 204508 / S288c) GN=ATG27 PE=1 SV=2	113993	152087	161791	113237	127270	130238	89575	109249	112669	121448	115375	138128	1.48506e+06	0.07676	0.102411	0.108946	0.0762511	0.0857001	0.0876986	0.0603175	0.0735654	0.0758685	0.08178	0.0776902	0.0930116
P22217	6	5	0.093389	224	10.297	0.467779	1.33293	0.414606	0.491053	AgP2O - CHX	BY4741 + CHX	11342	Thioredoxin-1 OS=Saccharomyces cerevisiae (strain ATCC 204508 / S288c) GN=TRX1 PE=1 SV=3	449750	539032	663185	504352	533642	559761	469517	558823	428598	412373	387325	439648	5.94601e+06	0.0756389	0.0906545	0.111535	0.084822	0.089748	0.0941407	0.0789635	0.0939829	0.0720816	0.069353	0.0651404	0.07394
P36013	5	5	0.093697	225	10.2827	0.467236	2.13414	1.09366	0.490347	AgP2O - CHX	BY4741 + CHX	74843	NAD-dependent malic enzyme, mitochondrial OS=Saccharomyces cerevisiae (strain ATCC 204508 / S288c) GN=MAE1 PE=1 SV=1	63284.1	84995.4	103216	56914.2	61493.2	129804	50356.4	35604.7	78957.8	28958.4	38246.9	50638.6	782470	0.0808774	0.108625	0.131911	0.0727366	0.0785886	0.16589	0.0643557	0.0455029	0.100908	0.037009	0.0488797	0.0647163
P05750	14	14	0.0968568	226	10.1387	0.480855	1.49468	0.579835	0.483236	BY4741 - CHX	AgP2O + CHX	26543	40S ribosomal protein S3 OS=Saccharomyces cerevisiae (strain ATCC 204508 / S288c) GN=RPS3 PE=1 SV=5	1.02499e+07	1.44018e+07	1.838e+07	1.22374e+07	1.09287e+07	1.3868e+07	2.12547e+07	1.69906e+07	1.71087e+07	1.61076e+07	1.51432e+07	1.56645e+07	1.82335e+08	0.0562144	0.0789853	0.100803	0.0671149	0.0599375	0.0760576	0.116569	0.0931834	0.0938312	0.0883406	0.0830515	0.0859108
Q12176	6	5	0.0971211	227	10.1269	0.480044	1.53296	0.616321	0.482652	BY4741 + CHX	AgP2O - CHX	116719	Ribosome biogenesis protein MAK21 OS=Saccharomyces cerevisiae (strain ATCC 204508 / S288c) GN=MAK21 PE=1 SV=1	26478.8	32977.6	31960.4	30132.7	38100	43987.7	39221.5	33793.2	36718	41029.5	38718.8	60390.1	453508	0.0583867	0.0727166	0.0704737	0.0664435	0.0840118	0.0969942	0.0864846	0.0745151	0.0809643	0.0904713	0.0853762	0.133162
P17442	9	8	0.0980067	228	10.0874	0.482296	2.43796	1.28567	0.480707	AgP2O - CHX	BY4741 - CHX	134687	Phosphate system positive regulatory protein PHO81 OS=Saccharomyces cerevisiae (strain ATCC 204508 / S288c) GN=PHO81 PE=1 SV=2	90519.7	195445	241360	148005	103365	106762	110120	62124	44054.3	107112	86291.9	54160.4	1.34932e+06	0.0670855	0.144847	0.178876	0.109689	0.0766053	0.0791226	0.0816113	0.046041	0.0326493	0.0793822	0.0639522	0.0401391
P47127	4	4	0.0986691	229	10.0582	0.483436	3.28645	1.71653	0.479263	BY4741 + CHX	AgP2O + CHX	44571	Altered inheritance of mitochondria protein 24, mitochondrial OS=Saccharomyces cerevisiae (strain ATCC 204508 / S288c) GN=AIM24 PE=1 SV=1	36803.3	32260.9	36378	38617.9	39476.6	26958.3	124922	99376.7	33862.6	160263	145264	39724	813907	0.045218	0.039637	0.0446955	0.0474476	0.0485026	0.0331221	0.153485	0.122098	0.0416049	0.196906	0.178477	0.0488065
P38631	21	13	0.0991119	230	10.0387	0.483494	2.09704	1.06835	0.478304	AgP2O - CHX	BY4741 + CHX	216594	1,3-beta-glucan synthase component FKS1 OS=Saccharomyces cerevisiae (strain ATCC 204508 / S288c) GN=FKS1 PE=1 SV=2	311308	488118	658004	221541	253569	421878	302144	392370	602630	206514	183234	305248	4.34656e+06	0.0716218	0.1123	0.151385	0.0509693	0.058338	0.0970601	0.0695134	0.0902714	0.138645	0.047512	0.0421561	0.0702274
P42945	10	10	0.0994097	231	10.0257	0.482847	1.67415	0.743426	0.477661	BY4741 - CHX	AgP2O + CHX	200869	U3 small nucleolar RNA-associated protein 10 OS=Saccharomyces cerevisiae (strain ATCC 204508 / S288c) GN=UTP10 PE=1 SV=1	55407.1	101598	102038	62676	51588.5	80946.4	109922	103942	112948	79986.5	75495.2	96611.1	1.03316e+06	0.0536288	0.0983371	0.0987635	0.0606645	0.0499328	0.0783485	0.106394	0.100606	0.109323	0.0774194	0.0730722	0.0935104
P23542	4	4	0.101209	232	9.9478	0.489468	2.13647	1.09523	0.473819	AgP2O - CHX	BY4741 + CHX	46257	Aspartate aminotransferase, cytoplasmic OS=Saccharomyces cerevisiae (strain ATCC 204508 / S288c) GN=AAT2 PE=1 SV=3	51179.3	86470.7	160166	70507.3	68560.3	88156.5	58510	38035.1	52336.5	36178.6	51885.5	51331.9	813318	0.0629266	0.106319	0.196929	0.086691	0.084297	0.108391	0.0719399	0.0467654	0.0643495	0.0444827	0.0637949	0.0631143
P47912	14	14	0.101231	233	9.94687	0.487472	1.52278	0.60671	0.473773	BY4741 - CHX	BY4741 + CHX	77902	Long-chain-fatty-acid--CoA ligase 4 OS=Saccharomyces cerevisiae (strain ATCC 204508 / S288c) GN=FAA4 PE=1 SV=1	203275	349678	448082	255987	208766	239811	352896	355415	307785	235656	223346	208260	3.38896e+06	0.0599816	0.103182	0.132218	0.0755355	0.0616018	0.0707624	0.104131	0.104874	0.0908199	0.0695365	0.0659042	0.0614526
P00427	3	3	0.103031	234	9.87033	0.494019	31.1674	4.96196	0.47	BY4741 - CHX	AgP2O + CHX	17388	Cytochrome c oxidase subunit 6, mitochondrial OS=Saccharomyces cerevisiae (strain ATCC 204508 / S288c) GN=COX6 PE=1 SV=1	19856.1	28947	41592	18444	1927.69	1443.49	319668	349468	10785.9	296895	250366	9093.45	1.34849e+06	0.0147247	0.0214663	0.0308435	0.0136776	0.00142952	0.00107045	0.237057	0.259156	0.00799856	0.220169	0.185665	0.00674344
Q03835	4	4	0.103375	235	9.85585	0.49356	1.3606	0.444247	0.469286	BY4741 - CHX	AgP2O - CHX	32746	Monothiol glutaredoxin-3 OS=Saccharomyces cerevisiae (strain ATCC 204508 / S288c) GN=GRX3 PE=1 SV=1	147442	123220	101279	139561	187634	172586	141770	198211	166084	156006	150899	162831	1.84752e+06	0.0798054	0.0666947	0.0548191	0.0755394	0.10156	0.0934146	0.0767351	0.107285	0.0898957	0.0844404	0.0816765	0.0881346
P32864	3	3	0.103404	236	9.85462	0.491608	1.6598	0.731008	0.469226	AgP2O + CHX	BY4741 - CHX	67788	Rab proteins geranylgeranyltransferase component A OS=Saccharomyces cerevisiae (strain ATCC 204508 / S288c) GN=MRS6 PE=1 SV=2	13329.3	10760.5	5843.81	16671.6	14562.1	12786.7	8671.24	8252.68	9597.63	10885.7	8589.61	7417.2	127368	0.104652	0.0844838	0.0458812	0.130893	0.114331	0.100391	0.0680802	0.0647939	0.0753534	0.0854666	0.0674392	0.0582344
P39727	3	3	0.104059	237	9.82722	0.492632	1.49558	0.580705	0.467876	BY4741 + CHX	AgP2O + CHX	46776	ER-derived vesicles protein ERV46 OS=Saccharomyces cerevisiae (strain ATCC 204508 / S288c) GN=ERV46 PE=1 SV=2	32165.7	27549.1	36934.4	28570.9	24619.6	15079.9	27498.6	32150.5	31572.7	37166.1	29237.8	35700.1	358246	0.0897868	0.0769001	0.103098	0.0797524	0.0687228	0.0420939	0.0767592	0.0897442	0.0881314	0.103745	0.0816138	0.0996527
P34222	2	2	0.105416	238	9.77095	0.496959	1.25678	0.329735	0.465104	AgP2O + CHX	AgP2O - CHX	22649	Peptidyl-tRNA hydrolase 2 OS=Saccharomyces cerevisiae (strain ATCC 204508 / S288c) GN=PTH2 PE=1 SV=2	30489.1	35547.9	34269.9	47885.9	36727.8	41450.3	37113.3	42523.3	39462	45027.2	37905.2	36720.1	465122	0.0655508	0.0764271	0.0736794	0.102953	0.0789637	0.0891171	0.0797925	0.091424	0.0848423	0.0968073	0.0814951	0.0789472
P51996	8	3	0.105766	239	9.75656	0.496523	1.40817	0.493823	0.464395	AgP2O - CHX	BY4741 - CHX	24676	GTP-binding protein YPT32/YPT11 OS=Saccharomyces cerevisiae (strain ATCC 204508 / S288c) GN=YPT32 PE=1 SV=3	25861.7	38850.7	30181.2	26004.3	29955	28821.7	19660.9	23720	24006.9	25118.2	19924	28607.1	320712	0.0806385	0.121139	0.094107	0.0810832	0.0934016	0.089868	0.0613039	0.0739606	0.0748552	0.0783202	0.0621242	0.0891987
Q12452	10	10	0.106201	240	9.73873	0.496488	1.53184	0.615268	0.463517	AgP2O - CHX	BY4741 - CHX	39757	3-keto-steroid reductase OS=Saccharomyces cerevisiae (strain ATCC 204508 / S288c) GN=ERG27 PE=1 SV=1	134323	184160	174800	149517	123703	162145	67856.6	110935	143228	105635	94437.3	125674	1.57641e+06	0.0852083	0.116822	0.110885	0.0948462	0.0784715	0.102857	0.0430449	0.0703718	0.0908568	0.0670095	0.0599064	0.0797213
P00424	5	5	0.106296	241	9.73481	0.494874	8.9151	3.15625	0.463324	BY4741 + CHX	AgP2O + CHX	17130	Cytochrome c oxidase polypeptide 5A, mitochondrial OS=Saccharomyces cerevisiae (strain ATCC 204508 / S288c) GN=COX5A PE=1 SV=1	8216.37	96757.4	102472	63745	14586.3	24209.8	362924	450154	60379.2	475122	370072	68969.6	2.09761e+06	0.00391702	0.0461275	0.048852	0.0303894	0.00695379	0.0115416	0.173018	0.214603	0.0287848	0.226507	0.176426	0.0328801
P38720	11	11	0.107141	242	9.70043	0.496746	2.44178	1.28793	0.461632	AgP2O - CHX	BY4741 - CHX	53908	6-phosphogluconate dehydrogenase, decarboxylating 1 OS=Saccharomyces cerevisiae (strain ATCC 204508 / S288c) GN=GND1 PE=1 SV=1	258828	415371	954574	328255	403481	725663	169841	208035	289169	155081	234050	301846	4.44419e+06	0.0582397	0.0934637	0.214791	0.0738615	0.0907884	0.163283	0.0382163	0.0468105	0.0650667	0.0348951	0.0526643	0.0679192
P31384	2	2	0.107528	243	9.6848	0.496485	1.4847	0.57017	0.460863	AgP2O + CHX	BY4741 + CHX	95123	Glucose-repressible alcohol dehydrogenase transcriptional effector OS=Saccharomyces cerevisiae (strain ATCC 204508 / S288c) GN=CCR4 PE=1 SV=2	39041.5	36376.2	36108.4	36887	48805.6	43226.5	27166.2	46718.5	27253.2	28516	29971.1	28344.8	428415	0.0911301	0.0849089	0.0842837	0.0861011	0.113921	0.100899	0.0634109	0.10905	0.0636141	0.0665617	0.069958	0.066162
P40217	12	12	0.108649	244	9.63976	0.499605	1.29517	0.373138	0.458647	BY4741 - CHX	AgP2O + CHX	39073	Eukaryotic translation initiation factor 3 subunit I OS=Saccharomyces cerevisiae (strain ATCC 204508 / S288c) GN=TIF34 PE=1 SV=1	463314	524972	605717	482856	472003	626542	594498	672246	781435	596648	581852	683437	7.08552e+06	0.0653889	0.0740908	0.0854866	0.0681469	0.0666151	0.0884257	0.0839032	0.094876	0.110286	0.0842067	0.0821185	0.0964554
P00729	2	2	0.109491	245	9.60622	0.501424	1.77127	0.824788	0.456997	AgP2O - CHX	BY4741 - CHX	60448	Carboxypeptidase Y OS=Saccharomyces cerevisiae (strain ATCC 204508 / S288c) GN=PRC1 PE=1 SV=1	15005.6	10586.1	12518	11076.1	8007.97	5870.59	9354.41	7052.57	5108.38	10124.7	6765.18	5476.87	106946	0.140309	0.0989849	0.117049	0.103567	0.0748785	0.0548929	0.0874683	0.0659449	0.0477659	0.0946705	0.0632578	0.0512114
P60010	20	20	0.111007	246	9.5465	0.5063	1.74099	0.79991	0.454061	AgP2O + CHX	BY4741 - CHX	41891	Actin OS=Saccharomyces cerevisiae (strain ATCC 204508 / S288c) GN=ACT1 PE=1 SV=1	3.49717e+06	2.28662e+06	3.55478e+06	2.33514e+06	2.92379e+06	4.51113e+06	1.4306e+06	1.62255e+06	2.55863e+06	1.6668e+06	1.91486e+06	2.73374e+06	3.10358e+07	0.112682	0.0736769	0.114538	0.0752401	0.094207	0.145352	0.0460952	0.0522799	0.0824411	0.0537058	0.0616984	0.0880834
P07245	7	7	0.114298	247	9.41961	0.5192	1.67475	0.743945	0.44783	AgP2O + CHX	BY4741 - CHX	102540	C-1-tetrahydrofolate synthase, cytoplasmic OS=Saccharomyces cerevisiae (strain ATCC 204508 / S288c) GN=ADE3 PE=1 SV=1	118529	82178.5	143346	101593	93888	151163	53809.7	90501	62672	97250.3	89155.3	138891	1.22298e+06	0.0969185	0.0671954	0.117211	0.08307	0.07677	0.123603	0.043999	0.0740005	0.0512454	0.0795193	0.0729002	0.113568
Q99207	2	2	0.115413	248	9.37744	0.522153	3.07442	1.62031	0.445761	BY4741 + CHX	AgP2O - CHX	94415	Nucleolar complex protein 14 OS=Saccharomyces cerevisiae (strain ATCC 204508 / S288c) GN=NOP14 PE=1 SV=1	3017.33	2114.74	862.779	1920.59	3354.6	5416	3273.05	2699.02	5913.75	4260.58	4628.74	9541.34	47002.5	0.0641951	0.044992	0.018356	0.0408614	0.0713707	0.115228	0.0696356	0.0574229	0.125818	0.0906458	0.0984785	0.202996
P38759	2	2	0.118683	249	9.25613	0.534787	2.22549	1.15413	0.439816	AgP2O + CHX	BY4741 - CHX	31278	Vacuolar protein sorting-associated protein 29 OS=Saccharomyces cerevisiae (strain ATCC 204508 / S288c) GN=VPS29 PE=1 SV=1	14959.5	12408.8	10794.9	11905.2	16803.7	17548.5	3989.17	3580.28	13215.8	5622.75	7916.52	14710.5	133456	0.112093	0.092981	0.0808879	0.0892072	0.125912	0.131493	0.0298913	0.0268275	0.0990274	0.042132	0.0593195	0.110228
Q07551	3	3	0.119422	250	9.22917	0.535964	1.79436	0.843471	0.438496	AgP2O + CHX	BY4741 + CHX	35595	NADPH-dependent alpha-keto amide reductase OS=Saccharomyces cerevisiae (strain ATCC 204508 / S288c) GN=YDL124W PE=1 SV=1	15392	19654	30838.7	19297.2	24681.7	28460.9	12522.4	14752.8	16639.5	7269.16	17570.5	15531.1	222610	0.0691436	0.088289	0.138533	0.086686	0.110874	0.127851	0.0562524	0.066272	0.0747475	0.0326543	0.0789295	0.0697681
P40215	15	14	0.12079	251	9.17968	0.539947	3.56051	1.83208	0.436074	BY4741 + CHX	AgP2O + CHX	62849	External NADH-ubiquinone oxidoreductase 1, mitochondrial OS=Saccharomyces cerevisiae (strain ATCC 204508 / S288c) GN=NDE1 PE=1 SV=1	246729	278601	347767	232331	219296	126327	838688	1.00374e+06	188130	838571	929113	290129	5.53943e+06	0.0445406	0.0502941	0.0627803	0.0419414	0.0395883	0.022805	0.151403	0.1812	0.0339619	0.151382	0.167727	0.0523753
P04911	3	2	0.122738	252	9.1102	0.546478	1.39972	0.485142	0.432677	BY4741 + CHX	BY4741 - CHX	13981	Histone H2A.1 OS=Saccharomyces cerevisiae (strain ATCC 204508 / S288c) GN=HTA1 PE=1 SV=2	1.25376e+06	1.45935e+06	1.56895e+06	1.99305e+06	1.35354e+06	1.34541e+06	1.44383e+06	1.40086e+06	1.05735e+06	1.85386e+06	1.91114e+06	1.69678e+06	1.83379e+07	0.06837	0.0795809	0.085558	0.108685	0.0738113	0.0733678	0.0787349	0.0763917	0.0576592	0.101095	0.104218	0.0925285
Q05911	5	5	0.127651	253	8.93976	0.566104	2.51356	1.32973	0.42436	BY4741 + CHX	AgP2O + CHX	54704	Adenylosuccinate lyase OS=Saccharomyces cerevisiae (strain ATCC 204508 / S288c) GN=ADE13 PE=1 SV=1	34762.5	46746	57833.8	26680.7	40567.8	21310.9	24543.6	63877.9	86578.6	54407.3	70300.5	97891.9	625501	0.0555753	0.0747336	0.0924599	0.0426548	0.0648564	0.0340702	0.0392383	0.102123	0.138415	0.0869819	0.112391	0.156502
P53741	2	2	0.127905	254	8.93114	0.564996	1.28059	0.356809	0.423939	AgP2O + CHX	BY4741 + CHX	57810	UBP3-associated protein BRE5 OS=Saccharomyces cerevisiae (strain ATCC 204508 / S288c) GN=BRE5 PE=1 SV=1	14521.2	17306.3	12100	16842	17411.1	16980.9	16123.5	13339.5	15471.6	12117.6	14513.5	13376.9	180104	0.0806267	0.0960906	0.0671834	0.0935124	0.0966722	0.0942838	0.0895231	0.0740655	0.0859038	0.0672811	0.0805841	0.0742733
P38891	6	6	0.128395	255	8.91452	0.564938	2.12528	1.08765	0.42313	AgP2O - CHX	BY4741 - CHX	43797	Branched-chain-amino-acid aminotransferase, mitochondrial OS=Saccharomyces cerevisiae (strain ATCC 204508 / S288c) GN=BAT1 PE=1 SV=1	115650	173603	241243	149171	113530	157751	54848.5	69859.4	124905	41334.7	68303.6	152193	1.46239e+06	0.0790828	0.118712	0.164965	0.102005	0.077633	0.107872	0.037506	0.0477706	0.0854113	0.0282651	0.0467068	0.104071
P32798	3	3	0.130001	256	8.86054	0.569769	2.32108	1.2148	0.420502	AgP2O - CHX	BY4741 + CHX	48410	Cobalt uptake protein COT1 OS=Saccharomyces cerevisiae (strain ATCC 204508 / S288c) GN=COT1 PE=1 SV=2	41531.2	80424.2	80293.7	43079.7	34290.5	30610.7	41564.7	37076.3	16830.7	39552.9	33907.2	13675.5	492837	0.0842695	0.163186	0.162921	0.0874116	0.0695777	0.0621111	0.0843376	0.0752302	0.0341506	0.0802556	0.0688001	0.0277486
P32626	3	3	0.130559	257	8.84194	0.569988	1.52139	0.605391	0.419597	AgP2O + CHX	AgP2O - CHX	25229	Enolase-phosphatase E1 OS=Saccharomyces cerevisiae (strain ATCC 204508 / S288c) GN=UTR4 PE=1 SV=2	24717.4	18307.3	24275	31670.4	29541	41177.9	25209.8	17190.2	29383.9	25133.7	20055.4	28953.6	315616	0.078315	0.0580052	0.0769132	0.100345	0.093598	0.130468	0.079875	0.0544655	0.0931002	0.0796339	0.0635436	0.091737
P05749	3	3	0.130734	258	8.83613	0.568539	1.47643	0.562113	0.419314	BY4741 - CHX	AgP2O + CHX	13685	60S ribosomal protein L22-A OS=Saccharomyces cerevisiae (strain ATCC 204508 / S288c) GN=RPL22A PE=1 SV=3	1.4702e+06	2.00433e+06	2.8608e+06	2.09177e+06	1.81198e+06	2.33742e+06	2.83789e+06	2.9598e+06	3.41696e+06	2.15844e+06	2.5886e+06	3.39288e+06	2.99311e+07	0.0491194	0.0669649	0.0955797	0.0698863	0.0605384	0.0780933	0.0948142	0.0988872	0.114161	0.0721138	0.0864854	0.113356
P39517	11	11	0.131166	259	8.82177	0.568219	1.26608	0.340365	0.418616	AgP2O - CHX	AgP2O + CHX	57907	ATP-dependent RNA helicase DHH1 OS=Saccharomyces cerevisiae (strain ATCC 204508 / S288c) GN=DHH1 PE=1 SV=1	500619	568778	680287	471592	480916	429465	608694	575868	484070	572114	514515	498821	6.38574e+06	0.0783964	0.08907	0.106532	0.0738508	0.0753109	0.0672538	0.0953209	0.0901804	0.0758048	0.0895925	0.0805725	0.0781149
P29311	15	5	0.133441	260	8.74709	0.575851	1.85612	0.892292	0.414987	AgP2O + CHX	BY4741 + CHX	30187	Protein BMH1 OS=Saccharomyces cerevisiae (strain ATCC 204508 / S288c) GN=BMH1 PE=1 SV=4	857037	701527	607696	621612	830276	893782	236089	581905	727390	371706	377161	514880	7.32106e+06	0.117065	0.0958232	0.0830065	0.0849074	0.113409	0.122084	0.0322479	0.0794837	0.0993558	0.0507722	0.0515172	0.0703286
Q04371	5	5	0.133724	261	8.73792	0.574858	1.88392	0.913737	0.414541	AgP2O - CHX	BY4741 + CHX	54494	Protein-glutamate O-methyltransferase OS=Saccharomyces cerevisiae (strain ATCC 204508 / S288c) GN=YMR027W PE=1 SV=1	65080	88446	83830.7	88839	54107.1	39861	70041	51605.1	42066.5	52417.1	44408.7	29165.1	709867	0.0916791	0.124595	0.118093	0.125149	0.0762214	0.0561527	0.0986677	0.0726969	0.0592596	0.0738407	0.0625592	0.0410853
Q99260	3	2	0.134246	262	8.72099	0.5749	1.70504	0.769802	0.41372	AgP2O - CHX	BY4741 - CHX	24568	GTP-binding protein YPT6 OS=Saccharomyces cerevisiae (strain ATCC 204508 / S288c) GN=YPT6 PE=1 SV=1	38794.3	37568.7	28916.1	32404.5	29467.5	22883.7	31880.8	17775.2	12090	27635.6	27465.8	24326.2	331208	0.11713	0.113429	0.087305	0.0978373	0.0889696	0.0690916	0.096256	0.0536676	0.0365027	0.0834387	0.082926	0.0734468
P06367	10	10	0.134654	263	8.70781	0.574455	1.55533	0.637219	0.41308	BY4741 - CHX	AgP2O + CHX	14585	40S ribosomal protein S14-A OS=Saccharomyces cerevisiae (strain ATCC 204508 / S288c) GN=RPS14A PE=1 SV=5	5.40796e+06	9.54051e+06	1.13259e+07	6.88277e+06	5.59054e+06	6.42743e+06	1.0756e+07	1.00607e+07	8.58013e+06	8.95391e+06	8.84637e+06	8.86989e+06	1.01242e+08	0.0534161	0.0942346	0.11187	0.0679833	0.0552195	0.0634857	0.10624	0.0993728	0.0847486	0.0884405	0.0873783	0.0876106
P38131	2	2	0.134863	264	8.70109	0.573166	2.20097	1.13814	0.412754	AgP2O - CHX	BY4741 - CHX	54977	Probable mannosyltransferase KTR4 OS=Saccharomyces cerevisiae (strain ATCC 204508 / S288c) GN=KTR4 PE=1 SV=1	14986.5	29734.8	29951.3	24459.2	15604.9	12570.4	18187.6	7789.35	7950.2	18427.1	9976.45	11915.1	201553	0.0743552	0.147528	0.148603	0.121354	0.0774236	0.0623677	0.0902375	0.0386467	0.0394447	0.0914254	0.0494979	0.0591167
P32895	2	2	0.135265	265	8.68814	0.572708	1.46072	0.546682	0.412126	BY4741 - CHX	AgP2O + CHX	47474	Ribose-phosphate pyrophosphokinase 1 OS=Saccharomyces cerevisiae (strain ATCC 204508 / S288c) GN=PRS1 PE=1 SV=1	47250.6	40632	55456	38935	45847.5	47776.1	54691.3	63524.9	75415.1	36521.2	44306.9	62689.9	613046	0.077075	0.0662788	0.0904597	0.0635108	0.0747864	0.0779322	0.0892123	0.103622	0.123017	0.0595733	0.0722733	0.10226
P40016	9	9	0.136994	266	8.63299	0.577847	1.3976	0.482951	0.409452	AgP2O - CHX	AgP2O + CHX	60754	26S proteasome regulatory subunit RPN3 OS=Saccharomyces cerevisiae (strain ATCC 204508 / S288c) GN=RPN3 PE=1 SV=5	223592	288997	351230	228514	221949	167612	253660	358731	236588	202340	244544	196097	2.97385e+06	0.0751861	0.0971793	0.118106	0.0768409	0.0746333	0.0563618	0.0852968	0.120628	0.0795561	0.0680397	0.0822313	0.0659405
P47079	14	14	0.137446	267	8.61869	0.577581	1.32716	0.408347	0.40876	BY4741 - CHX	AgP2O + CHX	61965	T-complex protein 1 subunit theta OS=Saccharomyces cerevisiae (strain ATCC 204508 / S288c) GN=CCT8 PE=1 SV=1	341749	307001	332276	277260	294667	279783	331204	378042	421114	346332	278351	433576	4.02135e+06	0.0849835	0.0763427	0.0826279	0.0689469	0.0732756	0.0695744	0.0823612	0.0940086	0.104719	0.0861233	0.0692182	0.107818
P39729	6	6	0.140335	268	8.52834	0.587522	1.54069	0.623576	0.404388	BY4741 + CHX	AgP2O + CHX	40904	Ribosome-interacting GTPase 1 OS=Saccharomyces cerevisiae (strain ATCC 204508 / S288c) GN=RBG1 PE=1 SV=1	58254.4	74938.9	97643.9	70975.2	62847	71021.6	68336.8	93565.4	129858	100138	94410.5	121052	1.04304e+06	0.0558505	0.0718465	0.0936145	0.0680463	0.0602536	0.0680909	0.0655168	0.0897044	0.1245	0.096006	0.0905146	0.116056
P20449	16	16	0.141548	269	8.49096	0.590398	1.40695	0.492572	0.402582	BY4741 - CHX	AgP2O + CHX	54011	ATP-dependent RNA helicase DBP5 OS=Saccharomyces cerevisiae (strain ATCC 204508 / S288c) GN=DBP5 PE=1 SV=2	641548	701503	802929	743343	673209	389361	892074	881481	767278	971072	765898	799931	9.02963e+06	0.0710492	0.0776891	0.0889216	0.0823227	0.0745555	0.0431204	0.098794	0.0976209	0.0849734	0.107543	0.0848206	0.0885896
Q07657	3	3	0.143076	270	8.44433	0.59456	2.06087	1.04325	0.400331	AgP2O - CHX	BY4741 + CHX	62706	Seventh homolog of septin 1 OS=Saccharomyces cerevisiae (strain ATCC 204508 / S288c) GN=SHS1 PE=1 SV=1	13058.3	12862.9	22193.6	15037.5	13703	14272.5	7893.52	5001.23	17571.7	7291.93	5088.04	10966.8	144941	0.0900937	0.0887459	0.153121	0.103749	0.0945421	0.098471	0.0544602	0.0345053	0.121234	0.0503096	0.0351042	0.075664
P35844	13	13	0.143984	271	8.41686	0.596126	1.60139	0.679322	0.399006	AgP2O - CHX	BY4741 + CHX	49632	Protein KES1 OS=Saccharomyces cerevisiae (strain ATCC 204508 / S288c) GN=KES1 PE=1 SV=1	355395	595989	772178	469688	455753	426067	406139	354602	420304	338301	368560	369432	5.33241e+06	0.0666481	0.111767	0.144808	0.0880817	0.0854685	0.0799014	0.0761643	0.0664994	0.0788206	0.0634425	0.069117	0.0692806
P16474	19	17	0.144598	272	8.39838	0.596466	1.48225	0.567787	0.398115	AgP2O - CHX	BY4741 + CHX	74479	78 kDa glucose-regulated protein homolog OS=Saccharomyces cerevisiae (strain ATCC 204508 / S288c) GN=KAR2 PE=1 SV=1	1.17995e+06	1.28448e+06	1.47291e+06	1.10379e+06	1.04142e+06	1.26662e+06	1.05358e+06	677981	1.33481e+06	922955	913367	820011	1.30719e+07	0.090266	0.098263	0.112678	0.0844402	0.0796689	0.0968963	0.080599	0.0518657	0.102113	0.0706062	0.0698727	0.0627309
P19882	21	21	0.145102	273	8.38326	0.596355	1.57276	0.653302	0.397386	AgP2O - CHX	BY4741 + CHX	60999	Heat shock protein 60, mitochondrial OS=Saccharomyces cerevisiae (strain ATCC 204508 / S288c) GN=HSP60 PE=1 SV=1	1.27907e+06	1.47759e+06	2.39124e+06	1.32996e+06	1.49576e+06	1.65865e+06	1.21357e+06	1.1186e+06	1.55506e+06	983748	1.00696e+06	1.28245e+06	1.67927e+07	0.0761686	0.0879905	0.142398	0.0791988	0.0890722	0.0987724	0.0722678	0.0666122	0.0926038	0.058582	0.0599643	0.0763697
P06780	10	10	0.146866	274	8.33078	0.601401	1.43268	0.518714	0.394859	AgP2O - CHX	BY4741 + CHX	23537	GTP-binding protein RHO1 OS=Saccharomyces cerevisiae (strain ATCC 204508 / S288c) GN=RHO1 PE=1 SV=3	1.45761e+06	1.55136e+06	1.39313e+06	1.59134e+06	1.2124e+06	1.01627e+06	1.18508e+06	1.26088e+06	745060	1.15879e+06	988957	924887	1.44857e+07	0.100623	0.107096	0.0961722	0.109856	0.0836958	0.0701568	0.0818099	0.0870426	0.051434	0.079995	0.068271	0.0638481
P53731	7	7	0.147399	275	8.31505	0.601388	1.26031	0.333777	0.394102	AgP2O + CHX	BY4741 + CHX	39713	Actin-related protein 2/3 complex subunit 2 OS=Saccharomyces cerevisiae (strain ATCC 204508 / S288c) GN=ARC35 PE=1 SV=1	139390	142853	116575	135665	130764	142043	125161	124600	101924	123461	114891	85752.8	1.48308e+06	0.0939867	0.096322	0.0786033	0.0914754	0.0881707	0.0957756	0.0843925	0.0840142	0.0687246	0.0832463	0.0774681	0.0578208
P53155	2	2	0.14746	276	8.31325	0.599458	1.965	0.974526	0.394016	AgP2O + CHX	BY4741 - CHX	43466	Uncharacterized protein YGL082W OS=Saccharomyces cerevisiae (strain ATCC 204508 / S288c) GN=YGL082W PE=1 SV=1	23884.3	29119.5	20856.8	29152.6	25700.2	22777.7	4248.23	19943.8	15314.7	23021	21374.3	14744.3	250137	0.0954846	0.116414	0.0833812	0.116546	0.102744	0.0910607	0.0169836	0.0797315	0.061225	0.0920336	0.0854505	0.0589447
P32264	2	2	0.14791	277	8.30002	0.599116	1.56167	0.643086	0.393379	BY4741 - CHX	AgP2O - CHX	47304	Glutamate 5-kinase OS=Saccharomyces cerevisiae (strain ATCC 204508 / S288c) GN=PRO1 PE=1 SV=2	7044.37	4860.01	7546.53	8872.19	7385.9	7790.49	7999.35	11491.2	10885.3	6239.5	8840.65	10600.1	99555.5	0.0707582	0.0488171	0.0758023	0.089118	0.0741887	0.0782528	0.0803507	0.115425	0.109339	0.0626735	0.0888012	0.106474
P30952	5	5	0.147946	278	8.29896	0.597106	25.2322	4.65719	0.393329	BY4741 - CHX	AgP2O + CHX	63093	Malate synthase 1, glyoxysomal OS=Saccharomyces cerevisiae (strain ATCC 204508 / S288c) GN=MLS1 PE=1 SV=1	2361.57	9640.6	8405.15	1593.74	1609.61	3195.49	60734.6	98137.3	2584.7	66960.4	73406.8	3379.39	332009	0.00711296	0.0290371	0.025316	0.00480029	0.00484807	0.00962469	0.18293	0.295586	0.00778502	0.201682	0.221099	0.0101786
Q12159	6	6	0.148339	279	8.28744	0.596546	1.43137	0.5174	0.392775	AgP2O - CHX	BY4741 - CHX	24940	RNA annealing protein YRA1 OS=Saccharomyces cerevisiae (strain ATCC 204508 / S288c) GN=YRA1 PE=1 SV=2	175610	260738	296633	196448	198751	221124	177306	156191	178585	168547	202310	212683	2.44493e+06	0.0718263	0.106645	0.121326	0.0803492	0.0812911	0.0904421	0.0725199	0.0638838	0.0730432	0.0689375	0.0827469	0.0869897
P09938	14	14	0.148966	280	8.26913	0.596927	1.27771	0.353566	0.391895	AgP2O - CHX	BY4741 + CHX	46232	Ribonucleoside-diphosphate reductase small chain 1 OS=Saccharomyces cerevisiae (strain ATCC 204508 / S288c) GN=RNR2 PE=1 SV=2	984664	1.28624e+06	1.38017e+06	1.046e+06	1.04305e+06	1.02336e+06	1.41936e+06	1.19132e+06	1.00539e+06	1.03403e+06	924458	899010	1.3237e+07	0.074387	0.0971696	0.104266	0.0790205	0.0787976	0.0773104	0.107226	0.089999	0.0759528	0.0781166	0.0698387	0.0679162
P0CX41	10	10	0.151924	281	8.18375	0.606613	1.30616	0.385334	0.387796	BY4741 + CHX	AgP2O - CHX	14578	60S ribosomal protein L23-A OS=Saccharomyces cerevisiae (strain ATCC 204508 / S288c) GN=RPL23A PE=1 SV=1	3.17517e+06	2.86599e+06	2.69343e+06	2.70174e+06	3.3198e+06	3.01845e+06	3.23773e+06	2.85682e+06	4.0273e+06	3.37861e+06	3.52373e+06	4.50646e+06	3.93052e+07	0.0807824	0.0729163	0.0685261	0.0687373	0.0844621	0.076795	0.0823741	0.0726829	0.102462	0.0859583	0.0896503	0.114653
P33303	8	8	0.152023	282	8.18091	0.604857	12.5575	3.65048	0.38766	BY4741 + CHX	AgP2O + CHX	35489	Succinate/fumarate mitochondrial transporter OS=Saccharomyces cerevisiae (strain ATCC 204508 / S288c) GN=SFC1 PE=1 SV=2	14961	71029.9	36426.3	34195.1	25259.6	25870	417085	398326	29022.4	507791	532486	31188	2.12364e+06	0.007045	0.0334473	0.0171528	0.0161021	0.0118945	0.0121819	0.196401	0.187568	0.0136663	0.239113	0.250742	0.0146861
P15367	3	3	0.153121	283	8.14965	0.607074	1.4484	0.53446	0.386161	AgP2O + CHX	BY4741 - CHX	18807	Signal peptidase complex catalytic subunit SEC11 OS=Saccharomyces cerevisiae (strain ATCC 204508 / S288c) GN=SEC11 PE=1 SV=2	37343.9	24903.3	22555.8	34162.1	27320.3	28812	15256.6	24017.6	23066.6	25165.5	23117.9	19185.1	304907	0.122477	0.0816753	0.0739761	0.112041	0.0896021	0.0944945	0.0500369	0.0787704	0.0756512	0.0825349	0.0758197	0.0629213
Q99287	7	7	0.154764	284	8.10329	0.611428	1.41509	0.500893	0.383942	AgP2O - CHX	BY4741 - CHX	89662	Protein SEY1 OS=Saccharomyces cerevisiae (strain ATCC 204508 / S288c) GN=SEY1 PE=1 SV=1	138881	144266	84736	128945	120535	112181	96298.5	72561	91112	116396	87080.6	92053.7	1.28505e+06	0.108075	0.112265	0.06594	0.100343	0.093798	0.0872976	0.0749378	0.0564657	0.0709018	0.0905775	0.0677645	0.0716345
P32447	2	2	0.156282	285	8.06091	0.615258	2.33817	1.22538	0.381915	AgP2O - CHX	BY4741 + CHX	31699	Histone chaperone ASF1 OS=Saccharomyces cerevisiae (strain ATCC 204508 / S288c) GN=ASF1 PE=1 SV=1	11882.6	9475.45	7873.86	3134.36	5645.49	9216.3	3403.43	5136.56	7916.3	2262.63	3936.88	6302.55	76186.4	0.155968	0.124372	0.10335	0.0411407	0.074101	0.12097	0.0446723	0.0674209	0.103907	0.0296986	0.0516744	0.0827254
P09436	26	25	0.157972	286	8.01419	0.619738	1.86162	0.896558	0.379683	BY4741 + CHX	AgP2O - CHX	123419	Isoleucine--tRNA ligase, cytoplasmic OS=Saccharomyces cerevisiae (strain ATCC 204508 / S288c) GN=ILS1 PE=1 SV=1	248116	274116	326320	305841	321052	428468	288827	488359	338433	315281	556801	707599	4.59921e+06	0.0539476	0.0596006	0.0709513	0.0664985	0.0698058	0.0931611	0.0627993	0.106183	0.073585	0.0685511	0.121065	0.153852
P06634	26	23	0.158927	287	7.98801	0.621312	1.53026	0.613781	0.378434	AgP2O - CHX	BY4741 + CHX	65741	ATP-dependent RNA helicase DED1 OS=Saccharomyces cerevisiae (strain ATCC 204508 / S288c) GN=DED1 PE=1 SV=2	2.3899e+06	3.70525e+06	4.52914e+06	2.66256e+06	2.75415e+06	2.82146e+06	2.81865e+06	2.57311e+06	3.51719e+06	2.0935e+06	2.32598e+06	2.5233e+06	3.47142e+07	0.0688451	0.106736	0.130469	0.0766994	0.079338	0.0812768	0.0811959	0.0741227	0.101318	0.0603068	0.0670038	0.0726878
P39078	14	14	0.159186	288	7.98096	0.620161	1.3677	0.451756	0.378098	BY4741 - CHX	AgP2O + CHX	57967	T-complex protein 1 subunit delta OS=Saccharomyces cerevisiae (strain ATCC 204508 / S288c) GN=CCT4 PE=1 SV=2	552752	591343	724785	571728	543297	358809	635592	588286	791890	623520	606303	745113	7.33342e+06	0.0753744	0.0806368	0.0988332	0.077962	0.0740851	0.0489279	0.0866706	0.0802199	0.107984	0.0850245	0.0826767	0.101605
P32337	13	13	0.16022	289	7.95284	0.62203	1.4712	0.556993	0.376757	BY4741 + CHX	AgP2O + CHX	121809	Importin subunit beta-3 OS=Saccharomyces cerevisiae (strain ATCC 204508 / S288c) GN=PSE1 PE=1 SV=2	173601	184127	185811	176289	146321	154736	239022	193412	117450	243894	235485	222893	2.27304e+06	0.0763739	0.0810049	0.0817454	0.0775565	0.0643723	0.0680745	0.105155	0.0850897	0.051671	0.107298	0.103599	0.0980594
P34760	12	12	0.161206	290	7.92619	0.6237	1.87396	0.906092	0.375488	AgP2O + CHX	BY4741 + CHX	21690	Peroxiredoxin TSA1 OS=Saccharomyces cerevisiae (strain ATCC 204508 / S288c) GN=TSA1 PE=1 SV=3	4.80591e+06	5.20791e+06	9.33633e+06	5.10259e+06	5.79924e+06	8.92319e+06	3.42226e+06	3.71007e+06	6.50869e+06	2.19324e+06	3.31132e+06	5.07463e+06	6.33954e+07	0.0758086	0.0821497	0.147271	0.0804883	0.0914773	0.140754	0.0539829	0.0585227	0.102668	0.0345961	0.0522329	0.0800474
Q00711	9	7	0.161625	291	7.91492	0.623172	1.97492	0.981791	0.374951	BY4741 + CHX	AgP2O + CHX	70812	Succinate dehydrogenase [ubiquinone] flavoprotein subunit, mitochondrial OS=Saccharomyces cerevisiae (strain ATCC 204508 / S288c) GN=SDH1 PE=1 SV=1	132005	195083	372178	153564	205104	307570	288373	663814	320014	502724	544689	268350	3.95347e+06	0.0333898	0.0493449	0.0941396	0.0388429	0.0518795	0.0777974	0.0729417	0.167907	0.080945	0.12716	0.137775	0.0678772
P46956	6	6	0.161934	292	7.90662	0.622225	1.50117	0.58609	0.374556	AgP2O - CHX	BY4741 - CHX	34917	Inorganic phosphate transporter PHO86 OS=Saccharomyces cerevisiae (strain ATCC 204508 / S288c) GN=PHO86 PE=1 SV=1	222194	345764	329072	325292	213758	244224	250210	175003	172340	247148	244896	223022	2.99292e+06	0.07424	0.115527	0.10995	0.108687	0.0714212	0.0816004	0.0836007	0.0584723	0.0575824	0.0825774	0.0818251	0.0745165
Q02776	7	6	0.16337	293	7.86828	0.6256	1.70524	0.769973	0.372732	BY4741 + CHX	AgP2O + CHX	55121	Mitochondrial import inner membrane translocase subunit TIM50 OS=Saccharomyces cerevisiae (strain ATCC 204508 / S288c) GN=TIM50 PE=1 SV=1	188693	303720	259459	238797	186868	103977	323347	313119	202968	351408	316769	234987	3.02411e+06	0.0623963	0.100433	0.0857967	0.0789644	0.0617926	0.0343825	0.106923	0.103541	0.0671166	0.116202	0.104748	0.0777044
P34216	5	5	0.164297	294	7.84371	0.62701	1.68472	0.752508	0.371564	AgP2O - CHX	BY4741 - CHX	150863	EH domain-containing and endocytosis protein 1 OS=Saccharomyces cerevisiae (strain ATCC 204508 / S288c) GN=EDE1 PE=1 SV=2	64479.3	88897.9	148706	79046.8	72207.2	85807.4	45801.3	67227	66279.7	69193.9	68149.9	59331.5	915128	0.0704594	0.0971425	0.162498	0.0863778	0.078904	0.0937654	0.050049	0.0734619	0.0724267	0.0756112	0.0744704	0.0648341
P38701	7	7	0.164584	295	7.83613	0.625976	1.37607	0.460558	0.371204	BY4741 - CHX	AgP2O + CHX	13899	40S ribosomal protein S20 OS=Saccharomyces cerevisiae (strain ATCC 204508 / S288c) GN=RPS20 PE=1 SV=3	3.22032e+06	4.5153e+06	5.41232e+06	3.54473e+06	3.46633e+06	4.38728e+06	5.72709e+06	5.12444e+06	4.83343e+06	5.17756e+06	4.19806e+06	5.34476e+06	5.49516e+07	0.0586029	0.0821687	0.0984924	0.0645064	0.0630797	0.0798389	0.104221	0.0932537	0.0879579	0.0942203	0.0763955	0.097263
P39077	11	10	0.165034	296	7.82426	0.625569	1.53213	0.615536	0.37064	BY4741 - CHX	AgP2O + CHX	59404	T-complex protein 1 subunit gamma OS=Saccharomyces cerevisiae (strain ATCC 204508 / S288c) GN=CCT3 PE=1 SV=2	194812	262913	372936	241573	235330	166679	304632	312630	368788	269245	249905	324166	3.30361e+06	0.0589695	0.0795835	0.112887	0.0731241	0.0712342	0.0504537	0.0922119	0.0946329	0.111632	0.0815002	0.075646	0.0981247
P40078	2	2	0.166469	297	7.78668	0.628881	2.41579	1.27249	0.368857	BY4741 + CHX	AgP2O - CHX	29761	Ribosome biogenesis protein NSA2 OS=Saccharomyces cerevisiae (strain ATCC 204508 / S288c) GN=NSA2 PE=1 SV=1	13409.6	5038.52	15064.6	15296.6	10711.2	19472.3	13726.1	9762.75	31240.1	21478.8	25152.5	34328.3	214681	0.0624629	0.0234697	0.0701719	0.0712526	0.0498935	0.0907032	0.0639371	0.0454755	0.145519	0.10005	0.117162	0.159904
Q05359	5	5	0.166983	298	7.77328	0.628707	1.19226	0.253699	0.368222	BY4741 + CHX	BY4741 - CHX	24993	Protein ERP1 OS=Saccharomyces cerevisiae (strain ATCC 204508 / S288c) GN=ERP1 PE=1 SV=1	292269	266573	299692	281787	262489	255996	276668	248029	222613	336162	291181	263644	3.2971e+06	0.0886441	0.0808507	0.0908957	0.085465	0.0796119	0.0776428	0.0839123	0.0752265	0.0675176	0.101957	0.0883143	0.0799624
P43591	2	2	0.167607	299	7.75708	0.628946	2.87048	1.52129	0.367454	AgP2O + CHX	BY4741 - CHX	40260	ATP-dependent kinase YFH7 OS=Saccharomyces cerevisiae (strain ATCC 204508 / S288c) GN=YFH7 PE=1 SV=1	7960.09	4683.44	5059.52	8507.25	9110.29	5023.86	3400.26	2871.21	1616.2	7915.18	3681.2	1047.47	60876	0.130759	0.0769341	0.0831119	0.139747	0.149653	0.0825262	0.0558556	0.047165	0.0265491	0.130021	0.0604706	0.0172066
D6VTK4	2	2	0.170573	300	7.6809	0.637942	3.85957	1.94844	0.363848	AgP2O - CHX	BY4741 + CHX	47933	Pheromone alpha factor receptor OS=Saccharomyces cerevisiae (strain ATCC 204508 / S288c) GN=STE2 PE=1 SV=2	36211.8	88443.6	106632	36587.2	51131.2	70143.4	7329.25	8452.68	105918	3806.21	1651.15	54468.5	570775	0.0634431	0.154953	0.18682	0.0641009	0.0895821	0.122891	0.0128409	0.0148091	0.185568	0.00666849	0.00289282	0.0954289
Q05016	4	4	0.171026	301	7.66938	0.637513	2.55638	1.3541	0.363303	AgP2O - CHX	BY4741 - CHX	29198	Uncharacterized oxidoreductase YMR226C OS=Saccharomyces cerevisiae (strain ATCC 204508 / S288c) GN=YMR226C PE=1 SV=1	18341.2	18110.5	8168.91	8455.17	9058.21	15162	4284.75	1980.89	11189	5252.73	5220.14	12486.9	117710	0.155816	0.153857	0.0693984	0.0718303	0.0769534	0.128808	0.0364007	0.0168285	0.095055	0.0446241	0.0443473	0.106081
P16603	20	19	0.172252	302	7.63835	0.639957	1.39163	0.47678	0.361837	AgP2O - CHX	BY4741 + CHX	76952	NADPH--cytochrome P450 reductase OS=Saccharomyces cerevisiae (strain ATCC 204508 / S288c) GN=NCP1 PE=1 SV=3	963000	1.03075e+06	1.15698e+06	891246	1.00205e+06	1.18384e+06	683084	508630	1.1408e+06	792677	781927	689450	1.08244e+07	0.0889653	0.0952247	0.106886	0.0823365	0.0925727	0.109368	0.0631057	0.046989	0.105391	0.0732303	0.0722371	0.0636938
P32481	15	14	0.173173	303	7.61519	0.641256	1.6131	0.68984	0.360744	BY4741 - CHX	AgP2O + CHX	58400	Eukaryotic translation initiation factor 2 subunit gamma OS=Saccharomyces cerevisiae (strain ATCC 204508 / S288c) GN=GCD11 PE=1 SV=1	416277	558081	874440	449501	458953	626339	762945	706836	1.006e+06	549011	611849	699593	7.71983e+06	0.0539232	0.0722919	0.113272	0.0582268	0.0594512	0.0811338	0.0988293	0.0915611	0.130314	0.071117	0.0792569	0.0906229
P39076	19	19	0.17327	304	7.61278	0.639502	1.48389	0.569386	0.36063	BY4741 - CHX	AgP2O + CHX	57510	T-complex protein 1 subunit beta OS=Saccharomyces cerevisiae (strain ATCC 204508 / S288c) GN=CCT2 PE=1 SV=1	450892	671765	810347	540433	506432	330877	689278	616988	738153	629917	540564	722653	7.2483e+06	0.0622066	0.0926789	0.111798	0.07456	0.0698691	0.0456489	0.0950952	0.0851218	0.101838	0.0869055	0.074578	0.0996996
P38431	8	7	0.173547	305	7.60584	0.638424	1.81978	0.863761	0.360303	BY4741 - CHX	AgP2O + CHX	45632	Eukaryotic translation initiation factor 5 OS=Saccharomyces cerevisiae (strain ATCC 204508 / S288c) GN=TIF5 PE=1 SV=1	250828	573486	602173	329296	314855	207267	632774	521810	394807	400109	436909	366048	5.03036e+06	0.0498627	0.114005	0.119708	0.0654616	0.062591	0.0412032	0.125791	0.103732	0.0784848	0.0795389	0.0868543	0.0727677
P20967	7	7	0.174919	306	7.57163	0.64137	3.92176	1.9715	0.358689	BY4741 + CHX	AgP2O + CHX	114744	2-oxoglutarate dehydrogenase, mitochondrial OS=Saccharomyces cerevisiae (strain ATCC 204508 / S288c) GN=KGD1 PE=1 SV=2	71169.7	113900	139838	76369.4	47738.1	58808.4	204750	257131	40906.7	291490	321546	104317	1.72796e+06	0.0411871	0.0659159	0.0809264	0.0441962	0.0276268	0.0340334	0.118492	0.148806	0.0236734	0.16869	0.186084	0.0603697
P33297	8	8	0.175154	307	7.56581	0.640138	1.82211	0.865611	0.358415	AgP2O - CHX	AgP2O + CHX	48283	26S protease regulatory subunit 6A OS=Saccharomyces cerevisiae (strain ATCC 204508 / S288c) GN=RPT5 PE=1 SV=3	126870	211871	247444	132064	137228	52415	178735	171840	140064	123489	139247	143114	1.80438e+06	0.070312	0.11742	0.137135	0.0731906	0.0760525	0.0290487	0.0990562	0.0952351	0.0776245	0.0684387	0.0771714	0.0793147
P0CX39	6	6	0.17742	308	7.50998	0.646315	1.52309	0.607003	0.355787	BY4741 - CHX	AgP2O + CHX	22590	40S ribosomal protein S8-A OS=Saccharomyces cerevisiae (strain ATCC 204508 / S288c) GN=RPS8A PE=1 SV=1	3.31517e+06	4.55602e+06	6.76591e+06	4.96086e+06	3.26707e+06	4.32667e+06	7.52493e+06	6.0473e+06	5.54958e+06	6.26677e+06	5.37046e+06	5.31952e+06	6.32703e+07	0.052397	0.0720088	0.106937	0.0784074	0.0516368	0.0683839	0.118933	0.0955789	0.0877123	0.0990477	0.0848813	0.0840761
P53192	5	5	0.177453	309	7.50917	0.644343	1.76308	0.818095	0.355749	AgP2O - CHX	BY4741 - CHX	27075	Golgi to ER traffic protein 1 OS=Saccharomyces cerevisiae (strain ATCC 204508 / S288c) GN=GET1 PE=1 SV=1	71807.2	116666	111343	71143.2	76646.6	76371.3	26189.4	76546.8	67316.9	77028.9	84592.1	82991.8	938644	0.076501	0.124292	0.118621	0.0757936	0.0816567	0.0813635	0.0279013	0.0815504	0.0717172	0.0820641	0.0901216	0.0884167
P38784	2	2	0.177771	310	7.50139	0.643417	1.63379	0.70822	0.355383	AgP2O + CHX	BY4741 - CHX	21122	Vacuolar ATPase assembly protein VMA22 OS=Saccharomyces cerevisiae (strain ATCC 204508 / S288c) GN=VMA22 PE=1 SV=1	18445.3	17079.3	7494.82	20793.9	21471.5	22683.1	11518.8	11121.6	17112.9	15142.7	13880.1	16388.2	193132	0.0955058	0.0884334	0.0388066	0.107666	0.111175	0.117449	0.0596422	0.0575854	0.0886072	0.0784061	0.0718683	0.0848548
P23254	5	5	0.177948	311	7.49708	0.641984	1.96901	0.977472	0.355181	AgP2O - CHX	BY4741 - CHX	73874	Transketolase 1 OS=Saccharomyces cerevisiae (strain ATCC 204508 / S288c) GN=TKL1 PE=1 SV=4	122204	189578	309537	181231	98688.1	113699	95916.7	83474.8	136157	84428.6	136676	121051	1.67264e+06	0.0730605	0.11334	0.185059	0.10835	0.0590014	0.0679756	0.0573445	0.049906	0.0814025	0.0504762	0.0817127	0.0723711
P00128	5	5	0.179841	312	7.45112	0.646735	7.39761	2.88706	0.353022	BY4741 - CHX	AgP2O + CHX	14613	Cytochrome b-c1 complex subunit 7 OS=Saccharomyces cerevisiae (strain ATCC 204508 / S288c) GN=QCR7 PE=1 SV=2	14413	48767.3	59375.8	24084.5	18795.5	16593.3	239737	184467	15756.5	204764	150834	39067.3	1.01665e+06	0.0141769	0.0479684	0.0584031	0.0236899	0.0184876	0.0163215	0.23581	0.181445	0.0154984	0.20141	0.148363	0.0384273
P48231	2	2	0.179893	313	7.44986	0.644856	3.02575	1.59729	0.352963	AgP2O - CHX	AgP2O + CHX	132883	Tricalbin-2 OS=Saccharomyces cerevisiae (strain ATCC 204508 / S288c) GN=TCB2 PE=1 SV=1	17837.7	60985.2	63224.6	16058.7	12642.3	18245.2	43546.8	24486.1	15991.4	30731.9	17764.4	11211.6	332726	0.0536106	0.18329	0.19002	0.0482641	0.0379961	0.0548356	0.130879	0.0735924	0.0480617	0.0923639	0.0533906	0.0336962
P10662	4	4	0.182073	314	7.39754	0.650593	2.71556	1.44125	0.350509	AgP2O - CHX	BY4741 + CHX	36877	37S ribosomal protein MRP1, mitochondrial OS=Saccharomyces cerevisiae (strain ATCC 204508 / S288c) GN=MRP1 PE=1 SV=2	57226.9	165142	159033	105380	78208	55979.3	81737.6	71711.6	27257.5	58214.8	55498.7	26736.9	942126	0.0607423	0.175286	0.168802	0.111853	0.0830123	0.0594181	0.0867587	0.0761168	0.0289319	0.0617909	0.058908	0.0283793
P39079	16	15	0.182169	315	7.39525	0.64887	1.29142	0.368963	0.350402	BY4741 - CHX	AgP2O + CHX	60171	T-complex protein 1 subunit zeta OS=Saccharomyces cerevisiae (strain ATCC 204508 / S288c) GN=CCT6 PE=1 SV=1	291227	286324	363736	281757	299600	312807	329314	425120	400311	322712	286622	404840	4.00437e+06	0.0727272	0.0715029	0.0908347	0.0703625	0.0748183	0.0781164	0.0822386	0.106164	0.0999686	0.0805899	0.0715772	0.1011
P38625	11	9	0.184003	316	7.35175	0.653327	2.04651	1.03317	0.348365	BY4741 - CHX	AgP2O + CHX	58730	GMP synthase [glutamine-hydrolyzing] OS=Saccharomyces cerevisiae (strain ATCC 204508 / S288c) GN=GUA1 PE=1 SV=4	196347	467205	719646	291889	251790	135183	503537	387535	498226	382407	317544	461166	4.61248e+06	0.0425687	0.101292	0.156022	0.0632824	0.0545889	0.0293082	0.109169	0.0840188	0.108017	0.0829072	0.0688447	0.0999823
P32602	10	10	0.184098	317	7.34951	0.651603	1.36761	0.451653	0.34826	AgP2O - CHX	BY4741 - CHX	33181	Alpha-soluble NSF attachment protein OS=Saccharomyces cerevisiae (strain ATCC 204508 / S288c) GN=SEC17 PE=1 SV=4	258908	347971	348308	244657	251616	253170	265263	254127	179046	293461	229922	187849	3.1143e+06	0.0831352	0.111733	0.111842	0.0785592	0.0807938	0.0812929	0.0851761	0.0816001	0.0574917	0.0942302	0.0738279	0.0603182
Q03653	3	2	0.184244	318	7.34607	0.650068	2.01419	1.0102	0.348099	BY4741 + CHX	AgP2O - CHX	89705	Protein EFR3 OS=Saccharomyces cerevisiae (strain ATCC 204508 / S288c) GN=EFR3 PE=1 SV=1	5791.2	3038.42	4438.09	7068.6	6050.67	7847.15	8715.63	3527.11	11063.7	11260.5	7620.88	7842.28	84264.2	0.0687267	0.0360582	0.0526687	0.0838861	0.071806	0.0931256	0.103432	0.0418578	0.131297	0.133633	0.0904404	0.0930678
P08524	5	5	0.184272	319	7.3454	0.64813	1.31825	0.398625	0.348068	AgP2O + CHX	BY4741 - CHX	40800	Farnesyl pyrophosphate synthase OS=Saccharomyces cerevisiae (strain ATCC 204508 / S288c) GN=ERG20 PE=1 SV=2	92364.5	109742	134536	122441	114372	135186	72926.3	93108.3	116156	89514.8	85495.4	108791	1.27463e+06	0.0724636	0.0860966	0.105549	0.0960597	0.0897293	0.106059	0.0572136	0.0730472	0.0911292	0.0702279	0.0670745	0.0853506
P38764	20	20	0.184699	320	7.33537	0.647599	1.30144	0.380112	0.347599	AgP2O - CHX	BY4741 + CHX	109880	26S proteasome regulatory subunit RPN1 OS=Saccharomyces cerevisiae (strain ATCC 204508 / S288c) GN=RPN1 PE=1 SV=3	680976	873229	883451	682939	608869	711127	682554	734944	466613	631057	587314	654670	8.19774e+06	0.0830688	0.106521	0.107768	0.0833082	0.0742728	0.0867467	0.0832612	0.089652	0.0569197	0.0769794	0.0716434	0.0798598
P32769	3	2	0.184834	321	7.33218	0.646056	3.11537	1.6394	0.34745	AgP2O - CHX	BY4741 + CHX	68972	Elongation factor 1 alpha-like protein OS=Saccharomyces cerevisiae (strain ATCC 204508 / S288c) GN=HBS1 PE=1 SV=2	24159.7	92098.2	91873.2	39945.2	21790.4	22437.9	51721.8	19081.5	24037	24656.5	28137.8	14013.5	453953	0.0532206	0.202881	0.202385	0.0879942	0.0480016	0.0494277	0.113937	0.0420342	0.0529505	0.0543152	0.0619839	0.0308699
P22146	13	13	0.185564	322	7.31506	0.646594	1.51929	0.603394	0.346649	AgP2O - CHX	BY4741 - CHX	60343	1,3-beta-glucanosyltransferase GAS1 OS=Saccharomyces cerevisiae (strain ATCC 204508 / S288c) GN=GAS1 PE=1 SV=2	3.36598e+06	4.82454e+06	5.12857e+06	3.79356e+06	2.92098e+06	3.40053e+06	3.87816e+06	2.73717e+06	2.15135e+06	2.95043e+06	2.86518e+06	4.0085e+06	4.20249e+07	0.0800947	0.114802	0.122036	0.0902693	0.0695058	0.0809171	0.0922823	0.065132	0.0511922	0.0702065	0.068178	0.0953839
Q03940	15	14	0.185865	323	7.30803	0.645636	1.63472	0.709047	0.346321	BY4741 - CHX	AgP2O + CHX	50593	RuvB-like protein 1 OS=Saccharomyces cerevisiae (strain ATCC 204508 / S288c) GN=RVB1 PE=1 SV=1	338118	575675	683796	441243	391136	217665	639186	616334	461012	565479	500965	468965	5.89957e+06	0.0573123	0.0975791	0.115906	0.0747924	0.066299	0.036895	0.108344	0.104471	0.0781432	0.0958509	0.0849154	0.0794913
P53834	5	5	0.18611	324	7.30231	0.644491	1.67979	0.748284	0.346054	AgP2O + CHX	BY4741 + CHX	17293	Hsp90 co-chaperone HCH1 OS=Saccharomyces cerevisiae (strain ATCC 204508 / S288c) GN=HCH1 PE=1 SV=1	136957	128227	180151	114366	149896	199615	58094.9	138304	135951	94912.5	80986.3	100252	1.51771e+06	0.090239	0.0844867	0.118699	0.0753543	0.098764	0.131524	0.0382779	0.0911268	0.0895765	0.0625365	0.0533607	0.0660549
P53914	8	7	0.186322	325	7.29735	0.643241	1.35547	0.43879	0.345823	BY4741 + CHX	AgP2O - CHX	119615	UPF0202 protein KRE33 OS=Saccharomyces cerevisiae (strain ATCC 204508 / S288c) GN=KRE33 PE=1 SV=1	60654.9	79454.9	70954.3	56177.3	63533.9	92355.5	84562.9	79981.1	80716.7	77966.9	92410.1	115714	954482	0.0635475	0.0832441	0.074338	0.0588563	0.0665637	0.0967598	0.0885956	0.0837953	0.084566	0.081685	0.096817	0.121232
Q12265	6	6	0.187634	326	7.26688	0.645784	1.4119	0.497639	0.3444	AgP2O - CHX	AgP2O + CHX	53870	Ribose-phosphate pyrophosphokinase 5 OS=Saccharomyces cerevisiae (strain ATCC 204508 / S288c) GN=PRS5 PE=1 SV=1	126474	154790	172623	126193	121072	74207.5	176181	133358	123728	139858	118314	122750	1.58955e+06	0.0795661	0.0973797	0.108599	0.0793891	0.0761675	0.0466846	0.110837	0.0838968	0.0778384	0.0879861	0.0744324	0.0772232
P20447	9	9	0.18776	327	7.26397	0.644241	1.77138	0.82487	0.344264	BY4741 - CHX	AgP2O + CHX	58961	ATP-dependent RNA helicase DBP3 OS=Saccharomyces cerevisiae (strain ATCC 204508 / S288c) GN=DBP3 PE=1 SV=2	100621	265401	281225	139845	115194	120301	216890	213865	234114	151992	153282	193886	2.18662e+06	0.0460167	0.121375	0.128612	0.0639548	0.0526815	0.0550172	0.0991897	0.0978064	0.107067	0.0695103	0.0701	0.0886696
P33333	6	5	0.190093	328	7.21034	0.650257	1.19261	0.254123	0.341765	AgP2O - CHX	BY4741 - CHX	34150	Probable 1-acyl-sn-glycerol-3-phosphate acyltransferase OS=Saccharomyces cerevisiae (strain ATCC 204508 / S288c) GN=SLC1 PE=1 SV=1	268348	235304	227310	259895	232973	231161	179613	243439	189857	231807	215750	181837	2.69729e+06	0.0994877	0.0872372	0.0842733	0.0963539	0.0863728	0.0857011	0.0665901	0.0902532	0.0703879	0.0859404	0.0799876	0.0674147
P05374	3	2	0.190396	329	7.20342	0.649314	2.06418	1.04557	0.341443	AgP2O - CHX	BY4741 + CHX	101595	Phosphatidylethanolamine N-methyltransferase OS=Saccharomyces cerevisiae (strain ATCC 204508 / S288c) GN=CHO2 PE=1 SV=1	10493.9	30778.4	24553.2	15459.1	12952.8	11517.9	23729.3	22306.2	12764.6	11177	13938.2	6774.22	196445	0.0534192	0.156677	0.124988	0.0786945	0.0659361	0.0586319	0.120794	0.113549	0.0649782	0.0568963	0.0709522	0.034484
P53742	2	2	0.191654	330	7.17482	0.651624	2.1463	1.10185	0.340112	BY4741 + CHX	AgP2O + CHX	55739	Nucleolar GTP-binding protein 2 OS=Saccharomyces cerevisiae (strain ATCC 204508 / S288c) GN=NOG2 PE=1 SV=1	7712.04	15317.4	18844.1	7291.32	12506.1	5353.6	13781.2	15192.4	15991.9	11708.6	13320.3	28952.9	165972	0.046466	0.0922891	0.113538	0.0439311	0.0753508	0.0322561	0.0830335	0.0915359	0.0963531	0.0705456	0.0802564	0.174445
P19358	7	2	0.191693	331	7.17393	0.649788	3.5685	1.83532	0.340071	AgP2O + CHX	BY4741 + CHX	42515	S-adenosylmethionine synthase 2 OS=Saccharomyces cerevisiae (strain ATCC 204508 / S288c) GN=SAM2 PE=1 SV=3	21410.8	6232.65	19015.2	13383.8	13852.9	30684.5	2041.38	2756.12	21692.7	2152.86	550.373	13528	147301	0.145354	0.0423123	0.12909	0.0908603	0.0940445	0.208311	0.0138585	0.0187107	0.147268	0.0146153	0.00373638	0.091839
P11491	9	7	0.1921	332	7.16473	0.649204	1.39072	0.475835	0.339643	AgP2O - CHX	BY4741 + CHX	63136	Repressible alkaline phosphatase OS=Saccharomyces cerevisiae (strain ATCC 204508 / S288c) GN=PHO8 PE=1 SV=2	403460	280501	362002	257745	340317	403771	232700	261580	343951	234228	239894	277978	3.63813e+06	0.110898	0.0771004	0.0995022	0.0708455	0.0935418	0.110983	0.0639616	0.0718998	0.0945406	0.0643814	0.065939	0.0764068
P15424	2	2	0.19331	333	7.13745	0.651334	2.59673	1.37669	0.338376	AgP2O - CHX	BY4741 + CHX	76621	ATP-dependent RNA helicase MSS116, mitochondrial OS=Saccharomyces cerevisiae (strain ATCC 204508 / S288c) GN=MSS116 PE=1 SV=1	3271.14	13413.4	10569	5204.89	7734.7	11308.6	3623.28	2548.45	7201.38	2629.74	2681.47	5184.13	75370.2	0.0434009	0.177967	0.140228	0.0690577	0.102623	0.15004	0.0480731	0.0338124	0.0955468	0.0348911	0.0355773	0.0687823
P40012	2	2	0.19333	334	7.137	0.649451	3.16707	1.66315	0.338355	BY4741 + CHX	AgP2O + CHX	60064	Protoporphyrinogen oxidase OS=Saccharomyces cerevisiae (strain ATCC 204508 / S288c) GN=HEM14 PE=1 SV=1	9592.47	4084.52	2906.22	4352.06	5318.59	623.501	9088.75	4240.07	5597.96	16330.2	9251.1	7021.05	78406.5	0.122343	0.0520942	0.037066	0.0555064	0.0678336	0.00795216	0.115918	0.054078	0.0713967	0.208276	0.117989	0.0895468
P19657	33	4	0.193889	335	7.12447	0.649383	6.19547	2.63121	0.337773	AgP2O + CHX	AgP2O - CHX	102621	Plasma membrane ATPase 2 OS=Saccharomyces cerevisiae (strain ATCC 204508 / S288c) GN=PMA2 PE=1 SV=3	9450.6	35268.4	24577	14233.7	139286	275802	72529.1	79890.2	173112	54873.2	74258.7	123330	1.07661e+06	0.00877809	0.0327587	0.0228281	0.0132208	0.129374	0.256176	0.0673679	0.0742052	0.160794	0.0509685	0.0689745	0.114554
P48164	7	4	0.194461	336	7.11167	0.649362	1.3704	0.454597	0.337179	BY4741 - CHX	AgP2O + CHX	21621	40S ribosomal protein S7-B OS=Saccharomyces cerevisiae (strain ATCC 204508 / S288c) GN=RPS7B PE=1 SV=1	972717	1.40668e+06	1.88976e+06	1.45473e+06	1.12635e+06	1.36029e+06	1.78274e+06	1.75459e+06	1.86393e+06	1.5857e+06	1.54476e+06	1.77644e+06	1.85187e+07	0.0525262	0.0759602	0.102046	0.0785547	0.0608223	0.0734551	0.0962669	0.0947468	0.100652	0.0856271	0.0834164	0.0959268
P36037	3	3	0.195387	337	7.09104	0.650517	2.06712	1.04762	0.336223	AgP2O - CHX	AgP2O + CHX	79912	Protein DOA1 OS=Saccharomyces cerevisiae (strain ATCC 204508 / S288c) GN=DOA1 PE=1 SV=1	11274.8	4310.37	5068	3949.79	3785.67	2255.83	4306.83	7984.54	4767.6	4845.57	4854.45	3432.24	60835.7	0.185332	0.0708526	0.0833064	0.0649255	0.0622278	0.0370807	0.0707944	0.131248	0.0783684	0.07965	0.079796	0.0564182
P32319	7	7	0.196044	338	7.07647	0.650773	1.38061	0.465306	0.335547	AgP2O - CHX	BY4741 + CHX	179775	Vacuolar protein sorting/targeting protein VPS10 OS=Saccharomyces cerevisiae (strain ATCC 204508 / S288c) GN=PEP1 PE=1 SV=1	98819.7	123659	109437	73950.5	97160.3	104270	67812	109741	81795.3	90105.2	70520.9	79785.9	1.10706e+06	0.0892635	0.111701	0.0988539	0.0667992	0.0877646	0.0941866	0.0612544	0.0991284	0.0738854	0.0813917	0.0637013	0.0720704
Q12154	11	11	0.199288	339	7.00518	0.659592	1.19206	0.253456	0.332248	BY4741 + CHX	AgP2O - CHX	39728	ATPase GET3 OS=Saccharomyces cerevisiae (strain ATCC 204508 / S288c) GN=GET3 PE=1 SV=1	825633	701483	775232	754927	790140	863544	707219	859160	916884	961032	845734	937769	9.93876e+06	0.0830721	0.0705806	0.0780009	0.0759579	0.0795009	0.0868865	0.0711577	0.0864454	0.0922534	0.0966954	0.0850946	0.0943547
P25567	8	8	0.199887	340	6.99216	0.659626	1.96674	0.975803	0.331647	BY4741 - CHX	AgP2O + CHX	48031	RNA-binding protein SRO9 OS=Saccharomyces cerevisiae (strain ATCC 204508 / S288c) GN=SRO9 PE=1 SV=2	460579	1.04605e+06	1.5152e+06	729191	614059	369201	1.16763e+06	1.1491e+06	1.05121e+06	760746	785533	1.17605e+06	1.08246e+07	0.0425495	0.0966371	0.139978	0.0673646	0.0567284	0.0341077	0.107869	0.106156	0.0971133	0.0702797	0.0725696	0.108647
P53075	8	8	0.200444	341	6.98006	0.659527	1.69937	0.764999	0.331088	AgP2O - CHX	BY4741 - CHX	67334	Outer spore wall assembly protein SHE10 OS=Saccharomyces cerevisiae (strain ATCC 204508 / S288c) GN=SHE10 PE=1 SV=1	123594	232299	243135	171416	155725	132998	154910	87564.5	110026	200453	158654	133796	1.90457e+06	0.0648932	0.121969	0.127659	0.0900022	0.0817636	0.0698312	0.081336	0.045976	0.0577692	0.105248	0.0833017	0.0702502
Q12074	3	3	0.202423	342	6.9374	0.664089	2.93848	1.55507	0.32912	AgP2O - CHX	BY4741 + CHX	33531	Spermidine synthase OS=Saccharomyces cerevisiae (strain ATCC 204508 / S288c) GN=SPE3 PE=1 SV=1	83218.6	247565	440221	129293	63196.6	164789	216305	158392	164369	64515.3	93227.4	104639	1.92973e+06	0.0431245	0.12829	0.228126	0.0670007	0.0327489	0.0853949	0.112091	0.0820797	0.0851772	0.0334323	0.0483111	0.0542247
P32485	5	5	0.203193	343	6.92091	0.664673	1.61229	0.689113	0.32836	AgP2O - CHX	AgP2O + CHX	49170	Mitogen-activated protein kinase HOG1 OS=Saccharomyces cerevisiae (strain ATCC 204508 / S288c) GN=HOG1 PE=1 SV=2	85906.2	125561	125363	91773.7	81127.5	36013.1	86198.7	92468.2	65389	79482.6	67436.3	62321.6	999041	0.0859887	0.125682	0.125484	0.0918617	0.0812053	0.0360477	0.0862814	0.092557	0.0654517	0.0795589	0.067501	0.0623814
Q06625	13	13	0.203435	344	6.91574	0.663529	4.54164	2.18321	0.328122	AgP2O - CHX	BY4741 + CHX	176002	Glycogen debranching enzyme OS=Saccharomyces cerevisiae (strain ATCC 204508 / S288c) GN=GDB1 PE=1 SV=1	288499	296897	159250	273594	247759	16385.3	71829.6	72433.9	40850.7	27770	71380.2	64809.3	1.63146e+06	0.176835	0.181983	0.097612	0.167699	0.151863	0.0100434	0.0440279	0.0443983	0.0250394	0.0170216	0.0437524	0.0397248
P32366	13	12	0.203882	345	6.9062	0.663061	1.24802	0.319638	0.327682	AgP2O - CHX	BY4741 - CHX	40108	V-type proton ATPase subunit d OS=Saccharomyces cerevisiae (strain ATCC 204508 / S288c) GN=VMA6 PE=1 SV=2	1.31082e+06	1.71577e+06	2.00615e+06	1.39663e+06	1.40623e+06	1.35018e+06	1.39601e+06	1.42765e+06	1.20893e+06	1.38171e+06	1.2806e+06	1.44168e+06	1.73224e+07	0.075672	0.0990497	0.115813	0.0806258	0.0811802	0.0779446	0.0805898	0.0824168	0.0697902	0.0797644	0.0739273	0.0832265
O13563	2	2	0.205996	346	6.86141	0.667999	1.68242	0.750536	0.325622	AgP2O + CHX	AgP2O - CHX	18005	26S proteasome regulatory subunit RPN13 OS=Saccharomyces cerevisiae (strain ATCC 204508 / S288c) GN=RPN13 PE=1 SV=1	44486.6	18832.8	24369	38291.6	50324.6	58912.3	28410.3	41292.7	46431.3	38532.4	31443	46627	467954	0.0950664	0.0402449	0.0520757	0.0818277	0.107542	0.125893	0.0607118	0.088241	0.099222	0.0823423	0.0671926	0.0996402
P38426	8	8	0.208074	347	6.81782	0.672792	1.59904	0.677203	0.32362	AgP2O - CHX	BY4741 + CHX	119502	Trehalose synthase complex regulatory subunit TPS3 OS=Saccharomyces cerevisiae (strain ATCC 204508 / S288c) GN=TPS3 PE=1 SV=3	216336	248295	216193	243567	178734	161049	205752	185706	97182.8	174421	152716	98634.2	2.17859e+06	0.0993011	0.113971	0.0992354	0.1118	0.0820414	0.0739237	0.094443	0.0852417	0.0446082	0.0800614	0.0700988	0.0452744
P32340	17	17	0.208306	348	6.81297	0.671609	3.42254	1.77507	0.323397	BY4741 + CHX	AgP2O + CHX	57214	Rotenone-insensitive NADH-ubiquinone oxidoreductase, mitochondrial OS=Saccharomyces cerevisiae (strain ATCC 204508 / S288c) GN=NDI1 PE=1 SV=1	459617	370759	372353	434634	451941	249480	1.38572e+06	1.64243e+06	342914	1.90873e+06	1.6524e+06	327069	9.59805e+06	0.0478866	0.0386286	0.0387946	0.0452836	0.0470868	0.0259928	0.144375	0.171122	0.0357275	0.198866	0.17216	0.0340767
P37291	20	20	0.208564	349	6.80761	0.670511	1.57915	0.659152	0.323151	BY4741 + CHX	AgP2O + CHX	52471	Serine hydroxymethyltransferase, cytosolic OS=Saccharomyces cerevisiae (strain ATCC 204508 / S288c) GN=SHM2 PE=1 SV=2	1.88866e+06	1.76007e+06	1.77947e+06	1.67407e+06	1.4257e+06	1.01641e+06	2.16952e+06	2.65426e+06	1.45976e+06	2.56631e+06	2.4827e+06	1.45107e+06	2.2328e+07	0.0845872	0.0788278	0.0796968	0.0749764	0.0638524	0.0455217	0.0971659	0.118876	0.0653782	0.114937	0.111192	0.064989
P38993	6	6	0.209027	350	6.79797	0.670082	2.95706	1.56416	0.322709	AgP2O - CHX	BY4741 - CHX	72656	Iron transport multicopper oxidase FET3 OS=Saccharomyces cerevisiae (strain ATCC 204508 / S288c) GN=FET3 PE=1 SV=2	440673	521428	708999	152627	523594	944504	98996.6	175376	290749	97685.7	145404	547695	4.64773e+06	0.0948146	0.11219	0.152547	0.0328391	0.112656	0.203218	0.0213	0.0377337	0.0625573	0.0210179	0.031285	0.117841
P34237	2	2	0.210629	351	6.76481	0.673294	1.70692	0.771395	0.32119	BY4741 + CHX	BY4741 - CHX	77524	Protein CASP OS=Saccharomyces cerevisiae (strain ATCC 204508 / S288c) GN=COY1 PE=1 SV=2	8521.95	2923.9	3028.67	5253.06	9182.33	5621.69	5543.42	3876.36	4755.61	9437.31	8524.81	6234.13	72903.2	0.116894	0.0401066	0.0415437	0.0720552	0.125952	0.0771117	0.0760381	0.0531712	0.0652318	0.12945	0.116933	0.0855124
sp|ADH	18	9	0.211768	352	6.74139	0.675011	1.92118	0.941994	0.320118	AgP2O - CHX	BY4741 + CHX	37256	sp|ADH1_YEAST|	3.98546e+06	8.01773e+06	1.28094e+07	5.89472e+06	5.78384e+06	8.9824e+06	4.24384e+06	4.05145e+06	5.3812e+06	3.13161e+06	4.03107e+06	5.7526e+06	7.20653e+07	0.0553035	0.111256	0.177747	0.0817969	0.0802583	0.124643	0.0588888	0.0562191	0.0746712	0.0434551	0.0559363	0.0798248
P38325	4	4	0.213524	353	6.70554	0.678679	4.13597	2.04822	0.318479	BY4741 + CHX	AgP2O - CHX	14885	Mitochondrial outer membrane protein OM14 OS=Saccharomyces cerevisiae (strain ATCC 204508 / S288c) GN=OM14 PE=1 SV=1	259946	222001	152838	330758	249955	191218	934995	690660	153056	1.25022e+06	1.14346e+06	231770	5.81088e+06	0.0447343	0.0382045	0.0263021	0.0569205	0.0430149	0.0329069	0.160904	0.118856	0.0263395	0.215152	0.196779	0.0398856
P38879	4	4	0.214915	354	6.67733	0.681172	1.37273	0.457043	0.31719	AgP2O - CHX	BY4741 + CHX	18698	Nascent polypeptide-associated complex subunit alpha OS=Saccharomyces cerevisiae (strain ATCC 204508 / S288c) GN=EGD2 PE=1 SV=3	222214	360093	346647	277962	294248	248792	235903	225634	248132	189497	204814	282412	3.13635e+06	0.0708513	0.114813	0.110526	0.088626	0.0938186	0.0793253	0.075216	0.0719415	0.079115	0.0604195	0.0653032	0.0900449
P10869	6	6	0.217209	355	6.63123	0.686502	1.3617	0.445409	0.315089	BY4741 + CHX	AgP2O - CHX	58643	Aspartokinase OS=Saccharomyces cerevisiae (strain ATCC 204508 / S288c) GN=HOM3 PE=1 SV=2	62658.3	41274.4	53521	75977	60784.8	46023.1	65564.5	69638.1	75812	80282.7	57658.3	76463.8	765658	0.0818359	0.0539072	0.069902	0.099231	0.079389	0.0601092	0.0856315	0.090952	0.0990155	0.104855	0.0753056	0.0998667
P14741	2	2	0.219284	356	6.58993	0.691114	1.63418	0.708567	0.313209	BY4741 + CHX	AgP2O - CHX	34175	Translation initiation factor eIF-2B subunit alpha OS=Saccharomyces cerevisiae (strain ATCC 204508 / S288c) GN=GCN3 PE=1 SV=1	10632.8	12111.3	10921.3	17097.4	17491.7	15887.5	20584.8	5097.67	8479.28	25118.5	15080.4	14816.7	173319	0.0613483	0.0698786	0.0630127	0.0986469	0.100922	0.0916662	0.118768	0.029412	0.0489228	0.144926	0.0870092	0.0854876
Q03028	2	2	0.220656	357	6.56285	0.693489	8.56242	3.09802	0.311978	BY4741 + CHX	AgP2O + CHX	34298	Mitochondrial 2-oxodicarboxylate carrier 1 OS=Saccharomyces cerevisiae (strain ATCC 204508 / S288c) GN=ODC1 PE=1 SV=1	1701.91	8249.75	4081.5	3157.34	997.817	3712.53	21597.2	13533.2	1118.25	33212	29292.3	4861.98	125516	0.0135593	0.0657268	0.0325178	0.0251549	0.00794973	0.0295781	0.172067	0.107821	0.00890926	0.264604	0.233376	0.038736
Q01574	17	16	0.222751	358	6.5218	0.69812	33.2115	5.05361	0.310115	BY4741 + CHX	AgP2O + CHX	79491	Acetyl-coenzyme A synthetase 1 OS=Saccharomyces cerevisiae (strain ATCC 204508 / S288c) GN=ACS1 PE=1 SV=2	44996.4	61541	54730.1	48818.3	37038	30737.6	2.36008e+06	1.35629e+06	29074.3	2.12692e+06	1.7189e+06	26443.8	7.89557e+06	0.00569894	0.00779437	0.00693174	0.006183	0.00469099	0.00389302	0.298912	0.171779	0.00368235	0.269382	0.217704	0.0033492
P32453	2	2	0.223172	359	6.51361	0.697489	1.60899	0.686152	0.309744	AgP2O - CHX	BY4741 + CHX	36942	Protein ATP11, mitochondrial OS=Saccharomyces cerevisiae (strain ATCC 204508 / S288c) GN=ATP11 PE=1 SV=1	23375.5	43314.8	43485.2	36035.2	35453.1	29731.7	20466.3	37293.6	13509.5	26978.2	22878.8	18618.1	351140	0.0665703	0.123355	0.12384	0.102623	0.100966	0.084672	0.0582852	0.106207	0.0384732	0.0768303	0.0651558	0.0530219
P28707	2	2	0.22339	360	6.50936	0.696233	1.46676	0.552632	0.309551	AgP2O + CHX	BY4741 + CHX	24123	Co-chaperone protein SBA1 OS=Saccharomyces cerevisiae (strain ATCC 204508 / S288c) GN=SBA1 PE=1 SV=3	49983.1	52510.3	85252.8	58918.4	59577.3	78370	51991.4	45887	69361.2	43739.5	37895.6	52583	686070	0.0728542	0.0765379	0.124263	0.0858782	0.0868386	0.11423	0.0757815	0.0668838	0.101099	0.0637537	0.0552358	0.0766439
Q12040	4	4	0.223438	361	6.50844	0.694451	2.71602	1.44149	0.30951	AgP2O - CHX	BY4741 + CHX	26331	Broad-specificity phosphatase YOR283W OS=Saccharomyces cerevisiae (strain ATCC 204508 / S288c) GN=YOR283W PE=1 SV=1	40911.3	36996.1	78391.1	20269	42758.5	64474.3	11025.6	16698.5	54811.4	6699.73	11336.1	39511.1	423883	0.0965155	0.0872791	0.184936	0.0478174	0.100873	0.152104	0.0260111	0.0393942	0.129308	0.0158056	0.0267436	0.0932124
P13517	4	4	0.223737	362	6.50262	0.693461	1.8416	0.880961	0.309246	AgP2O - CHX	BY4741 + CHX	32723	F-actin-capping protein subunit beta OS=Saccharomyces cerevisiae (strain ATCC 204508 / S288c) GN=CAP2 PE=1 SV=3	148016	317865	376577	216712	224417	203355	243431	173382	132883	165658	166578	125223	2.4941e+06	0.0593465	0.127447	0.150987	0.0868899	0.0899792	0.0815344	0.0976027	0.069517	0.0532789	0.0664202	0.0667888	0.0502079
P33401	6	4	0.224058	363	6.4964	0.692542	1.74569	0.803796	0.308964	AgP2O - CHX	BY4741 + CHX	63471	Phosphoglucomutase 1 OS=Saccharomyces cerevisiae (strain ATCC 204508 / S288c) GN=PGM1 PE=1 SV=1	48547.5	35582.2	47868.3	48381.1	23716.7	29134.6	45572.5	20875.4	28022.3	22379.6	21704.2	31529.9	403314	0.120371	0.0882246	0.118687	0.119959	0.0588046	0.072238	0.112995	0.0517595	0.06948	0.0554892	0.0538146	0.078177
P05373	2	2	0.224361	364	6.49053	0.691574	3.09463	1.62977	0.308698	BY4741 + CHX	AgP2O - CHX	38229	Delta-aminolevulinic acid dehydratase OS=Saccharomyces cerevisiae (strain ATCC 204508 / S288c) GN=HEM2 PE=1 SV=2	2027.84	693.64	2347.71	2114.96	3192.02	4909.34	1534.5	664.498	4426.3	8999.13	2595	4093.13	37598.1	0.0539347	0.0184488	0.0624423	0.0562518	0.0848985	0.130574	0.0408134	0.0176737	0.117727	0.239351	0.0690194	0.108866
P34160	6	6	0.225734	365	6.46402	0.693901	3.10998	1.6369	0.307499	AgP2O - CHX	BY4741 + CHX	100183	Nuclear cap-binding protein complex subunit 1 OS=Saccharomyces cerevisiae (strain ATCC 204508 / S288c) GN=STO1 PE=1 SV=2	92438.2	444878	402755	171380	118645	139960	217452	118390	91753.1	111031	108548	82697.7	2.09993e+06	0.0440197	0.211854	0.191795	0.0816123	0.0564995	0.0666499	0.103552	0.0563781	0.0436935	0.0528737	0.0516911	0.0393812
Q12389	2	2	0.226203	366	6.45502	0.693442	2.31502	1.21102	0.307091	BY4741 + CHX	AgP2O - CHX	112990	ATP-dependent RNA helicase DBP10 OS=Saccharomyces cerevisiae (strain ATCC 204508 / S288c) GN=DBP10 PE=1 SV=2	10752.6	2589.12	1712.74	6049.07	8325.34	15282.6	3134.23	9148.87	6647.76	7518.23	9855.71	17477.4	98493.7	0.109171	0.0262872	0.0173893	0.0614158	0.0845266	0.155163	0.0318216	0.0928878	0.0674942	0.076332	0.100064	0.177447
P38902	2	2	0.226927	367	6.44114	0.693766	1.61151	0.688409	0.306464	AgP2O - CHX	BY4741 + CHX	13664	DNA-directed RNA polymerase II subunit RPB11 OS=Saccharomyces cerevisiae (strain ATCC 204508 / S288c) GN=RPB11 PE=1 SV=1	15585.6	22258.3	31331.9	21144.5	16560.9	24496.4	13819	19957.5	18957.2	12549.6	11098.1	19278.6	227037	0.0686479	0.098038	0.138003	0.0931324	0.0729433	0.107896	0.0608665	0.0879038	0.0834981	0.0552754	0.0488821	0.0849135
P38966	3	3	0.228481	368	6.4115	0.696618	1.77691	0.829372	0.305125	AgP2O - CHX	BY4741 - CHX	99449	Uncharacterized protein YDR089W OS=Saccharomyces cerevisiae (strain ATCC 204508 / S288c) GN=YDR089W PE=1 SV=2	16584.5	16099.7	19164.1	16008	11857.6	8311.86	10711.8	11716.8	6750.25	9734.56	17326.6	5901.71	150167	0.11044	0.107211	0.127618	0.106601	0.0789624	0.0553506	0.0713325	0.0780251	0.0449515	0.0648247	0.115382	0.0393008
P33775	5	5	0.229026	369	6.40115	0.696388	1.42592	0.511894	0.304658	AgP2O - CHX	AgP2O + CHX	93129	Dolichyl-phosphate-mannose--protein mannosyltransferase 1 OS=Saccharomyces cerevisiae (strain ATCC 204508 / S288c) GN=PMT1 PE=1 SV=1	239627	307411	329975	220963	203653	190434	262593	358125	205695	241915	246480	127011	2.93388e+06	0.0816756	0.10478	0.11247	0.0753142	0.0694142	0.0649086	0.0895036	0.122065	0.0701101	0.0824557	0.0840116	0.0432912
P09232	3	3	0.229051	370	6.40069	0.69458	1.57689	0.657083	0.304637	AgP2O - CHX	BY4741 - CHX	69807	Cerevisin OS=Saccharomyces cerevisiae (strain ATCC 204508 / S288c) GN=PRB1 PE=1 SV=1	39951	49886.6	35135.3	37183.5	34478.1	29944	25081.9	34401.1	19769.7	36767.7	32259.9	15673.5	390532	0.102299	0.12774	0.0899678	0.0952125	0.0882849	0.0766748	0.0642249	0.0880878	0.0506224	0.0941477	0.0826049	0.0401336
Q03103	6	5	0.230047	371	6.38184	0.695721	1.61542	0.691914	0.303787	AgP2O + CHX	BY4741 - CHX	65789	Endoplasmic oxidoreductin-1 OS=Saccharomyces cerevisiae (strain ATCC 204508 / S288c) GN=ERO1 PE=1 SV=1	93213.5	76193.2	39353.6	94896.4	79957.4	76429.2	43077.3	41932	70543	101446	60052.9	89733	866827	0.107534	0.0878989	0.0453996	0.109476	0.0922415	0.0881712	0.0496954	0.0483741	0.0813806	0.117031	0.069279	0.103519
Q06493	3	2	0.230385	372	6.37545	0.694872	1.87008	0.903096	0.303499	AgP2O - CHX	AgP2O + CHX	52256	LETM1 domain-containing protein YLH47, mitochondrial OS=Saccharomyces cerevisiae (strain ATCC 204508 / S288c) GN=YLH47 PE=1 SV=1	19341.1	43293.5	23333.8	16537.5	23557.4	5875.67	35509.3	18794.4	19821	32382.5	26568.2	26108.1	291123	0.0664364	0.148712	0.0801512	0.0568061	0.0809192	0.0201828	0.121974	0.0645585	0.0680848	0.111233	0.0912611	0.0896807
P25294	13	13	0.230737	373	6.36883	0.694066	1.39028	0.475379	0.303201	AgP2O - CHX	BY4741 + CHX	37567	Protein SIS1 OS=Saccharomyces cerevisiae (strain ATCC 204508 / S288c) GN=SIS1 PE=1 SV=1	838792	1.11763e+06	1.03169e+06	976919	822216	763506	1.04622e+06	1.01493e+06	646962	752482	774963	621836	1.04081e+07	0.08059	0.107381	0.0991232	0.0938611	0.0789974	0.0733566	0.100519	0.0975127	0.0621592	0.0722975	0.0744575	0.0597452
Q00245	8	8	0.232448	374	6.33674	0.697345	1.44549	0.53156	0.301756	AgP2O - CHX	BY4741 + CHX	25753	GTP-binding protein RHO3 OS=Saccharomyces cerevisiae (strain ATCC 204508 / S288c) GN=RHO3 PE=1 SV=2	412348	745975	603016	583155	434381	398803	488362	380765	429239	421787	372267	424451	5.69455e+06	0.072411	0.130998	0.105894	0.102406	0.0762802	0.0700325	0.0857596	0.0668648	0.0753771	0.0740686	0.0653724	0.0745364
P25605	3	3	0.234856	375	6.29199	0.702688	1.52959	0.613147	0.299745	AgP2O - CHX	AgP2O + CHX	34308	Acetolactate synthase small subunit, mitochondrial OS=Saccharomyces cerevisiae (strain ATCC 204508 / S288c) GN=ILV6 PE=1 SV=2	121732	200556	194924	119844	102390	115904	180840	171215	93721.5	120468	116336	127141	1.66507e+06	0.0731092	0.120449	0.117067	0.0719754	0.0614926	0.069609	0.108608	0.102827	0.0562867	0.07235	0.0698685	0.0763575
Q12464	8	8	0.236853	376	6.25522	0.706778	1.53837	0.621404	0.298095	AgP2O - CHX	AgP2O + CHX	51694	RuvB-like protein 2 OS=Saccharomyces cerevisiae (strain ATCC 204508 / S288c) GN=RVB2 PE=1 SV=1	188245	314946	340590	238394	205141	104953	265957	275828	244534	291985	266390	222552	2.95951e+06	0.0636066	0.106418	0.115083	0.0805518	0.0693159	0.0354631	0.089865	0.0932003	0.0826264	0.0986598	0.0900113	0.075199
P53734	2	2	0.236971	377	6.25305	0.705255	3.73308	1.90037	0.297998	AgP2O - CHX	AgP2O + CHX	70603	ATP-dependent RNA helicase DBP6 OS=Saccharomyces cerevisiae (strain ATCC 204508 / S288c) GN=DBP6 PE=1 SV=1	4828.44	39784.6	22718.1	5922.1	5872.33	6241.92	23229.4	10502.5	11712.6	10307.4	9313.51	9742.17	160175	0.0301448	0.248382	0.141833	0.0369726	0.0366619	0.0389693	0.145025	0.0655691	0.0731238	0.064351	0.0581458	0.060822
Q12377	7	7	0.237973	378	6.23472	0.706365	1.26337	0.337276	0.297176	AgP2O - CHX	AgP2O + CHX	50085	26S proteasome regulatory subunit RPN6 OS=Saccharomyces cerevisiae (strain ATCC 204508 / S288c) GN=RPN6 PE=1 SV=3	216216	263146	275465	233000	215046	149426	224818	226552	194355	217921	194184	189479	2.59961e+06	0.0831726	0.101225	0.105964	0.089629	0.0827224	0.0574803	0.0864815	0.0871484	0.0747631	0.0838284	0.0746973	0.0728875
P33204	4	4	0.238084	379	6.2327	0.70483	1.90146	0.92711	0.297086	AgP2O - CHX	BY4741 + CHX	19903	Actin-related protein 2/3 complex subunit 4 OS=Saccharomyces cerevisiae (strain ATCC 204508 / S288c) GN=ARC19 PE=1 SV=2	127116	305554	312820	189108	154063	167836	216199	160333	118505	144424	138765	108873	2.1436e+06	0.0593005	0.142543	0.145932	0.0882201	0.0718713	0.0782966	0.100858	0.0747964	0.0552831	0.0673746	0.0647347	0.0507897
P02557	10	10	0.240337	380	6.1918	0.709626	1.72249	0.784497	0.295255	AgP2O - CHX	BY4741 + CHX	51233	Tubulin beta chain OS=Saccharomyces cerevisiae (strain ATCC 204508 / S288c) GN=TUB2 PE=1 SV=2	539084	536848	1.04149e+06	623269	503693	342366	398305	523093	558116	401012	328051	500214	6.29554e+06	0.0856295	0.0852744	0.165433	0.0990018	0.080008	0.0543823	0.0632678	0.0830894	0.0886527	0.0636979	0.0521084	0.0794553
P07280	7	7	0.241243	381	6.17546	0.710431	1.3956	0.480889	0.294525	BY4741 + CHX	AgP2O + CHX	15907	40S ribosomal protein S19-A OS=Saccharomyces cerevisiae (strain ATCC 204508 / S288c) GN=RPS19A PE=1 SV=2	799809	1.39174e+06	1.6168e+06	1.21384e+06	1.05372e+06	1.16038e+06	1.54549e+06	1.45321e+06	1.75366e+06	1.28095e+06	1.51549e+06	1.98759e+06	1.67727e+07	0.0476852	0.0829769	0.0963948	0.0723699	0.0628233	0.0691827	0.0921435	0.0866417	0.104555	0.0763713	0.0903545	0.118502
P53040	4	4	0.242831	382	6.14697	0.713236	1.54895	0.631291	0.293253	BY4741 - CHX	AgP2O + CHX	57980	Transcription initiation factor TFIID subunit 6 OS=Saccharomyces cerevisiae (strain ATCC 204508 / S288c) GN=TAF6 PE=1 SV=1	34887.1	44552.6	42752.9	38553.4	34155.7	13320.7	47672.2	41515.4	44068.3	55807.8	32302.9	43143.1	472732	0.0737989	0.0942449	0.090438	0.0815544	0.0722518	0.0281781	0.100844	0.0878201	0.0932204	0.118054	0.0683324	0.0912633
P15565	2	2	0.247493	383	6.06438	0.725031	2.2053	1.14098	0.289575	AgP2O - CHX	BY4741 - CHX	64639	tRNA (guanine(26)-N(2))-dimethyltransferase, mitochondrial OS=Saccharomyces cerevisiae (strain ATCC 204508 / S288c) GN=TRM1 PE=1 SV=1	10760.6	16393.8	27855.6	7836.76	8492.81	8769.5	6198.07	6061.79	12684.6	6543.13	4089.77	18648	134334	0.0801032	0.122037	0.20736	0.0583377	0.0632214	0.0652811	0.0461391	0.0451246	0.0944254	0.0487078	0.0304447	0.138818
P32191	13	13	0.247807	384	6.05886	0.724061	6.96452	2.80002	0.28933	BY4741 + CHX	AgP2O + CHX	72799	Glycerol-3-phosphate dehydrogenase, mitochondrial OS=Saccharomyces cerevisiae (strain ATCC 204508 / S288c) GN=GUT2 PE=1 SV=2	70801	223048	171970	91828.4	59103.3	47831.6	587682	655319	61006.6	659705	653460	71126.7	3.35288e+06	0.0211165	0.0665243	0.0512901	0.0273879	0.0176276	0.0142658	0.175277	0.19545	0.0181953	0.196758	0.194895	0.0212136
P00401	2	2	0.24949	385	6.02947	0.727084	12.5471	3.64928	0.288025	BY4741 + CHX	AgP2O + CHX	58817	Cytochrome c oxidase subunit 1 OS=Saccharomyces cerevisiae (strain ATCC 204508 / S288c) GN=COX1 PE=3 SV=2	24283.7	36764.1	74176.4	38648.9	20727.8	15389.2	549185	355291	20516.4	502907	414767	20417.6	2.07307e+06	0.0117139	0.0177341	0.0357808	0.0186433	0.00999857	0.00742336	0.264913	0.171383	0.00989659	0.24259	0.200074	0.00984893
P22517	4	4	0.249534	386	6.0287	0.72533	1.41863	0.504496	0.28799	AgP2O - CHX	BY4741 + CHX	50587	Calcium/calmodulin-dependent protein kinase II OS=Saccharomyces cerevisiae (strain ATCC 204508 / S288c) GN=CMK2 PE=1 SV=2	71868	92006.4	90674.2	72524.9	73463.5	39242.7	74896.6	67530.9	57286.7	69647.7	61081	48704.2	818927	0.0877588	0.11235	0.110723	0.0885608	0.0897071	0.0479196	0.091457	0.0824626	0.0699534	0.0850476	0.0745867	0.0594732
P10081	30	29	0.249747	387	6.025	0.724073	1.16874	0.224959	0.287826	BY4741 - CHX	AgP2O + CHX	44840	ATP-dependent RNA helicase eIF4A OS=Saccharomyces cerevisiae (strain ATCC 204508 / S288c) GN=TIF1 PE=1 SV=3	1.18884e+07	1.35964e+07	1.66001e+07	1.21033e+07	1.22019e+07	1.29694e+07	1.50114e+07	1.39903e+07	1.45628e+07	1.44943e+07	1.35901e+07	1.36944e+07	1.64703e+08	0.0721809	0.0825512	0.100788	0.0734858	0.0740844	0.0787439	0.091142	0.0849427	0.0884187	0.0880029	0.082513	0.0831461
P07274	4	4	0.250522	388	6.01154	0.724448	1.90211	0.9276	0.287229	AgP2O - CHX	BY4741 + CHX	13726	Profilin OS=Saccharomyces cerevisiae (strain ATCC 204508 / S288c) GN=PFY1 PE=1 SV=2	184528	407894	546662	294790	254597	365349	309962	238304	268207	153871	204002	240980	3.46915e+06	0.0531911	0.117578	0.157578	0.0849749	0.073389	0.105314	0.0893483	0.0686924	0.0773122	0.0443541	0.0588048	0.0694636
P09201	6	6	0.251697	389	5.99122	0.725974	20.5068	4.35803	0.286328	BY4741 - CHX	AgP2O + CHX	38524	Fructose-1,6-bisphosphatase OS=Saccharomyces cerevisiae (strain ATCC 204508 / S288c) GN=FBP1 PE=1 SV=2	23116.7	42460.6	76736.9	43557.5	22736.6	12434	929726	664968	19765.1	830903	565255	19246.1	3.25091e+06	0.00711085	0.0130612	0.0236048	0.0133986	0.00699393	0.00382479	0.28599	0.204549	0.00607986	0.255591	0.173876	0.00592022
P18852	3	3	0.25211	390	5.9841	0.725301	1.4314	0.517423	0.286013	BY4741 + CHX	BY4741 - CHX	12789	Guanine nucleotide-binding protein subunit gamma OS=Saccharomyces cerevisiae (strain ATCC 204508 / S288c) GN=STE18 PE=1 SV=1	63125.7	48184.7	61941	68652	59822.2	60323.1	34548.1	40235.9	65132	68932.3	49329.3	82013.7	702240	0.089892	0.0686157	0.0882049	0.0977614	0.0851876	0.085901	0.049197	0.0572965	0.0927489	0.0981606	0.0702456	0.116789
Q05785	4	3	0.253579	391	5.95887	0.727662	1.37479	0.459208	0.284896	AgP2O + CHX	AgP2O - CHX	71878	Epsin-2 OS=Saccharomyces cerevisiae (strain ATCC 204508 / S288c) GN=ENT2 PE=1 SV=1	35741.5	31662.2	19101.3	37997.2	41236.4	39692.3	36551.3	31989	30555.3	41701	29057.9	33973.6	409259	0.0873321	0.0773647	0.0466729	0.0928439	0.100759	0.0969857	0.0893109	0.0781632	0.0746601	0.101894	0.0710013	0.0830124
P40008	4	4	0.254879	392	5.93667	0.729525	1.34928	0.432195	0.283914	AgP2O - CHX	BY4741 - CHX	25184	Protein FMP52, mitochondrial OS=Saccharomyces cerevisiae (strain ATCC 204508 / S288c) GN=FMP52 PE=1 SV=1	66254.6	91204	81040.1	72032.5	60816.2	67919.9	68425.2	55464.7	52869.4	81133.9	68226.4	50473.9	815861	0.0812082	0.111789	0.0993307	0.0882901	0.0745423	0.0832493	0.0838687	0.0679831	0.064802	0.0994458	0.0836251	0.0618659
P37296	2	2	0.256069	393	5.91642	0.731069	2.26097	1.17694	0.28302	AgP2O - CHX	BY4741 - CHX	101995	V-type proton ATPase subunit a, Golgi isoform OS=Saccharomyces cerevisiae (strain ATCC 204508 / S288c) GN=STV1 PE=1 SV=2	20931.3	5792.84	10659	9824.18	9967.6	11448.8	2512.03	9134.43	4887.64	12023.4	9164.7	5178.87	111525	0.187683	0.0519422	0.0955749	0.0880897	0.0893757	0.102657	0.0225244	0.081905	0.0438257	0.107809	0.0821764	0.046437
P05694	8	7	0.256954	394	5.90145	0.731731	1.95117	0.964342	0.28236	AgP2O + CHX	BY4741 - CHX	85978	5-methyltetrahydropteroyltriglutamate--homocysteine methyltransferase OS=Saccharomyces cerevisiae (strain ATCC 204508 / S288c) GN=MET6 PE=1 SV=4	176813	151757	126829	132734	147823	223643	47909.4	42594.4	167905	50232.8	104885	191661	1.56479e+06	0.112995	0.0969825	0.081052	0.0848256	0.0944687	0.142922	0.0306172	0.0272205	0.107302	0.032102	0.0670284	0.122483
P05319	4	3	0.258379	395	5.87742	0.733928	1.74874	0.806319	0.2813	AgP2O - CHX	AgP2O + CHX	10739	60S acidic ribosomal protein P2-alpha OS=Saccharomyces cerevisiae (strain ATCC 204508 / S288c) GN=RPP2A PE=1 SV=1	169088	121979	303161	108697	88376.8	142729	180285	162957	132293	142080	136763	196355	1.88477e+06	0.0897129	0.0647185	0.160848	0.0576711	0.0468901	0.075728	0.095654	0.0864603	0.0701909	0.0753836	0.0725623	0.10418
Q06142	14	14	0.258747	396	5.87125	0.733116	1.37702	0.461551	0.281028	BY4741 + CHX	AgP2O + CHX	95343	Importin subunit beta-1 OS=Saccharomyces cerevisiae (strain ATCC 204508 / S288c) GN=KAP95 PE=1 SV=1	280484	328808	268429	253866	274471	221709	375385	226997	195708	365998	372865	293967	3.45869e+06	0.0810955	0.0950673	0.0776102	0.0733996	0.0793568	0.0641022	0.108534	0.0656309	0.0565845	0.10582	0.107805	0.0849937
P12385	15	15	0.263915	397	5.78536	0.745875	1.77157	0.825027	0.277252	AgP2O - CHX	AgP2O + CHX	49203	Eukaryotic peptide chain release factor subunit 1 OS=Saccharomyces cerevisiae (strain ATCC 204508 / S288c) GN=SUP45 PE=1 SV=2	679040	1.40336e+06	1.82282e+06	926033	799847	478502	1.55405e+06	1.14295e+06	925232	1.07631e+06	974092	1.01822e+06	1.28004e+07	0.0530482	0.109633	0.142403	0.0723438	0.0624859	0.0373817	0.121406	0.0892896	0.0722812	0.0840841	0.0760983	0.0795455
P39743	11	11	0.265943	398	5.75211	0.749719	1.42699	0.512971	0.275794	AgP2O - CHX	AgP2O + CHX	52799	Reduced viability upon starvation protein 167 OS=Saccharomyces cerevisiae (strain ATCC 204508 / S288c) GN=RVS167 PE=1 SV=1	564207	565041	684777	541590	472058	257581	513752	455321	367474	526119	453397	368969	5.77029e+06	0.097778	0.0979226	0.118673	0.0938585	0.0818083	0.0446392	0.0890341	0.0789079	0.0636839	0.0911772	0.0785745	0.0639429
P22141	2	2	0.266272	399	5.74674	0.748766	1.52969	0.613236	0.275559	BY4741 - CHX	AgP2O - CHX	22560	Proteasome subunit beta type-4 OS=Saccharomyces cerevisiae (strain ATCC 204508 / S288c) GN=PRE1 PE=1 SV=2	26905.3	36818.9	36949.4	37031	38275.3	28165.6	76021.6	39791.5	38186	43714.6	33764	35459.6	471083	0.0571138	0.078158	0.078435	0.0786082	0.0812497	0.0597891	0.161376	0.0844681	0.0810601	0.0927959	0.0716731	0.0752726
P23248	20	3	0.266655	400	5.74051	0.747966	1.49918	0.584171	0.275286	BY4741 - CHX	AgP2O + CHX	28852	40S ribosomal protein S1-B OS=Saccharomyces cerevisiae (strain ATCC 204508 / S288c) GN=RPS1B PE=1 SV=3	1.2203e+06	2.502e+06	2.85897e+06	1.89828e+06	1.64724e+06	1.90245e+06	3.2739e+06	2.394e+06	2.49958e+06	2.41963e+06	2.68729e+06	2.41787e+06	2.77215e+07	0.0440198	0.0902547	0.103132	0.0684769	0.059421	0.0686273	0.1181	0.086359	0.0901674	0.0872835	0.0969388	0.0872202
Q05515	2	2	0.266875	401	5.73692	0.746718	1.77795	0.830218	0.275129	AgP2O - CHX	AgP2O + CHX	54505	Survival factor 1 OS=Saccharomyces cerevisiae (strain ATCC 204508 / S288c) GN=SVF1 PE=1 SV=1	47910	74433.7	93608.3	37686.4	38229.4	45545.2	36872.7	48697.5	79073.9	32521.5	25879.5	69693.9	630152	0.0760294	0.11812	0.148549	0.0598052	0.0606669	0.0722765	0.058514	0.077279	0.125484	0.0516089	0.0410686	0.110599
P10622	2	2	0.26789	402	5.72043	0.747694	1.79316	0.842502	0.274407	AgP2O - CHX	AgP2O + CHX	10661	60S acidic ribosomal protein P1-beta OS=Saccharomyces cerevisiae (strain ATCC 204508 / S288c) GN=RPP1B PE=1 SV=3	272211	121170	290400	111389	98306.9	171632	194766	158196	126180	154857	146201	168500	2.01381e+06	0.135172	0.0601697	0.144205	0.0553128	0.0488164	0.0852275	0.0967154	0.0785557	0.0626571	0.0768974	0.0725994	0.0836721
P32891	4	4	0.268249	403	5.71462	0.746838	3.18541	1.67148	0.274153	BY4741 + CHX	AgP2O + CHX	65935	D-lactate dehydrogenase [cytochrome] 1, mitochondrial OS=Saccharomyces cerevisiae (strain ATCC 204508 / S288c) GN=DLD1 PE=1 SV=2	61311	78317	46786.1	42188.7	43434.5	22265.1	98702	167140	33197.8	164722	141137	37809.6	937009	0.0654326	0.0835819	0.0499313	0.0450248	0.0463544	0.0237618	0.105337	0.178376	0.0354295	0.175795	0.150624	0.0403514
P32905	13	3	0.269319	404	5.69733	0.747961	1.68912	0.756269	0.273397	AgP2O - CHX	AgP2O + CHX	28064	40S ribosomal protein S0-A OS=Saccharomyces cerevisiae (strain ATCC 204508 / S288c) GN=RPS0A PE=1 SV=3	559368	278285	381329	177987	265249	278431	279719	512671	314944	141814	307201	331233	3.82823e+06	0.146116	0.0726929	0.0996098	0.0464934	0.0692877	0.0727311	0.0730675	0.133918	0.0822687	0.0370443	0.0802462	0.0865237
P53303	4	4	0.26984	405	5.68893	0.747557	3.0986	1.63161	0.27303	AgP2O - CHX	AgP2O + CHX	55892	Zinc finger protein ZPR1 OS=Saccharomyces cerevisiae (strain ATCC 204508 / S288c) GN=ZPR1 PE=1 SV=1	49766	225010	287167	75519.4	68884.2	36950.5	97526.1	88794.5	100036	66070.8	58899.4	117216	1.27184e+06	0.0391292	0.176917	0.225789	0.0593781	0.0541611	0.0290528	0.0766812	0.0698158	0.0786542	0.051949	0.0463104	0.0921624
P12612	13	13	0.270804	406	5.67346	0.748378	1.38147	0.466209	0.272355	BY4741 - CHX	AgP2O + CHX	60899	T-complex protein 1 subunit alpha OS=Saccharomyces cerevisiae (strain ATCC 204508 / S288c) GN=TCP1 PE=1 SV=2	320722	317959	521157	324067	334134	274188	442595	398993	446483	367864	312125	470802	4.53109e+06	0.0707825	0.0701727	0.115018	0.0715207	0.0737425	0.0605126	0.0976797	0.0880567	0.0985377	0.0811866	0.0688853	0.103905
Q01939	8	7	0.271202	407	5.66708	0.747637	1.42648	0.512462	0.272076	AgP2O - CHX	BY4741 + CHX	45471	26S protease regulatory subunit 8 homolog OS=Saccharomyces cerevisiae (strain ATCC 204508 / S288c) GN=RPT6 PE=1 SV=4	153940	104027	129306	86732.8	96522.4	119829	107573	79787	130824	75294.6	84426	111768	1.28003e+06	0.120263	0.081269	0.101018	0.0677584	0.0754063	0.0936145	0.0840394	0.0623321	0.102204	0.0588225	0.0659562	0.0873167
P14742	18	18	0.272161	408	5.65174	0.748443	1.24253	0.313277	0.271407	AgP2O - CHX	BY4741 + CHX	80909	Glutamine--fructose-6-phosphate aminotransferase [isomerizing] OS=Saccharomyces cerevisiae (strain ATCC 204508 / S288c) GN=GFA1 PE=1 SV=4	409341	443955	409934	448081	350525	355608	387558	352333	329337	388450	368784	259428	4.50333e+06	0.0908973	0.0985837	0.0910291	0.0994998	0.0778368	0.0789655	0.0860601	0.0782383	0.0731317	0.0862583	0.0818913	0.0576081
P39109	9	9	0.272286	409	5.64975	0.746954	2.34147	1.22742	0.271321	BY4741 - CHX	AgP2O + CHX	172153	Metal resistance protein YCF1 OS=Saccharomyces cerevisiae (strain ATCC 204508 / S288c) GN=YCF1 PE=1 SV=2	88286	71953	91695.8	76582	59446.5	88599.4	252193	206526	67240.5	142366	147554	64037.3	1.35648e+06	0.0650847	0.0530439	0.0675983	0.0564564	0.0438241	0.0653157	0.185918	0.152251	0.0495698	0.104953	0.108777	0.0472084
P07342	11	11	0.2743	410	5.61775	0.750644	1.62548	0.700869	0.269927	BY4741 - CHX	AgP2O + CHX	75061	Acetolactate synthase catalytic subunit, mitochondrial OS=Saccharomyces cerevisiae (strain ATCC 204508 / S288c) GN=ILV2 PE=1 SV=1	260700	169694	309698	214141	203138	314953	263624	336730	589878	287191	257964	360935	3.56865e+06	0.0730529	0.0475513	0.086783	0.0600064	0.0569231	0.0882555	0.0738722	0.094358	0.165295	0.0804762	0.0722862	0.101141
P32316	5	5	0.274307	411	5.61764	0.748837	7.69919	2.94471	0.269922	BY4741 - CHX	AgP2O + CHX	58903	Acetyl-CoA hydrolase OS=Saccharomyces cerevisiae (strain ATCC 204508 / S288c) GN=ACH1 PE=1 SV=2	8907.57	17222.3	32455.8	18246.1	7378.99	6490.09	93528.7	146651	7080.93	113095	115413	11490.4	577960	0.0154121	0.0297984	0.0561558	0.0315699	0.0127673	0.0112293	0.161825	0.25374	0.0122516	0.19568	0.19969	0.019881
P10592	45	11	0.275474	412	5.59919	0.7502	1.93063	0.949074	0.269119	AgP2O - CHX	BY4741 + CHX	69599	Heat shock protein SSA2 OS=Saccharomyces cerevisiae (strain ATCC 204508 / S288c) GN=SSA2 PE=1 SV=3	2.24043e+06	3.93009e+06	6.39393e+06	2.8114e+06	2.38983e+06	3.99156e+06	2.85048e+06	2.46664e+06	4.12585e+06	2.2136e+06	1.82317e+06	2.47117e+06	3.77082e+07	0.0594149	0.104224	0.169564	0.0745569	0.0633769	0.105854	0.0755933	0.065414	0.109415	0.0587034	0.0483495	0.0655342
P52490	2	2	0.276493	413	5.58315	0.751152	1.3914	0.476542	0.268422	AgP2O - CHX	BY4741 + CHX	17514	Ubiquitin-conjugating enzyme E2 13 OS=Saccharomyces cerevisiae (strain ATCC 204508 / S288c) GN=UBC13 PE=1 SV=1	112575	111112	94950.5	86178	106833	111348	122308	113816	64739.4	89510.7	72873.9	66619.8	1.15286e+06	0.0976482	0.0963793	0.0823605	0.0747512	0.0926672	0.0965835	0.106091	0.0987244	0.0561553	0.077642	0.0632112	0.0577863
P14922	5	4	0.277156	414	5.57276	0.751133	1.46907	0.554904	0.267971	AgP2O - CHX	BY4741 + CHX	107422	General transcriptional corepressor CYC8 OS=Saccharomyces cerevisiae (strain ATCC 204508 / S288c) GN=CYC8 PE=1 SV=2	29604.4	33234.3	44244.2	37156.5	37061.1	24855.4	41108.9	30676.4	22387.1	24835.8	26695.5	21360.3	373220	0.0793215	0.0890475	0.118547	0.0995566	0.0993011	0.0665971	0.110147	0.0821939	0.0599837	0.0665446	0.0715277	0.0572324
P28007	2	2	0.277258	415	5.57117	0.749597	1.61052	0.687526	0.267902	AgP2O + CHX	BY4741 - CHX	21638	H/ACA ribonucleoprotein complex subunit 1 OS=Saccharomyces cerevisiae (strain ATCC 204508 / S288c) GN=GAR1 PE=1 SV=1	48619	24200	39828.3	53869.3	38379.8	78385	43723.6	31501.5	30724.6	41926.4	36205.2	51191.6	518554	0.0937587	0.0466681	0.0768065	0.103884	0.074013	0.151161	0.0843183	0.0607487	0.0592505	0.0808526	0.0698195	0.0987198
P0CX51	9	9	0.277336	416	5.56994	0.748006	1.38983	0.474912	0.267849	BY4741 - CHX	AgP2O + CHX	15838	40S ribosomal protein S16-A OS=Saccharomyces cerevisiae (strain ATCC 204508 / S288c) GN=RPS16A PE=1 SV=1	2.90363e+06	5.01471e+06	6.28418e+06	4.69752e+06	3.42055e+06	4.26129e+06	6.25704e+06	5.70241e+06	5.24579e+06	5.47186e+06	5.24637e+06	5.59534e+06	6.01007e+07	0.0483128	0.0834385	0.104561	0.0781608	0.0569137	0.0709025	0.104109	0.0948809	0.0872833	0.0910449	0.0872931	0.0930994
P12962	2	2	0.278489	417	5.55193	0.749314	2.02092	1.01501	0.267067	BY4741 - CHX	AgP2O - CHX	18269	Cap-associated protein CAF20 OS=Saccharomyces cerevisiae (strain ATCC 204508 / S288c) GN=CAF20 PE=1 SV=2	46090.9	35639	24343.8	41401	84087.1	79722.8	42015.1	59545.1	112806	38019.9	37004	85834.6	686510	0.067138	0.0519133	0.0354603	0.0603065	0.122485	0.116128	0.0612011	0.0867359	0.164319	0.0553815	0.0539017	0.12503
P00359	27	9	0.279113	418	5.5422	0.749199	1.62485	0.700308	0.266645	AgP2O + CHX	BY4741 - CHX	35838	Glyceraldehyde-3-phosphate dehydrogenase 3 OS=Saccharomyces cerevisiae (strain ATCC 204508 / S288c) GN=TDH3 PE=1 SV=3	6.25553e+06	5.85706e+06	6.88866e+06	4.7028e+06	6.9304e+06	8.41044e+06	3.26798e+06	3.21508e+06	5.85261e+06	2.99154e+06	4.74025e+06	7.80508e+06	6.69174e+07	0.0934814	0.0875266	0.102943	0.0702777	0.103566	0.125684	0.0488361	0.0480455	0.0874602	0.0447049	0.0708372	0.116637
Q06631	3	3	0.280718	419	5.5173	0.751707	2.88228	1.52721	0.265566	BY4741 + CHX	AgP2O - CHX	61223	Protein BFR2 OS=Saccharomyces cerevisiae (strain ATCC 204508 / S288c) GN=BFR2 PE=1 SV=1	4427.93	871.992	2705.75	4609.31	4236.97	4849.79	3740.08	1576.58	10143.5	5963.25	4656.27	12455.1	60236.5	0.0735091	0.0144761	0.0449188	0.0765203	0.0703389	0.0805125	0.0620899	0.0261732	0.168394	0.0989973	0.0772998	0.20677
Q05123	5	5	0.282785	420	5.48544	0.755439	1.5129	0.597313	0.264187	AgP2O - CHX	AgP2O + CHX	53269	Actin-like protein ARP9 OS=Saccharomyces cerevisiae (strain ATCC 204508 / S288c) GN=ARP9 PE=1 SV=1	30116.2	46398.8	71116.1	42266	33353.3	21962.5	44947.1	44505.8	44250.5	30575.4	35747.6	35156.9	480396	0.0626903	0.0965845	0.148036	0.0879817	0.0694287	0.0457174	0.0935625	0.092644	0.0921125	0.0636463	0.0744127	0.0731831
P11484	28	2	0.283524	421	5.4741	0.755615	1.47805	0.563693	0.263697	BY4741 - CHX	AgP2O + CHX	66732	Heat shock protein SSB1 OS=Saccharomyces cerevisiae (strain ATCC 204508 / S288c) GN=SSB1 PE=1 SV=3	690457	1.13272e+06	1.82979e+06	1.08357e+06	1.00175e+06	1.40892e+06	1.73473e+06	1.57444e+06	1.85548e+06	1.46646e+06	1.32018e+06	1.09689e+06	1.61954e+07	0.0426329	0.0699408	0.112982	0.0669059	0.0618543	0.086995	0.107112	0.0972156	0.114569	0.090548	0.0815159	0.0677286
P38234	7	7	0.284148	422	5.46456	0.755483	1.41712	0.502964	0.263285	AgP2O + CHX	BY4741 - CHX	23078	Protein RFS1 OS=Saccharomyces cerevisiae (strain ATCC 204508 / S288c) GN=RFS1 PE=1 SV=1	328261	312413	243802	431366	346600	292383	352573	217516	185208	304379	273661	205091	3.49325e+06	0.0939699	0.0894332	0.0697923	0.123485	0.0992199	0.0836994	0.10093	0.0622676	0.0530189	0.0871334	0.0783398	0.0587105
P40024	16	15	0.284617	423	5.45739	0.754942	1.27338	0.348663	0.262975	BY4741 - CHX	AgP2O + CHX	68506	ABC transporter ATP-binding protein ARB1 OS=Saccharomyces cerevisiae (strain ATCC 204508 / S288c) GN=ARB1 PE=1 SV=1	1.02343e+06	970811	951777	925171	831914	948543	1.27482e+06	831620	1.33885e+06	1.22311e+06	1.13213e+06	979548	1.24317e+07	0.0823241	0.0780914	0.0765603	0.0744202	0.0669186	0.0763001	0.102546	0.0668949	0.107696	0.0983865	0.0910676	0.0787942
P38353	7	7	0.284856	424	5.45374	0.753795	1.66737	0.737577	0.262818	AgP2O - CHX	AgP2O + CHX	53506	Sec sixty-one protein homolog OS=Saccharomyces cerevisiae (strain ATCC 204508 / S288c) GN=SSH1 PE=1 SV=1	341322	758122	685262	415565	337137	317667	578433	546354	401375	431700	530011	285744	5.62869e+06	0.0606396	0.134689	0.121744	0.0738298	0.0598961	0.0564371	0.102765	0.0970659	0.0713088	0.0766963	0.0941624	0.0507655
P14020	17	16	0.288193	425	5.40316	0.76083	1.23133	0.300218	0.260637	AgP2O - CHX	BY4741 - CHX	30514	Dolichol-phosphate mannosyltransferase OS=Saccharomyces cerevisiae (strain ATCC 204508 / S288c) GN=DPM1 PE=1 SV=3	1.42668e+06	1.71822e+06	1.60222e+06	1.55335e+06	1.38242e+06	1.3099e+06	1.25565e+06	1.49227e+06	1.10736e+06	1.5823e+06	1.37293e+06	1.15149e+06	1.69548e+07	0.0841463	0.101341	0.0944998	0.0916171	0.0815356	0.0772584	0.0740588	0.0880146	0.0653126	0.0933244	0.0809759	0.0679152
P32501	8	7	0.290439	426	5.36945	0.764959	1.34483	0.427419	0.259187	BY4741 + CHX	AgP2O + CHX	81908	Translation initiation factor eIF-2B subunit epsilon OS=Saccharomyces cerevisiae (strain ATCC 204508 / S288c) GN=GCD6 PE=1 SV=1	74314.1	74873.6	75144.3	72534.2	66972.6	68503.2	91080.1	51677.3	91722.7	104265	81253.7	94218.8	946559	0.0785097	0.0791008	0.0793868	0.0766294	0.0707537	0.0723707	0.0962223	0.0545949	0.0969012	0.110151	0.0858411	0.0995382
P38737	11	11	0.290701	427	5.36553	0.763856	1.51017	0.594715	0.259018	AgP2O - CHX	BY4741 - CHX	211610	Proteasome component ECM29 OS=Saccharomyces cerevisiae (strain ATCC 204508 / S288c) GN=ECM29 PE=1 SV=1	59398.2	56592.7	65789.7	80032.6	46339.5	54435.8	44639.4	49276.6	26454.6	88134.4	53403.7	40064.5	664562	0.0893795	0.0851579	0.0989971	0.120429	0.0697295	0.0819123	0.0671712	0.074149	0.0398075	0.13262	0.0803593	0.0602871
Q03262	5	4	0.291294	428	5.35669	0.763626	1.98241	0.987255	0.258638	BY4741 - CHX	AgP2O - CHX	71366	Phosphoribomutase OS=Saccharomyces cerevisiae (strain ATCC 204508 / S288c) GN=PRM15 PE=1 SV=1	11183.1	3324.1	5895.61	11561	11374.2	7437.6	11121.4	18961.7	10363.6	12340.8	9701.94	4203.82	117469	0.0952009	0.0282977	0.0501887	0.0984171	0.0968272	0.0633155	0.0946756	0.161419	0.0882244	0.105056	0.0825915	0.0357866
P39940	12	12	0.293136	429	5.32931	0.766663	1.46188	0.547825	0.257463	AgP2O - CHX	BY4741 - CHX	91988	E3 ubiquitin-protein ligase RSP5 OS=Saccharomyces cerevisiae (strain ATCC 204508 / S288c) GN=RSP5 PE=1 SV=1	309876	297757	310811	315582	237683	197844	249702	225594	152966	319139	205660	152419	2.97503e+06	0.104159	0.100085	0.104473	0.106077	0.0798927	0.0665016	0.0839325	0.075829	0.0514166	0.107273	0.0691287	0.0512327
Q04767	3	3	0.294621	430	5.30736	0.768756	1.59915	0.677309	0.256522	AgP2O - CHX	BY4741 + CHX	18852	Golgi apparatus membrane protein TVP18 OS=Saccharomyces cerevisiae (strain ATCC 204508 / S288c) GN=TVP18 PE=1 SV=1	98273.7	125103	160639	107868	77917.5	66368.5	128198	131573	73460.2	112622	84392.4	43122.6	1.20954e+06	0.0812489	0.10343	0.13281	0.0891814	0.0644192	0.0548709	0.105989	0.10878	0.060734	0.0931115	0.0697723	0.0356521
P23202	4	4	0.296043	431	5.28645	0.770673	1.23781	0.30779	0.255627	AgP2O + CHX	BY4741 + CHX	40246	Transcriptional regulator URE2 OS=Saccharomyces cerevisiae (strain ATCC 204508 / S288c) GN=URE2 PE=1 SV=1	26547.1	30338.2	32984.7	39263.8	31740.9	25969.8	24458.8	28928.9	26711.6	27174.4	28405.1	22764.1	345287	0.076884	0.0878637	0.0955282	0.113713	0.091926	0.0752123	0.070836	0.0837822	0.0773604	0.0787007	0.0822652	0.065928
P47054	6	5	0.297264	432	5.26857	0.772062	2.2779	1.1877	0.254862	AgP2O - CHX	AgP2O + CHX	192498	Nucleoporin NUP192 OS=Saccharomyces cerevisiae (strain ATCC 204508 / S288c) GN=NUP192 PE=1 SV=1	21127.3	38947.6	67269.1	29345.9	12124.1	14434.2	43462	26150.1	13803.3	28517.6	14506.1	18163.5	327851	0.0644418	0.118797	0.205182	0.0895099	0.0369806	0.0440267	0.132566	0.0797623	0.0421024	0.0869834	0.0442461	0.0554018
P33298	8	7	0.298893	433	5.24485	0.774498	1.55103	0.633224	0.253848	AgP2O - CHX	AgP2O + CHX	47864	26S protease regulatory subunit 6B homolog OS=Saccharomyces cerevisiae (strain ATCC 204508 / S288c) GN=RPT3 PE=1 SV=2	144861	234222	270416	174696	166745	77313.1	199950	170476	171790	140209	155077	170745	2.0765e+06	0.0697623	0.112797	0.130227	0.08413	0.080301	0.0372324	0.0962916	0.0820977	0.0827303	0.0675219	0.0746819	0.0822275
P40970	4	4	0.300904	434	5.21572	0.777914	1.45544	0.541452	0.252605	AgP2O - CHX	BY4741 - CHX	63869	Serine palmitoyltransferase 2 OS=Saccharomyces cerevisiae (strain ATCC 204508 / S288c) GN=LCB2 PE=1 SV=1	41411.3	62213.2	54361.9	42352.6	38200.4	29133.6	21470.7	53139.8	33938.7	41440.1	39911.7	32918.7	490493	0.084428	0.126838	0.110831	0.0863471	0.0778817	0.0593965	0.0437737	0.10834	0.0691931	0.0844867	0.0813707	0.0671135
P07149	40	40	0.301664	435	5.20477	0.778085	1.43072	0.51674	0.252138	BY4741 - CHX	AgP2O + CHX	229403	Fatty acid synthase subunit beta OS=Saccharomyces cerevisiae (strain ATCC 204508 / S288c) GN=FAS1 PE=1 SV=2	1.25612e+06	2.00124e+06	2.97545e+06	1.46058e+06	1.22162e+06	1.7153e+06	1.88895e+06	2.09159e+06	2.31104e+06	1.3875e+06	1.47122e+06	1.88938e+06	2.167e+07	0.0579656	0.0923507	0.137307	0.0674008	0.0563738	0.0791557	0.0871689	0.0965202	0.106647	0.0640287	0.0678921	0.0871889
P23301	6	6	0.303213	436	5.18252	0.780287	1.62253	0.698249	0.25119	AgP2O - CHX	BY4741 + CHX	17217	Eukaryotic translation initiation factor 5A-1 OS=Saccharomyces cerevisiae (strain ATCC 204508 / S288c) GN=HYP2 PE=1 SV=3	374617	315314	620666	276657	288039	477490	196901	312076	350593	224172	237388	346186	4.0201e+06	0.0931861	0.0784343	0.154391	0.0688184	0.0716498	0.118776	0.0489791	0.0776288	0.08721	0.0557628	0.0590504	0.0861139
P23585	6	4	0.303798	437	5.17416	0.780002	5.02771	2.3299	0.250834	BY4741 - CHX	AgP2O + CHX	60429	High-affinity glucose transporter HXT2 OS=Saccharomyces cerevisiae (strain ATCC 204508 / S288c) GN=HXT2 PE=1 SV=1	19451	26802	28697.1	20910.7	11187.1	13340	22692.2	22129.4	183626	28390.1	24162.6	117587	518975	0.0374797	0.051644	0.0552958	0.0402923	0.0215562	0.0257044	0.043725	0.0426405	0.353825	0.0547042	0.0465584	0.226575
P37292	4	4	0.304496	438	5.16419	0.78001	1.75353	0.810263	0.25041	AgP2O - CHX	BY4741 - CHX	53881	Serine hydroxymethyltransferase, mitochondrial OS=Saccharomyces cerevisiae (strain ATCC 204508 / S288c) GN=SHM1 PE=1 SV=2	41613.4	53584.3	77967.2	52118	49202.9	21104.9	27106.2	34036.8	37609	35331.4	35889.1	51903.3	517467	0.0804175	0.103551	0.150671	0.100718	0.0950843	0.040785	0.0523825	0.0657758	0.0726792	0.0682777	0.0693555	0.100303
P26786	6	3	0.30536	439	5.15188	0.780441	1.46628	0.552159	0.249887	BY4741 - CHX	AgP2O + CHX	21609	40S ribosomal protein S7-A OS=Saccharomyces cerevisiae (strain ATCC 204508 / S288c) GN=RPS7A PE=1 SV=4	1.46889e+06	2.28409e+06	3.3943e+06	2.20827e+06	1.486e+06	1.95439e+06	3.05606e+06	2.34893e+06	2.87752e+06	2.61913e+06	2.30658e+06	2.7093e+06	2.87135e+07	0.0511567	0.0795476	0.118213	0.076907	0.0517529	0.0680655	0.106433	0.0818058	0.100215	0.0912161	0.080331	0.0943563
P32419	4	3	0.306822	440	5.13113	0.782396	1.51686	0.601088	0.249006	AgP2O - CHX	BY4741 - CHX	37220	Malate dehydrogenase, peroxisomal OS=Saccharomyces cerevisiae (strain ATCC 204508 / S288c) GN=MDH3 PE=1 SV=3	60049.1	81830.3	115265	77178.4	57516.9	86921.3	77742.3	48359.4	43422.5	67837.1	68635.4	47593.7	832351	0.0721439	0.0983121	0.138481	0.0927233	0.0691017	0.104429	0.0934008	0.0580997	0.0521684	0.0815006	0.0824597	0.0571799
Q12285	3	3	0.307104	441	5.12715	0.781339	1.5305	0.614006	0.248836	BY4741 + CHX	AgP2O - CHX	23718	Ubiquitin-like protein MDY2 OS=Saccharomyces cerevisiae (strain ATCC 204508 / S288c) GN=MDY2 PE=1 SV=1	33622.2	22522.7	9906.68	36741.7	28885.5	26016.5	28153.1	28385.4	21891.8	39338.1	30294	31459.9	337218	0.0997047	0.0667897	0.0293777	0.108955	0.0856584	0.0771505	0.0834866	0.0841752	0.0649191	0.116655	0.0898351	0.0932926
P80210	13	13	0.307641	442	5.11955	0.780936	1.5101	0.594649	0.248514	BY4741 - CHX	AgP2O + CHX	48420	Adenylosuccinate synthetase OS=Saccharomyces cerevisiae (strain ATCC 204508 / S288c) GN=ADE12 PE=1 SV=3	471354	539322	809476	531322	510799	654794	657918	757654	1.14695e+06	552863	665076	1.00732e+06	8.30484e+06	0.0567565	0.0649407	0.0974703	0.0639774	0.0615062	0.0788448	0.079221	0.0912303	0.138106	0.0665711	0.0800829	0.121293
Q07800	2	2	0.308598	443	5.10606	0.781597	1.463	0.548929	0.247942	AgP2O - CHX	BY4741 - CHX	48130	Phosphatase PSR1 OS=Saccharomyces cerevisiae (strain ATCC 204508 / S288c) GN=PSR1 PE=1 SV=1	21643.8	13629.1	13851.9	15913	18177.9	10019.3	8914.2	12710.2	11953.7	14003.3	13665.2	16050.6	170532	0.126919	0.0799209	0.0812273	0.0933139	0.106595	0.0587531	0.0522728	0.0745326	0.0700966	0.0821154	0.0801327	0.0941205
P36008	16	13	0.310376	444	5.08112	0.784328	1.54451	0.627151	0.246885	AgP2O - CHX	AgP2O + CHX	46605	Elongation factor 1-gamma 2 OS=Saccharomyces cerevisiae (strain ATCC 204508 / S288c) GN=TEF4 PE=1 SV=1	2.68338e+06	5.22519e+06	7.00178e+06	3.72824e+06	2.85002e+06	3.0755e+06	4.96688e+06	4.62806e+06	4.72983e+06	3.22129e+06	4.0667e+06	4.43918e+06	5.0616e+07	0.0530143	0.103232	0.138331	0.0736573	0.0563067	0.0607613	0.0981285	0.0914347	0.0934452	0.0636417	0.0803441	0.0877031
P38869	2	2	0.310593	445	5.07808	0.783113	1.664	0.73466	0.246756	AgP2O - CHX	BY4741 + CHX	26495	Protein SVP26 OS=Saccharomyces cerevisiae (strain ATCC 204508 / S288c) GN=SVP26 PE=1 SV=1	32390.9	25574.9	37539.6	34047.3	20152.8	24067.2	24466.6	36246.1	15715.2	25201.9	20100.5	12092.5	307595	0.105303	0.0831445	0.122042	0.110689	0.0655172	0.078243	0.0795416	0.117837	0.0510903	0.0819319	0.0653472	0.0393131
P19146	12	3	0.310603	446	5.07794	0.781383	1.49014	0.575444	0.24675	AgP2O - CHX	BY4741 + CHX	20702	ADP-ribosylation factor 2 OS=Saccharomyces cerevisiae (strain ATCC 204508 / S288c) GN=ARF2 PE=1 SV=3	276632	334524	305075	299092	276027	238301	272719	289992	120307	190159	268592	156113	3.02753e+06	0.091372	0.110494	0.100767	0.0987905	0.0911723	0.0787114	0.0900796	0.095785	0.0397375	0.06281	0.0887163	0.0515644
P16547	15	15	0.311862	447	5.06038	0.782794	6.54713	2.71086	0.246007	BY4741 + CHX	AgP2O + CHX	44553	Mitochondrial outer membrane protein OM45 OS=Saccharomyces cerevisiae (strain ATCC 204508 / S288c) GN=OM45 PE=1 SV=2	362667	1.18693e+06	1.16793e+06	578710	352112	235877	3.8159e+06	3.50604e+06	306481	3.86323e+06	3.40575e+06	369554	1.91512e+07	0.0189371	0.061977	0.0609849	0.030218	0.0183859	0.0123166	0.199251	0.183072	0.0160032	0.201723	0.177835	0.0192967
P53337	3	3	0.312582	448	5.05037	0.782849	1.34882	0.431703	0.245584	AgP2O - CHX	BY4741 + CHX	35161	ER-derived vesicles protein ERV29 OS=Saccharomyces cerevisiae (strain ATCC 204508 / S288c) GN=ERV29 PE=1 SV=1	44132	46945.9	33043.7	39373.1	41533.9	40281.2	18281.7	48222.5	25973.4	32366.6	34897.1	24758.4	429810	0.102678	0.109225	0.0768798	0.0916059	0.0966334	0.0937187	0.0425343	0.112195	0.06043	0.0753045	0.0811921	0.0576031
P54783	11	11	0.312674	449	5.04908	0.781338	1.42781	0.513808	0.245529	AgP2O - CHX	AgP2O + CHX	59912	D-arabinono-1,4-lactone oxidase OS=Saccharomyces cerevisiae (strain ATCC 204508 / S288c) GN=ALO1 PE=1 SV=1	436773	541100	496113	460343	385501	186494	522754	576746	361154	605071	487640	377175	5.43686e+06	0.0803354	0.0995242	0.0912499	0.0846706	0.070905	0.0343017	0.09615	0.106081	0.066427	0.11129	0.0896913	0.0693736
Q04170	2	2	0.313695	450	5.03492	0.782146	1.55188	0.634021	0.244931	AgP2O + CHX	BY4741 - CHX	26599	Uncharacterized protein YDR391C OS=Saccharomyces cerevisiae (strain ATCC 204508 / S288c) GN=YDR391C PE=1 SV=1	12728.6	12461.8	7348.34	16072.2	13887.3	10102.3	9037.16	9903.67	6874.15	13898.2	10243.2	7891.94	130449	0.0975754	0.0955302	0.0563312	0.123207	0.106458	0.0774429	0.0692774	0.0759199	0.0526961	0.106541	0.0785224	0.0604984
P38069	7	7	0.31395	451	5.03139	0.781047	1.22219	0.289472	0.244782	AgP2O + CHX	BY4741 + CHX	68130	Alpha-1,2-mannosyltransferase MNN2 OS=Saccharomyces cerevisiae (strain ATCC 204508 / S288c) GN=MNN2 PE=1 SV=1	125752	138376	161983	140725	150336	149550	112613	167398	145147	135676	110979	113854	1.65239e+06	0.0761031	0.0837428	0.0980297	0.0851648	0.090981	0.0905051	0.0681519	0.101307	0.087841	0.0821089	0.0671626	0.0689025
P21375	3	3	0.314468	452	5.02423	0.780605	2.41116	1.26973	0.24448	AgP2O - CHX	AgP2O + CHX	55202	Fumarate reductase 2 OS=Saccharomyces cerevisiae (strain ATCC 204508 / S288c) GN=OSM1 PE=1 SV=3	27860.1	72989.4	79453.1	38746.4	26523	9508.81	55482.2	31339.4	22170.8	51178	35698.6	22135.5	473085	0.0588903	0.154284	0.167947	0.0819015	0.056064	0.0200996	0.117277	0.0662447	0.0468642	0.108179	0.075459	0.0467897
Q01855	7	7	0.315837	453	5.00537	0.782271	1.25906	0.332348	0.243684	BY4741 - CHX	AgP2O + CHX	15992	40S ribosomal protein S15 OS=Saccharomyces cerevisiae (strain ATCC 204508 / S288c) GN=RPS15 PE=1 SV=1	916650	846764	1.08341e+06	854555	856519	941237	1.10076e+06	855860	1.3828e+06	1.01045e+06	992984	1.33327e+06	1.21752e+07	0.075288	0.069548	0.0889844	0.0701879	0.0703492	0.0773074	0.0904093	0.0702951	0.113575	0.0829918	0.0815576	0.109506
P38129	2	2	0.316244	454	4.99977	0.781555	1.27827	0.354194	0.243448	AgP2O + CHX	BY4741 - CHX	89426	Transcription initiation factor TFIID subunit 5 OS=Saccharomyces cerevisiae (strain ATCC 204508 / S288c) GN=TAF5 PE=1 SV=1	17822	14760.4	10678.5	17715.4	19301.5	16316	17922.9	10362.7	13437	19942.5	15707.9	16590.1	190557	0.0935258	0.0774594	0.0560384	0.0929664	0.10129	0.0856226	0.0940555	0.0543813	0.0705143	0.104654	0.0824317	0.0870614
Q08951	3	3	0.31691	455	4.99065	0.781478	2.07859	1.0556	0.243063	AgP2O + CHX	AgP2O - CHX	107541	AP-3 complex subunit delta OS=Saccharomyces cerevisiae (strain ATCC 204508 / S288c) GN=APL5 PE=1 SV=1	17176.8	4698.81	451.79	19171.3	12396.4	14841.7	11345.5	9417.74	6816.21	22461.8	8854.95	7901.47	135534	0.126734	0.0346688	0.0033334	0.14145	0.0914629	0.109505	0.0837094	0.069486	0.0502914	0.165728	0.0653337	0.0582987
P33399	2	2	0.319547	456	4.95465	0.786253	3.81873	1.93309	0.241548	BY4741 - CHX	AgP2O - CHX	32198	La protein homolog OS=Saccharomyces cerevisiae (strain ATCC 204508 / S288c) GN=LHP1 PE=1 SV=2	13152.4	5080.83	1523.16	7913.89	9282.66	12822.2	4963.04	23656.9	46824.5	7686.04	13411.5	33347.6	179665	0.0732052	0.0282795	0.00847781	0.0440481	0.0516666	0.0713675	0.0276239	0.131672	0.260621	0.0427799	0.0746476	0.18561
P42943	14	14	0.321245	457	4.93163	0.788703	1.60214	0.679997	0.24058	AgP2O - CHX	AgP2O + CHX	60211	T-complex protein 1 subunit eta OS=Saccharomyces cerevisiae (strain ATCC 204508 / S288c) GN=CCT7 PE=1 SV=1	278980	539258	713126	462764	288829	204233	536089	406313	458488	322859	329501	400762	4.9412e+06	0.0564599	0.109135	0.144322	0.0936541	0.0584532	0.0413327	0.108494	0.0822296	0.0927888	0.0653402	0.0666844	0.0811061
P00358	24	4	0.32246	458	4.91524	0.789958	1.98239	0.987243	0.239892	AgP2O - CHX	BY4741 - CHX	35938	Glyceraldehyde-3-phosphate dehydrogenase 2 OS=Saccharomyces cerevisiae (strain ATCC 204508 / S288c) GN=TDH2 PE=1 SV=3	405047	222147	386690	221428	333525	378269	125186	154584	231674	82547.8	209732	432007	3.18284e+06	0.12726	0.0697954	0.121492	0.0695693	0.104788	0.118846	0.0393317	0.0485681	0.0727886	0.0259353	0.0658945	0.13573
P40010	12	12	0.322863	459	4.90982	0.78922	1.44332	0.529393	0.239665	BY4741 + CHX	AgP2O + CHX	57787	Nuclear GTP-binding protein NUG1 OS=Saccharomyces cerevisiae (strain ATCC 204508 / S288c) GN=NUG1 PE=1 SV=1	135843	179606	263959	169984	192417	194699	244878	200127	328670	229110	196726	378238	2.71426e+06	0.0500481	0.0661714	0.0972489	0.0626264	0.0708912	0.0717319	0.0902191	0.0737319	0.12109	0.0844099	0.0724788	0.139352
Q04491	7	7	0.323287	460	4.90412	0.788539	1.23345	0.302701	0.239425	BY4741 - CHX	AgP2O - CHX	33194	Protein transport protein SEC13 OS=Saccharomyces cerevisiae (strain ATCC 204508 / S288c) GN=SEC13 PE=1 SV=1	117666	107783	121650	108096	99928.6	144877	116872	159037	152221	138445	138826	113577	1.51898e+06	0.0774638	0.0709577	0.0800867	0.0711638	0.0657867	0.0953777	0.076941	0.1047	0.100213	0.0911439	0.0913941	0.0747717
P33442	20	4	0.323934	461	4.89544	0.788403	1.41891	0.50478	0.239061	BY4741 - CHX	AgP2O + CHX	28783	40S ribosomal protein S1-A OS=Saccharomyces cerevisiae (strain ATCC 204508 / S288c) GN=RPS1A PE=1 SV=2	1.30028e+06	2.49516e+06	2.75629e+06	2.19477e+06	1.6392e+06	1.96129e+06	3.44775e+06	2.37385e+06	2.40134e+06	2.71198e+06	2.4767e+06	2.47999e+06	2.82386e+07	0.0460462	0.08836	0.0976072	0.0777224	0.0580483	0.0694541	0.122094	0.0840639	0.0850376	0.0960378	0.087706	0.0878228
P17709	20	18	0.324194	462	4.89195	0.787329	2.11026	1.07742	0.238915	AgP2O - CHX	BY4741 - CHX	55742	Glucokinase-1 OS=Saccharomyces cerevisiae (strain ATCC 204508 / S288c) GN=GLK1 PE=1 SV=1	2.01038e+06	2.31738e+06	1.72582e+06	1.93423e+06	2.10638e+06	483453	1.42002e+06	860676	587948	710790	1.78778e+06	645172	1.659e+07	0.12118	0.139685	0.104027	0.11659	0.126967	0.0291412	0.0855946	0.0518791	0.0354399	0.0428444	0.107762	0.0388892
P53172	3	3	0.324547	463	4.88723	0.786482	2.61315	1.38579	0.238717	BY4741 + CHX	AgP2O - CHX	58290	Protein SDS23 OS=Saccharomyces cerevisiae (strain ATCC 204508 / S288c) GN=SDS23 PE=1 SV=2	72495	41760.7	22887.8	63830	55987.9	36728.5	111231	99854.9	34713	198162	115279	44935.6	897865	0.0807415	0.0465111	0.0254914	0.0710909	0.0623567	0.0409065	0.123884	0.111214	0.0386617	0.220703	0.128392	0.0500472
Q01852	10	9	0.325435	464	4.87536	0.786935	1.33645	0.41841	0.23822	BY4741 + CHX	AgP2O + CHX	48881	Mitochondrial import inner membrane translocase subunit TIM44 OS=Saccharomyces cerevisiae (strain ATCC 204508 / S288c) GN=TIM44 PE=1 SV=1	131520	164609	184404	131042	143130	142137	167596	201496	136490	213880	199977	142522	1.9588e+06	0.0671429	0.0840356	0.0941413	0.0668993	0.07307	0.0725634	0.0855605	0.102867	0.0696801	0.109189	0.102091	0.0727597
P39986	16	16	0.325631	465	4.87274	0.785716	1.25215	0.324408	0.238111	BY4741 - CHX	AgP2O + CHX	135924	Manganese-transporting ATPase 1 OS=Saccharomyces cerevisiae (strain ATCC 204508 / S288c) GN=SPF1 PE=1 SV=1	460486	495973	582505	524580	422604	459951	545318	684634	531993	577804	563803	426184	6.27583e+06	0.0733744	0.079029	0.0928171	0.0835874	0.0673383	0.0732892	0.0868918	0.10909	0.0847685	0.0920681	0.0898371	0.0679087
P39007	9	9	0.326151	466	4.86581	0.785282	1.40039	0.48583	0.23782	AgP2O - CHX	BY4741 + CHX	81761	Dolichyl-diphosphooligosaccharide--protein glycosyltransferase subunit STT3 OS=Saccharomyces cerevisiae (strain ATCC 204508 / S288c) GN=STT3 PE=1 SV=2	192787	276534	226445	220411	170029	167334	189444	246385	163133	197060	186585	113192	2.34934e+06	0.0820601	0.117707	0.0963868	0.0938182	0.0723732	0.071226	0.0806372	0.104874	0.0694377	0.083879	0.07942	0.0481804
P25632	2	2	0.326496	467	4.86122	0.784429	1.36213	0.445866	0.237628	BY4741 - CHX	AgP2O - CHX	54189	Chromatin structure-remodeling complex protein RSC6 OS=Saccharomyces cerevisiae (strain ATCC 204508 / S288c) GN=RSC6 PE=1 SV=1	15804.7	8291.02	6331.84	12463.5	12814.3	11099.2	13079.7	13697.1	14669.5	15938.6	11698.7	12071.7	147960	0.106818	0.0560356	0.0427943	0.0842356	0.0866066	0.0750146	0.0884005	0.0925733	0.0991452	0.107723	0.0790664	0.0815878
P00950	11	11	0.327802	468	4.84388	0.785884	1.48839	0.573756	0.236903	AgP2O - CHX	BY4741 - CHX	27592	Phosphoglycerate mutase 1 OS=Saccharomyces cerevisiae (strain ATCC 204508 / S288c) GN=GPM1 PE=1 SV=3	4.34348e+06	6.9697e+06	9.35346e+06	5.86104e+06	6.10207e+06	8.03941e+06	4.16825e+06	3.84095e+06	5.87599e+06	3.40691e+06	4.59163e+06	6.96646e+06	6.95194e+07	0.0624787	0.100256	0.134545	0.0843081	0.0877751	0.115643	0.0599582	0.0552501	0.0845231	0.0490066	0.0660482	0.100209
P38197	7	7	0.331208	469	4.79899	0.792358	1.26009	0.333524	0.235028	AgP2O + CHX	BY4741 - CHX	29333	UPF0001 protein YBL036C OS=Saccharomyces cerevisiae (strain ATCC 204508 / S288c) GN=YBL036C PE=1 SV=1	71972.4	106849	102379	118795	90463.3	91902.3	84176.5	68780.2	86043.1	85559.3	80249.2	89466.2	1.07664e+06	0.0668494	0.0992437	0.0950918	0.110339	0.084024	0.0853605	0.0781847	0.0638843	0.0799184	0.0794691	0.074537	0.0830979
P28274	2	2	0.332502	470	4.78206	0.793759	1.63703	0.711085	0.234323	BY4741 - CHX	BY4741 + CHX	65125	CTP synthase 1 OS=Saccharomyces cerevisiae (strain ATCC 204508 / S288c) GN=URA7 PE=1 SV=2	14682.2	17274.7	41942.6	23036	17026.4	27223.5	28604.5	30160.2	47803.5	22924.9	18315	23858.4	312852	0.0469302	0.0552169	0.134065	0.0736322	0.0544232	0.0870171	0.0914315	0.0964041	0.152799	0.073277	0.0585422	0.0762611
P33754	4	4	0.332678	471	4.77976	0.792495	1.22882	0.297278	0.234227	AgP2O + CHX	BY4741 - CHX	24387	Translocation protein SEC66 OS=Saccharomyces cerevisiae (strain ATCC 204508 / S288c) GN=SEC66 PE=1 SV=1	131378	135703	138913	149072	139393	169359	108004	111474	153092	123270	118603	158235	1.6365e+06	0.0802803	0.0829226	0.0848842	0.0910919	0.0851775	0.103489	0.0659973	0.0681176	0.0935485	0.0753258	0.0724739	0.0966915
P38249	35	34	0.3327	472	4.77948	0.790866	1.18501	0.244901	0.234215	BY4741 + CHX	BY4741 - CHX	110333	Eukaryotic translation initiation factor 3 subunit A OS=Saccharomyces cerevisiae (strain ATCC 204508 / S288c) GN=RPG1 PE=1 SV=1	1.46381e+06	1.62839e+06	1.74033e+06	1.44626e+06	1.52181e+06	1.68928e+06	1.55565e+06	1.81609e+06	1.25144e+06	1.85987e+06	1.63377e+06	1.98487e+06	1.95916e+07	0.0747161	0.0831169	0.0888305	0.0738206	0.0776767	0.086225	0.0794041	0.0926974	0.0638763	0.0949323	0.0833914	0.101313
P41921	2	2	0.333826	473	4.76479	0.791867	1.47035	0.556163	0.233604	AgP2O + CHX	BY4741 + CHX	53693	Glutathione reductase OS=Saccharomyces cerevisiae (strain ATCC 204508 / S288c) GN=GLR1 PE=1 SV=2	19689.5	18788.6	28957.4	31793.8	22383	15697.5	19560.9	17460.4	18952.1	18919.3	10808.9	17794	240805	0.0817652	0.0780238	0.120252	0.132031	0.0929507	0.0651876	0.0812311	0.0725086	0.0787028	0.0785668	0.0448863	0.0738936
P50095	5	5	0.33422	474	4.75968	0.791127	2.02022	1.01451	0.233391	BY4741 - CHX	AgP2O + CHX	56948	Inosine-5'-monophosphate dehydrogenase 3 OS=Saccharomyces cerevisiae (strain ATCC 204508 / S288c) GN=IMD3 PE=1 SV=1	45927.9	56900.9	124777	71229.8	48977.6	35774.8	56258.7	113959	144900	67109.3	72417.4	146122	984355	0.0466579	0.0578053	0.12676	0.0723619	0.0497561	0.0363434	0.0571529	0.11577	0.147203	0.0681759	0.0735684	0.148444
P04840	20	20	0.33427	475	4.75902	0.789582	1.7976	0.846075	0.233364	BY4741 + CHX	AgP2O + CHX	30524	Mitochondrial outer membrane protein porin 1 OS=Saccharomyces cerevisiae (strain ATCC 204508 / S288c) GN=POR1 PE=1 SV=4	1.13411e+07	1.58555e+07	1.23378e+07	1.61056e+07	1.30873e+07	9.68272e+06	2.88907e+07	2.81068e+07	1.06647e+07	3.19765e+07	2.65115e+07	1.13951e+07	2.15955e+08	0.0525159	0.0734204	0.0571313	0.0745785	0.0606019	0.0448367	0.133781	0.130151	0.0493839	0.14807	0.122764	0.052766
P07262	4	4	0.334683	476	4.75366	0.788896	2.10426	1.07331	0.233141	AgP2O - CHX	BY4741 - CHX	49881	NADP-specific glutamate dehydrogenase 1 OS=Saccharomyces cerevisiae (strain ATCC 204508 / S288c) GN=GDH1 PE=1 SV=2	35201.9	24300	86875.2	43625.6	39372.2	34632.6	10485.1	10795.6	48281.7	10547.4	8526.46	53825.3	406469	0.0866041	0.0597832	0.213731	0.107328	0.096864	0.0852034	0.0257956	0.0265595	0.118783	0.0259488	0.0209769	0.132422
Q03516	2	2	0.334964	477	4.75002	0.787902	2.78995	1.48024	0.232989	AgP2O - CHX	BY4741 + CHX	107946	Uncharacterized protein RSN1 OS=Saccharomyces cerevisiae (strain ATCC 204508 / S288c) GN=RSN1 PE=1 SV=1	3017.57	1374.81	1586.87	1525.37	679.472	1849.74	0	189.467	2858.2	895.988	269.064	978.084	15224.6	0.198203	0.0903014	0.10423	0.100191	0.0446297	0.121497	0	0.0124448	0.187735	0.0588512	0.0176729	0.0642435
Q03010	2	2	0.335065	478	4.74871	0.786492	3.52153	1.8162	0.232935	AgP2O - CHX	AgP2O + CHX	51332	Transcriptional regulatory protein UME1 OS=Saccharomyces cerevisiae (strain ATCC 204508 / S288c) GN=UME1 PE=1 SV=1	5666.67	15540.7	35721.2	7900.33	5727.52	2538.01	16263.6	8951.19	2975.12	7485.64	7393.9	5004.44	121168	0.046767	0.128257	0.294806	0.0652014	0.0472691	0.0209461	0.134223	0.0738741	0.0245536	0.0617789	0.0610218	0.0413016
P23833	2	2	0.335284	479	4.74587	0.785362	1.60367	0.681378	0.232817	AgP2O - CHX	BY4741 - CHX	33373	Protein SCO1, mitochondrial OS=Saccharomyces cerevisiae (strain ATCC 204508 / S288c) GN=SCO1 PE=1 SV=1	8164.66	15601.6	11951.5	13861.6	12257.3	8826.93	4871.89	12235	5165.56	10169.9	12257.6	5741.96	121106	0.0674177	0.128827	0.0986864	0.114459	0.101212	0.0728863	0.0402284	0.101028	0.0426534	0.0839751	0.101214	0.0474128
P40994	2	2	0.335498	480	4.7431	0.784226	1.70999	0.773989	0.232701	BY4741 + CHX	AgP2O - CHX	20740	ADP-ribosylation factor 3 OS=Saccharomyces cerevisiae (strain ATCC 204508 / S288c) GN=ARF3 PE=1 SV=2	14005	3898.27	2257.05	5694.49	9790.97	9662.07	7845.16	9930.82	7607.41	14010.3	8751.96	11711.7	105165	0.133171	0.0370681	0.021462	0.0541481	0.0931008	0.0918752	0.0745984	0.0944307	0.0723377	0.133222	0.083221	0.111365
Q12114	3	3	0.337051	481	4.72304	0.78622	1.56289	0.644219	0.231868	AgP2O - CHX	BY4741 + CHX	73879	Chitin biosynthesis protein CHS5 OS=Saccharomyces cerevisiae (strain ATCC 204508 / S288c) GN=CHS5 PE=1 SV=1	43706.7	47521.7	40955.8	44864.8	35878	23920.5	46570	29564.7	19315.8	32537.8	32552.1	19486.7	416875	0.104844	0.113995	0.0982448	0.107622	0.0860642	0.0573806	0.111712	0.0709198	0.0463348	0.0780517	0.0780862	0.0467447
P13188	3	3	0.338583	482	4.70335	0.788153	1.73886	0.79814	0.231051	BY4741 + CHX	AgP2O - CHX	93531	Glutamine--tRNA ligase OS=Saccharomyces cerevisiae (strain ATCC 204508 / S288c) GN=GLN4 PE=1 SV=2	11587.7	8489.43	12009.4	12788.5	11842.7	23599.2	13055	9186.21	23675.7	15251.2	16247.5	24295.1	182028	0.0636589	0.0466381	0.0659755	0.0702556	0.0650599	0.129646	0.0717201	0.050466	0.130067	0.0837848	0.0892587	0.133469
Q02206	3	3	0.338685	483	4.70205	0.786758	4.08118	2.02899	0.230997	AgP2O - CHX	BY4741 + CHX	72416	Chromatin structure-remodeling complex subunit RSC4 OS=Saccharomyces cerevisiae (strain ATCC 204508 / S288c) GN=RSC4 PE=1 SV=2	12340.6	96701.6	157611	31363.6	19812.4	25366.8	21928.1	25033.2	18622.6	15259.7	36844.3	13233.4	474118	0.0260286	0.203961	0.332431	0.0661514	0.041788	0.0535032	0.0462504	0.0527996	0.0392785	0.0321855	0.0777113	0.0279116
Q12754	11	11	0.339608	484	4.69022	0.787273	1.45969	0.545663	0.230506	BY4741 + CHX	AgP2O + CHX	138278	Ribosomal RNA-processing protein 12 OS=Saccharomyces cerevisiae (strain ATCC 204508 / S288c) GN=RRP12 PE=1 SV=1	102855	111862	120849	80306	87598	106227	115998	121436	68152.6	112235	105658	182254	1.31543e+06	0.0781908	0.085038	0.0918705	0.0610492	0.0665927	0.0807548	0.0881823	0.0923167	0.0518101	0.0853219	0.080322	0.138551
Q03558	5	5	0.342626	485	4.65179	0.792632	2.85424	1.51311	0.228915	AgP2O + CHX	BY4741 - CHX	44983	NADPH dehydrogenase 2 OS=Saccharomyces cerevisiae (strain ATCC 204508 / S288c) GN=OYE2 PE=1 SV=3	17000.9	45952.8	93000	27604.9	50909.4	98330.5	6811.52	13776.4	41370.7	7765.41	18179.9	59437.2	480139	0.0354082	0.0957071	0.193694	0.0574935	0.10603	0.204796	0.0141866	0.0286925	0.0861639	0.0161732	0.0378637	0.123791
P40075	9	9	0.343215	486	4.64434	0.79236	1.47378	0.559521	0.228607	AgP2O - CHX	AgP2O + CHX	27023	Vesicle-associated membrane protein-associated protein SCS2 OS=Saccharomyces cerevisiae (strain ATCC 204508 / S288c) GN=SCS2 PE=1 SV=3	1.66175e+06	3.23334e+06	3.57856e+06	2.05692e+06	1.80722e+06	1.88546e+06	2.61331e+06	2.0477e+06	1.77739e+06	2.0931e+06	2.01267e+06	1.73125e+06	2.64987e+07	0.0627107	0.122019	0.135047	0.0776237	0.0682004	0.0711528	0.0986204	0.0772757	0.0670746	0.0789887	0.0759537	0.0653335
P0C0X0	3	3	0.343264	487	4.64372	0.790846	1.43766	0.523721	0.228581	BY4741 - CHX	AgP2O + CHX	7560	40S ribosomal protein S28-B OS=Saccharomyces cerevisiae (strain ATCC 204508 / S288c) GN=RPS28B PE=1 SV=1	372872	654576	776457	494322	496082	572247	838358	677328	730872	544052	559320	825076	7.54156e+06	0.0494423	0.0867958	0.102957	0.0655463	0.0657798	0.0758791	0.111165	0.0898127	0.0969126	0.0721405	0.074165	0.109404
P26783	14	14	0.344091	488	4.63327	0.791127	1.30629	0.385471	0.228149	BY4741 - CHX	AgP2O + CHX	25080	40S ribosomal protein S5 OS=Saccharomyces cerevisiae (strain ATCC 204508 / S288c) GN=RPS5 PE=1 SV=3	5.47323e+06	8.00039e+06	9.94142e+06	7.69459e+06	6.69862e+06	7.26353e+06	1.07488e+07	8.01683e+06	9.52425e+06	7.94212e+06	8.01872e+06	9.30439e+06	9.86269e+07	0.0554943	0.0811177	0.100798	0.0780172	0.0679188	0.0736465	0.108985	0.0812844	0.0965685	0.0805269	0.0813036	0.0943392
Q00055	11	10	0.344882	489	4.6233	0.791324	1.64691	0.719763	0.227737	BY4741 - CHX	AgP2O + CHX	43412	Glycerol-3-phosphate dehydrogenase [NAD(+)] 1 OS=Saccharomyces cerevisiae (strain ATCC 204508 / S288c) GN=GPD1 PE=1 SV=4	773614	889907	1.0241e+06	946233	652991	711194	1.76574e+06	1.24193e+06	797380	1.57848e+06	1.29758e+06	674742	1.23539e+07	0.062621	0.0720345	0.0828971	0.0765939	0.0528571	0.0575684	0.14293	0.10053	0.0645448	0.127772	0.105034	0.0546178
P28321	5	4	0.345008	490	4.62171	0.789998	1.64348	0.716755	0.227672	AgP2O + CHX	BY4741 - CHX	35768	Monoglyceride lipase OS=Saccharomyces cerevisiae (strain ATCC 204508 / S288c) GN=YJU3 PE=1 SV=2	109844	66418.7	45130.9	132351	92788.9	71987.4	33698.1	60182	86911.2	62753.2	57989.5	62206.1	882261	0.124503	0.0752823	0.0511537	0.150013	0.105172	0.0815942	0.0381952	0.0682134	0.0985096	0.0711277	0.0657282	0.0705076
P38629	2	2	0.346376	491	4.60452	0.791516	1.74541	0.803564	0.226962	AgP2O + CHX	BY4741 - CHX	38465	Replication factor C subunit 3 OS=Saccharomyces cerevisiae (strain ATCC 204508 / S288c) GN=RFC3 PE=1 SV=1	10042.1	5456.73	3962.54	7187.26	7218.73	19302.1	4970.85	8695.72	5645.86	8982.19	7650.99	13622.7	102738	0.0977454	0.0531132	0.0385694	0.0699573	0.0702636	0.187877	0.0483838	0.08464	0.0549541	0.0874283	0.074471	0.132597
Q00955	69	67	0.346518	492	4.60274	0.79023	1.2874	0.364466	0.226889	AgP2O - CHX	AgP2O + CHX	250881	Acetyl-CoA carboxylase OS=Saccharomyces cerevisiae (strain ATCC 204508 / S288c) GN=ACC1 PE=1 SV=2	3.98963e+06	5.16656e+06	5.65677e+06	4.05526e+06	3.63063e+06	3.82018e+06	4.98204e+06	5.30417e+06	3.66033e+06	4.74332e+06	4.15368e+06	2.77502e+06	5.19376e+07	0.0768159	0.0994763	0.108915	0.0780795	0.0699036	0.0735532	0.0959237	0.102126	0.0704755	0.0913274	0.0799745	0.0534298
Q03921	5	5	0.34694	493	4.59746	0.789587	1.58669	0.666019	0.226671	AgP2O - CHX	BY4741 + CHX	195648	Protein dopey OS=Saccharomyces cerevisiae (strain ATCC 204508 / S288c) GN=DOP1 PE=1 SV=1	27685.2	34636.1	32106.6	30049.1	22434.5	16739.8	26513.9	25119.1	10754	23803.8	23826.7	11882.1	285551	0.0969535	0.121296	0.112437	0.105232	0.0785655	0.0586228	0.0928519	0.0879673	0.0376605	0.0833608	0.0834412	0.0416112
P32565	19	16	0.348863	494	4.57346	0.792356	1.39866	0.484045	0.225682	AgP2O - CHX	BY4741 - CHX	104623	26S proteasome regulatory subunit RPN2 OS=Saccharomyces cerevisiae (strain ATCC 204508 / S288c) GN=RPN2 PE=1 SV=4	326437	474585	359572	426514	302003	326343	407433	237955	184403	353839	317042	279432	3.99556e+06	0.0817001	0.118778	0.0899928	0.106747	0.0755848	0.0816764	0.101971	0.0595549	0.0461519	0.0885581	0.0793487	0.0699356
P05759	8	2	0.349578	495	4.56456	0.792377	1.64638	0.719296	0.225315	BY4741 - CHX	AgP2O - CHX	17433	Ubiquitin-40S ribosomal protein S31 OS=Saccharomyces cerevisiae (strain ATCC 204508 / S288c) GN=RPS31 PE=1 SV=3	601064	841607	384967	879329	691349	378687	1.07587e+06	1.32892e+06	604199	1.125e+06	920749	643549	9.47529e+06	0.063435	0.0888213	0.0406286	0.0928024	0.0729634	0.0399657	0.113545	0.140251	0.0637658	0.11873	0.0971737	0.0679187
P32803	7	7	0.354877	496	4.49922	0.802767	1.23823	0.308275	0.222631	BY4741 - CHX	AgP2O - CHX	23489	Endosomal protein P24B OS=Saccharomyces cerevisiae (strain ATCC 204508 / S288c) GN=EMP24 PE=1 SV=1	369142	338041	294621	325344	365579	399546	363387	531450	345622	475350	384286	377356	4.56972e+06	0.0807799	0.0739741	0.0644723	0.0711956	0.0800002	0.0874332	0.0795206	0.116298	0.075633	0.104022	0.0840939	0.0825774
Q12486	3	3	0.355204	497	4.49523	0.801888	1.46999	0.555811	0.222467	AgP2O + CHX	BY4741 + CHX	24995	Putative uncharacterized hydrolase YOR131C OS=Saccharomyces cerevisiae (strain ATCC 204508 / S288c) GN=YOR131C PE=1 SV=1	46027.7	24158	17007.7	33380.9	46901.8	36747.2	32801.7	27848.5	26431.5	28432.4	25376.5	25803.6	370918	0.124091	0.0651303	0.045853	0.0899955	0.126448	0.0990711	0.0884338	0.0750801	0.0712599	0.0766543	0.0684154	0.069567
P38219	19	19	0.35552	498	4.49135	0.800992	1.34485	0.427446	0.222308	BY4741 - CHX	AgP2O + CHX	44488	Obg-like ATPase 1 OS=Saccharomyces cerevisiae (strain ATCC 204508 / S288c) GN=OLA1 PE=1 SV=1	2.29433e+06	3.53935e+06	4.8905e+06	2.96776e+06	2.65995e+06	2.7674e+06	4.08162e+06	4.02564e+06	3.18291e+06	3.95416e+06	3.71757e+06	3.40116e+06	4.14824e+07	0.0553086	0.0853219	0.117894	0.0715427	0.0641225	0.0667127	0.0983941	0.0970446	0.0767293	0.0953215	0.0896181	0.0819905
P47047	5	4	0.35585	499	4.48732	0.800129	1.32737	0.408576	0.222143	BY4741 + CHX	AgP2O + CHX	122662	ATP-dependent RNA helicase DOB1 OS=Saccharomyces cerevisiae (strain ATCC 204508 / S288c) GN=MTR4 PE=1 SV=1	30602	46520.6	55444.2	39201.7	38681.5	39489	43672.5	53012.5	40238.9	56632.4	44565.4	54599.1	542660	0.0563926	0.0857269	0.102171	0.0722399	0.0712813	0.0727693	0.0804786	0.0976901	0.0741513	0.104361	0.082124	0.100614
P02992	12	12	0.356254	500	4.4824	0.799434	1.4114	0.497124	0.221941	AgP2O - CHX	BY4741 + CHX	48113	Elongation factor Tu, mitochondrial OS=Saccharomyces cerevisiae (strain ATCC 204508 / S288c) GN=TUF1 PE=1 SV=1	463894	633326	748387	594810	481856	394731	481163	518011	347846	482188	527693	297764	5.97167e+06	0.0776824	0.106055	0.125323	0.0996054	0.0806904	0.0661006	0.0805744	0.0867447	0.0582494	0.0807459	0.088366	0.0498628
P10080	2	2	0.356636	501	4.47775	0.798694	9.40363	3.23322	0.221751	AgP2O - CHX	AgP2O + CHX	33026	Single-stranded nucleic acid-binding protein OS=Saccharomyces cerevisiae (strain ATCC 204508 / S288c) GN=SBP1 PE=1 SV=2	6629.87	19206.9	38695.6	0	4261.98	2600.53	0	4538.61	3018.36	1709.31	9122.14	20480.3	110264	0.0601274	0.174191	0.350937	0	0.0386526	0.0235846	0	0.0411614	0.0273741	0.015502	0.0827302	0.18574
P40098	2	2	0.360197	502	4.4346	0.805061	1.46459	0.550494	0.219986	BY4741 - CHX	AgP2O + CHX	27681	Uncharacterized mitochondrial membrane protein FMP10 OS=Saccharomyces cerevisiae (strain ATCC 204508 / S288c) GN=FMP10 PE=1 SV=1	20697.5	32639.6	36648.4	21951.9	19935.7	19766.7	34005.3	36733.1	19559.7	27203.9	29299.8	18858.2	317300	0.0652301	0.102867	0.115501	0.0691835	0.0628293	0.0622966	0.107171	0.115768	0.0616443	0.0857357	0.0923411	0.0594332
P37012	7	5	0.360217	503	4.43435	0.803507	2.18435	1.1272	0.219975	AgP2O - CHX	BY4741 + CHX	63391	Phosphoglucomutase 2 OS=Saccharomyces cerevisiae (strain ATCC 204508 / S288c) GN=PGM2 PE=1 SV=1	150426	254231	87761.5	174565	186688	43442.7	77450.1	98441.4	65076.5	61639.4	88006.2	75784.8	1.36351e+06	0.110322	0.186453	0.0643642	0.128026	0.136917	0.0318609	0.0568019	0.0721969	0.0477271	0.0452063	0.0645437	0.0555805
Q12063	2	2	0.36201	504	4.4128	0.805902	1.77902	0.831086	0.219095	AgP2O - CHX	BY4741 + CHX	42758	Dehydrodolichyl diphosphate syntase complex subunit NUS1 OS=Saccharomyces cerevisiae (strain ATCC 204508 / S288c) GN=NUS1 PE=1 SV=1	21337.5	30757.5	55682.9	26281.3	18442	41977	21746.9	27569.1	24442.6	21220.1	21157	18205.5	328820	0.0648913	0.0935392	0.169342	0.0799262	0.0560855	0.12766	0.0661363	0.0838425	0.0743344	0.0645343	0.0643423	0.0553663
Q08641	5	5	0.362245	505	4.40997	0.80483	1.34945	0.432368	0.21898	BY4741 - CHX	AgP2O + CHX	71614	tRNA(Thr) (cytosine(32)-N(3))-methyltransferase OS=Saccharomyces cerevisiae (strain ATCC 204508 / S288c) GN=ABP140 PE=1 SV=3	33185.3	48259.6	56328.4	46898.9	38025	42333	70298.4	59907.1	41520.9	55117.9	48168.2	52481	592524	0.0560068	0.0814476	0.0950652	0.0791511	0.0641747	0.0714453	0.118642	0.101105	0.0700746	0.0930222	0.0812933	0.0885719
Q04636	3	3	0.364094	506	4.38786	0.807339	1.96847	0.977076	0.218078	AgP2O + CHX	BY4741 + CHX	63126	FACT complex subunit POB3 OS=Saccharomyces cerevisiae (strain ATCC 204508 / S288c) GN=POB3 PE=1 SV=1	19606.6	5752.96	3103.94	13440.4	13364.7	19135.4	6517.65	13718.8	20812.7	9195.05	5474.28	8668.86	138791	0.141266	0.0414504	0.0223641	0.0968392	0.0962932	0.137872	0.04696	0.098845	0.149957	0.0662509	0.0394425	0.0624596
Q03048	5	5	0.365373	507	4.37264	0.808577	1.4157	0.501513	0.217458	AgP2O - CHX	BY4741 + CHX	15948	Cofilin OS=Saccharomyces cerevisiae (strain ATCC 204508 / S288c) GN=COF1 PE=1 SV=1	654323	1.23583e+06	1.44394e+06	998629	993841	1.15891e+06	931714	722913	909113	653943	808478	892669	1.14043e+07	0.0573751	0.108366	0.126613	0.087566	0.0871462	0.10162	0.0816985	0.0633895	0.0797167	0.0573418	0.0708924	0.0782748
P32610	9	8	0.366072	508	4.36434	0.808528	1.35114	0.434173	0.21712	AgP2O - CHX	BY4741 + CHX	29176	V-type proton ATPase subunit D OS=Saccharomyces cerevisiae (strain ATCC 204508 / S288c) GN=VMA8 PE=1 SV=1	542579	899664	916414	647739	609757	518960	710323	823869	523949	650343	568559	526781	7.93894e+06	0.068344	0.113323	0.115433	0.0815902	0.0768058	0.0653689	0.0894734	0.103776	0.0659974	0.0819182	0.0716166	0.0663541
Q08193	7	7	0.367302	509	4.34977	0.809652	1.3298	0.411208	0.216528	AgP2O + CHX	BY4741 - CHX	52294	1,3-beta-glucanosyltransferase GAS5 OS=Saccharomyces cerevisiae (strain ATCC 204508 / S288c) GN=GAS5 PE=1 SV=1	657048	721014	425418	762740	641277	488748	565335	488468	369544	556574	466031	446154	6.58835e+06	0.0997288	0.109438	0.0645712	0.115771	0.097335	0.0741837	0.0858083	0.0741412	0.0560905	0.0844786	0.0707356	0.0677186
P13856	2	2	0.36752	510	4.34719	0.808543	1.69692	0.762919	0.216423	BY4741 + CHX	AgP2O - CHX	30486	Ras-related protein RSR1 OS=Saccharomyces cerevisiae (strain ATCC 204508 / S288c) GN=RSR1 PE=3 SV=1	8083.1	4877.42	2093.72	6322.23	5803.16	9784.62	5335.19	4453.35	10248.9	10526.7	7468.12	7551.05	82547.6	0.0979206	0.0590862	0.0253637	0.0765889	0.0703008	0.118533	0.0646317	0.0539489	0.124158	0.127523	0.0904705	0.0914752
Q08954	3	2	0.367831	511	4.34352	0.807645	1.61708	0.693388	0.216274	AgP2O + CHX	AgP2O - CHX	26912	Smr domain-containing protein YPL199C OS=Saccharomyces cerevisiae (strain ATCC 204508 / S288c) GN=YPL199C PE=1 SV=1	52999.5	21586.5	22289.7	56543.4	42512.6	57599.5	16931.9	32974.5	52021	41354.3	30761.6	59601.2	487176	0.108789	0.0443096	0.0457529	0.116064	0.0872634	0.118231	0.0347552	0.0676851	0.106781	0.0848859	0.0631426	0.12234
Q04969	3	3	0.368461	512	4.33609	0.807447	1.28552	0.362355	0.215972	AgP2O - CHX	BY4741 + CHX	20789	Signal peptidase complex subunit SPC2 OS=Saccharomyces cerevisiae (strain ATCC 204508 / S288c) GN=SPC2 PE=1 SV=1	73752.4	99294	73837.1	92007.6	75215.1	75751.1	60997.1	91588.3	48600.3	72803.9	69316	49929.4	883092	0.0835161	0.112439	0.083612	0.104188	0.0851724	0.0857793	0.0690721	0.103713	0.0550342	0.082442	0.0784924	0.0565393
P38115	3	2	0.370503	513	4.31208	0.81034	2.04935	1.03517	0.214997	AgP2O + CHX	BY4741 + CHX	39030	D-arabinose dehydrogenase [NAD(P)+] heavy chain OS=Saccharomyces cerevisiae (strain ATCC 204508 / S288c) GN=ARA1 PE=1 SV=1	21285.5	13950	24011.5	18152.3	19168.1	32706.3	7488.01	15275.8	43917.2	4586.94	6394.9	23188.3	230125	0.0924954	0.0606193	0.104341	0.0788802	0.0832945	0.142124	0.0325389	0.0663805	0.190841	0.0199324	0.0277888	0.100764
P38707	10	9	0.370763	514	4.30904	0.809331	1.50391	0.588721	0.214873	BY4741 - CHX	AgP2O + CHX	62681	Asparagine--tRNA ligase, cytoplasmic OS=Saccharomyces cerevisiae (strain ATCC 204508 / S288c) GN=DED81 PE=1 SV=1	158944	150867	213552	142277	139092	203033	159083	222988	346429	189088	176214	296343	2.39791e+06	0.0662844	0.0629161	0.0890575	0.0593338	0.0580056	0.0846709	0.0663422	0.0929927	0.144471	0.0788553	0.0734866	0.123584
P06168	17	17	0.371845	515	4.29638	0.810116	1.58738	0.66665	0.21436	AgP2O - CHX	BY4741 + CHX	44512	Ketol-acid reductoisomerase, mitochondrial OS=Saccharomyces cerevisiae (strain ATCC 204508 / S288c) GN=ILV5 PE=1 SV=1	1.18087e+06	2.18421e+06	2.95176e+06	1.49811e+06	1.4059e+06	1.87299e+06	1.2529e+06	1.29069e+06	1.56301e+06	933878	1.21168e+06	1.83385e+06	1.91798e+07	0.0615682	0.11388	0.153899	0.0781088	0.0733009	0.0976541	0.0653239	0.067294	0.0814921	0.0486906	0.0631746	0.0956133
P25371	7	4	0.372428	516	4.28957	0.809815	1.53346	0.616788	0.214084	AgP2O + CHX	BY4741 - CHX	119038	Probable ATP-dependent permease OS=Saccharomyces cerevisiae (strain ATCC 204508 / S288c) GN=ADP1 PE=1 SV=2	38550	31545.9	35053.9	54502.4	40482.3	34341.6	21392.7	42363.4	20580.3	47386.8	37715.3	22767.2	426682	0.0903483	0.0739331	0.0821546	0.127736	0.094877	0.0804852	0.0501374	0.0992857	0.0482334	0.111059	0.0883922	0.0533587
P36010	2	2	0.378461	517	4.21979	0.821341	1.33492	0.416755	0.211262	BY4741 + CHX	AgP2O - CHX	17213	Nucleoside diphosphate kinase OS=Saccharomyces cerevisiae (strain ATCC 204508 / S288c) GN=YNK1 PE=1 SV=1	14838.8	16022.8	25608	21163.7	21853.1	28808.6	20626.8	31830.3	21675.3	23212	30794.9	21375.6	277810	0.0534135	0.0576753	0.0921782	0.0761806	0.0786621	0.103699	0.0742479	0.114576	0.0780222	0.0835536	0.110849	0.0769432
Q03281	3	2	0.379184	518	4.2115	0.821321	2.43008	1.281	0.210928	BY4741 + CHX	BY4741 - CHX	76900	Inner nuclear membrane protein HEH2 OS=Saccharomyces cerevisiae (strain ATCC 204508 / S288c) GN=HEH2 PE=1 SV=1	8034.16	850.519	0	4365.54	5273.87	2919.03	1755.78	1032.96	3539.05	7389.01	3459.33	4528.68	43147.9	0.1862	0.0197117	0	0.101176	0.122228	0.0676517	0.040692	0.0239399	0.0820214	0.171248	0.0801737	0.104957
P47133	5	5	0.379997	519	4.2022	0.821495	1.37704	0.461565	0.210553	AgP2O - CHX	AgP2O + CHX	34062	ER membrane protein complex subunit 2 OS=Saccharomyces cerevisiae (strain ATCC 204508 / S288c) GN=EMC2 PE=1 SV=1	103014	133430	204532	130975	95524	93737	117764	126773	91988.1	118442	98197.7	104165	1.41854e+06	0.0726193	0.0940616	0.144185	0.0923307	0.0673396	0.0660798	0.0830174	0.0893689	0.064847	0.0834953	0.0692244	0.0734312
P31109	2	2	0.385953	520	4.13466	0.832767	1.23585	0.305503	0.207835	AgP2O + CHX	BY4741 + CHX	13250	Synaptobrevin homolog 1 OS=Saccharomyces cerevisiae (strain ATCC 204508 / S288c) GN=SNC1 PE=1 SV=1	137561	167309	137954	127921	166759	179007	155664	160053	119530	120340	139143	123805	1.73505e+06	0.0792836	0.0964291	0.07951	0.0737278	0.096112	0.103171	0.0897177	0.0922469	0.0688918	0.0693584	0.0801958	0.0713555
P52917	3	3	0.387454	521	4.1178	0.834402	1.58968	0.668738	0.207158	AgP2O - CHX	AgP2O + CHX	48257	Vacuolar protein sorting-associated protein 4 OS=Saccharomyces cerevisiae (strain ATCC 204508 / S288c) GN=VPS4 PE=1 SV=1	38116.6	67394.7	66217.7	48784.4	44995	14247.8	68731	47242.2	43120.4	42006.9	54908.9	41091.6	576857	0.0660763	0.116831	0.114791	0.0845693	0.0780003	0.0246991	0.119147	0.0818958	0.0747506	0.0728203	0.0951863	0.0712336
P39105	5	5	0.387455	522	4.11779	0.832805	1.60245	0.680282	0.207158	AgP2O + CHX	BY4741 - CHX	72136	Lysophospholipase 1 OS=Saccharomyces cerevisiae (strain ATCC 204508 / S288c) GN=PLB1 PE=1 SV=2	69454.3	52011.8	23345.1	64198.2	55720.5	55757.6	30714.7	44487	34427.8	47232.3	46334.7	25760	549444	0.126408	0.0946626	0.0424885	0.116842	0.101413	0.10148	0.0559014	0.0809674	0.0626594	0.0859639	0.0843302	0.0468837
Q03219	2	2	0.389134	523	4.09901	0.834815	2.25988	1.17625	0.206405	AgP2O - CHX	BY4741 + CHX	31524	Uncharacterized protein YMR178W OS=Saccharomyces cerevisiae (strain ATCC 204508 / S288c) GN=YMR178W PE=1 SV=1	37673.1	148373	167707	67165.5	56873.5	48927.4	89608.6	67564.2	50684.6	51168.9	62841.3	42525.7	891113	0.0422765	0.166503	0.1882	0.0753726	0.063823	0.0549059	0.100558	0.0758201	0.0568779	0.0574214	0.07052	0.0477221
P53261	8	8	0.391086	524	4.07728	0.837401	1.54519	0.627783	0.205535	BY4741 + CHX	AgP2O - CHX	70062	Pescadillo homolog OS=Saccharomyces cerevisiae (strain ATCC 204508 / S288c) GN=NOP7 PE=1 SV=1	41331.9	48631.4	53744.7	38537.2	49250.2	57953.1	60458.4	41451.9	99604.7	58384.3	53913.2	109758	713020	0.0579675	0.0682049	0.0753762	0.0540479	0.0690727	0.0812784	0.0847921	0.0581357	0.139694	0.0818831	0.0756126	0.153935
P15705	14	14	0.392435	525	4.06233	0.838689	1.3811	0.465821	0.204936	AgP2O + CHX	BY4741 - CHX	66395	Heat shock protein STI1 OS=Saccharomyces cerevisiae (strain ATCC 204508 / S288c) GN=STI1 PE=1 SV=1	605036	674478	527867	775860	729883	641638	553521	340854	660455	702493	603494	372194	7.18777e+06	0.0841758	0.0938369	0.0734395	0.107942	0.101545	0.0892679	0.0770087	0.0474214	0.0918859	0.0977344	0.0839612	0.0517816
P38930	2	2	0.392497	526	4.06163	0.837228	1.62136	0.697208	0.204909	AgP2O + CHX	BY4741 - CHX	30165	Casein kinase II subunit beta' OS=Saccharomyces cerevisiae (strain ATCC 204508 / S288c) GN=CKB2 PE=1 SV=1	8396.42	4083.06	4070.82	8317.2	7399.21	5232.72	7039.98	3769.75	2110.96	6610.65	5698.53	4743.71	67473	0.124441	0.0605139	0.0603326	0.123267	0.109662	0.0775529	0.104338	0.0558706	0.031286	0.0979747	0.0844564	0.0703053
P31382	10	10	0.393247	527	4.05335	0.837235	1.37526	0.459704	0.204577	BY4741 - CHX	BY4741 + CHX	87441	Dolichyl-phosphate-mannose--protein mannosyltransferase 2 OS=Saccharomyces cerevisiae (strain ATCC 204508 / S288c) GN=PMT2 PE=1 SV=2	331961	260181	278265	269395	240936	227683	210971	410244	282931	234459	275335	147642	3.17e+06	0.10472	0.0820759	0.0877806	0.0849826	0.076005	0.0718242	0.0665523	0.129414	0.0892524	0.0739617	0.0868565	0.0465748
P40088	2	2	0.393343	528	4.05228	0.835855	3.1582	1.6591	0.204535	AgP2O + CHX	BY4741 + CHX	46092	Plasma membrane iron permease OS=Saccharomyces cerevisiae (strain ATCC 204508 / S288c) GN=FTR1 PE=1 SV=1	24260.4	17290.9	18647.4	10925.3	39001.2	56908.1	40.3831	8155.51	31665.5	3917.63	9462.5	20447.6	240723	0.100782	0.0718293	0.0774644	0.0453856	0.162017	0.236405	0.000167758	0.0338793	0.131544	0.0162745	0.0393087	0.0849425
P32386	9	7	0.393376	529	4.05192	0.834343	1.45095	0.536996	0.204521	AgP2O - CHX	AgP2O + CHX	189898	ATP-dependent bile acid permease OS=Saccharomyces cerevisiae (strain ATCC 204508 / S288c) GN=YBT1 PE=1 SV=2	121521	181299	173177	123149	102793	102117	127176	188318	104728	136383	144058	68253.1	1.57297e+06	0.0772555	0.115259	0.110095	0.078291	0.0653494	0.06492	0.0808506	0.119721	0.0665798	0.0867038	0.0915831	0.0433912
Q04013	6	5	0.393597	530	4.04948	0.833237	5.76935	2.52841	0.204423	AgP2O - CHX	AgP2O + CHX	34334	Citrate/oxoglutarate carrier protein OS=Saccharomyces cerevisiae (strain ATCC 204508 / S288c) GN=YHM2 PE=1 SV=1	23048.8	836443	1.3263e+06	202270	78875.6	97718.1	596125	702842	359927	566772	572327	401967	5.76462e+06	0.00399832	0.145099	0.230076	0.0350881	0.0136827	0.0169514	0.103411	0.121923	0.0624373	0.0983191	0.0992827	0.0697301
P14906	11	10	0.394291	531	4.04183	0.833135	1.33858	0.420701	0.204117	AgP2O - CHX	BY4741 + CHX	75697	Protein translocation protein SEC63 OS=Saccharomyces cerevisiae (strain ATCC 204508 / S288c) GN=SEC63 PE=1 SV=2	324846	494611	561570	408809	338398	393116	354842	394999	428765	387455	373279	270977	4.73167e+06	0.0686536	0.104532	0.118683	0.0863985	0.0715177	0.0830819	0.0749931	0.0834799	0.0906161	0.0818856	0.0788895	0.0572689
P32892	5	5	0.394511	532	4.03941	0.832033	1.6485	0.721156	0.20402	BY4741 + CHX	AgP2O + CHX	84848	ATP-dependent RNA helicase DRS1 OS=Saccharomyces cerevisiae (strain ATCC 204508 / S288c) GN=DRS1 PE=1 SV=2	9003.68	21716.9	28726.3	13757.3	8843.43	14164.6	16568	22741.3	21016.6	15820	15705.8	29081.8	217146	0.0414638	0.100011	0.13229	0.0633551	0.0407258	0.0652307	0.0762988	0.104728	0.0967856	0.0728545	0.0723285	0.133927
P53550	5	3	0.394681	533	4.03754	0.830829	1.51008	0.594626	0.203946	AgP2O - CHX	BY4741 - CHX	108828	mRNA-decapping enzyme subunit 2 OS=Saccharomyces cerevisiae (strain ATCC 204508 / S288c) GN=DCP2 PE=1 SV=1	14551	22328.5	14582.1	23269.3	13866.9	13969.6	14396	12153.5	7529.19	22282.6	11836.3	10853.4	181618	0.0801187	0.122942	0.0802898	0.128122	0.0763517	0.0769174	0.0792653	0.0669177	0.0414561	0.122689	0.0651713	0.0597594
P08539	4	4	0.396336	534	4.01936	0.832751	3.05978	1.61343	0.203221	AgP2O - CHX	AgP2O + CHX	54498	Guanine nucleotide-binding protein alpha-1 subunit OS=Saccharomyces cerevisiae (strain ATCC 204508 / S288c) GN=GPA1 PE=1 SV=3	70905.6	420772	518243	153940	98338.8	77784.3	219299	208347	90936.1	109353	136213	111434	2.21557e+06	0.0320034	0.189916	0.23391	0.0694812	0.0443854	0.0351081	0.0989809	0.0940377	0.0410442	0.0493566	0.0614801	0.0502962
P38361	3	3	0.397935	535	4.00188	0.834548	2.50878	1.32698	0.202523	AgP2O - CHX	BY4741 + CHX	62899	Phosphate permease PHO89 OS=Saccharomyces cerevisiae (strain ATCC 204508 / S288c) GN=PHO89 PE=1 SV=1	36278.9	2175.29	351.314	15381.4	270.743	0	12173.6	20854.7	1855.21	10308.3	4042.66	1116.94	104809	0.346143	0.0207548	0.00335194	0.146756	0.0025832	0	0.11615	0.198978	0.0177009	0.0983532	0.0385716	0.0106569
P53073	4	3	0.399331	536	3.98667	0.835912	1.3984	0.483773	0.201918	AgP2O + CHX	BY4741 - CHX	21446	ER membrane protein complex subunit 4 OS=Saccharomyces cerevisiae (strain ATCC 204508 / S288c) GN=EMC4 PE=1 SV=1	35321.2	23437.9	23839.8	30509.9	35194.7	43262.6	14955	29081.9	33886.1	31672.4	26363.5	43060.1	370585	0.0953121	0.0632457	0.0643301	0.082329	0.0949707	0.116741	0.040355	0.0784756	0.0914395	0.085466	0.0711401	0.116195
P53549	5	4	0.400907	537	3.96956	0.837649	1.52766	0.611327	0.201237	AgP2O - CHX	AgP2O + CHX	49492	26S protease subunit RPT4 OS=Saccharomyces cerevisiae (strain ATCC 204508 / S288c) GN=RPT4 PE=1 SV=4	166390	86264.4	90458.7	74517.2	100853	49229.2	78444	94694.8	113193	80117.3	91530.6	115411	1.1411e+06	0.145815	0.0755973	0.079273	0.0653028	0.0883823	0.0431417	0.068744	0.0829853	0.099196	0.0702103	0.0802124	0.10114
Q12122	15	4	0.402203	538	3.95554	0.838796	1.77547	0.828197	0.20068	AgP2O - CHX	BY4741 + CHX	49020	Homocitrate synthase, mitochondrial OS=Saccharomyces cerevisiae (strain ATCC 204508 / S288c) GN=LYS21 PE=1 SV=1	116732	167185	355828	114443	123076	169068	139511	165663	230984	70793.7	94254.6	195277	1.94282e+06	0.0600841	0.0860528	0.183151	0.0589058	0.0633494	0.0870221	0.0718084	0.0852697	0.118891	0.0364387	0.0485144	0.100512
P04147	20	19	0.402446	539	3.95292	0.837745	1.2962	0.37429	0.200576	BY4741 - CHX	BY4741 + CHX	64475	Polyadenylate-binding protein, cytoplasmic and nuclear OS=Saccharomyces cerevisiae (strain ATCC 204508 / S288c) GN=PAB1 PE=1 SV=4	1.53153e+06	1.72564e+06	1.98865e+06	1.64933e+06	1.84348e+06	1.80182e+06	1.62756e+06	1.81507e+06	2.58513e+06	1.30117e+06	1.46114e+06	1.88801e+06	2.12185e+07	0.0721788	0.0813269	0.0937222	0.0777306	0.0868806	0.0849175	0.0767045	0.0855418	0.121834	0.0613223	0.0688617	0.0889794
P48439	5	5	0.40522	540	3.92309	0.841958	1.34032	0.422579	0.199391	AgP2O - CHX	BY4741 + CHX	39743	Dolichyl-diphosphooligosaccharide--protein glycosyltransferase subunit 3 OS=Saccharomyces cerevisiae (strain ATCC 204508 / S288c) GN=OST3 PE=1 SV=1	97727.1	168156	160420	123559	108032	117864	107929	131015	88689.3	119978	113458	84623.3	1.42145e+06	0.0687517	0.118299	0.112856	0.0869245	0.076001	0.0829179	0.0759286	0.0921701	0.0623936	0.0844057	0.0798186	0.0595331
P21734	5	5	0.40629	541	3.91164	0.842619	1.41465	0.50045	0.198937	AgP2O + CHX	AgP2O - CHX	24220	Ubiquitin-conjugating enzyme E2 1 OS=Saccharomyces cerevisiae (strain ATCC 204508 / S288c) GN=UBC1 PE=1 SV=1	245080	96945.2	113163	156328	252846	234759	124494	150044	205056	193957	201463	176195	2.15033e+06	0.113973	0.0450839	0.0526258	0.0726997	0.117585	0.109174	0.0578952	0.0697771	0.0953602	0.0901985	0.0936893	0.0819388
P38199	7	6	0.406623	542	3.90808	0.841754	1.22648	0.294525	0.198796	AgP2O + CHX	AgP2O - CHX	41772	Heterogeneous nuclear rnp K-like protein 2 OS=Saccharomyces cerevisiae (strain ATCC 204508 / S288c) GN=HEK2 PE=1 SV=1	113619	125428	123685	144968	145669	154246	147019	93161.1	164801	142299	137550	157206	1.64965e+06	0.0688743	0.0760333	0.0749762	0.0878782	0.0883028	0.0935023	0.089121	0.0564732	0.0999003	0.0862602	0.0833814	0.0952968
P25087	20	19	0.406872	543	3.90543	0.840718	1.16159	0.216099	0.198691	BY4741 - CHX	AgP2O + CHX	43631	Sterol 24-C-methyltransferase OS=Saccharomyces cerevisiae (strain ATCC 204508 / S288c) GN=ERG6 PE=1 SV=4	794902	930713	1.14525e+06	873528	780862	879510	906875	983140	1.05333e+06	932515	894463	969426	1.11445e+07	0.0713267	0.0835131	0.102764	0.0783819	0.0700669	0.0789186	0.0813741	0.0882174	0.0945158	0.0836747	0.0802603	0.0869867
P38687	6	6	0.407357	544	3.90025	0.840174	1.52978	0.613323	0.198486	AgP2O + CHX	BY4741 + CHX	69191	Signal recognition particle subunit SRP68 OS=Saccharomyces cerevisiae (strain ATCC 204508 / S288c) GN=SRP68 PE=1 SV=1	91603.3	49463.7	51525.3	73367.9	80334.5	88127.9	38218	58577.9	92062.7	50699.4	41228.1	66154.4	781363	0.117235	0.0633044	0.0659428	0.0938973	0.102813	0.112787	0.0489119	0.0749688	0.117823	0.0648859	0.0527643	0.0846654
Q06144	2	2	0.407959	545	3.89383	0.839872	1.48631	0.571732	0.198232	BY4741 + CHX	AgP2O - CHX	24839	Protein ORM2 OS=Saccharomyces cerevisiae (strain ATCC 204508 / S288c) GN=ORM2 PE=1 SV=1	45096.5	40563.1	36534.2	63357.9	37906.4	41166	65981.5	45149.5	40250.3	78317.7	61751	41548.7	597623	0.0754598	0.0678741	0.0611325	0.106016	0.0634286	0.0688829	0.110407	0.0755486	0.0673506	0.131049	0.103328	0.0695234
P38736	4	4	0.409693	546	3.87541	0.841897	1.33723	0.41925	0.197503	BY4741 + CHX	AgP2O - CHX	25493	Golgi SNAP receptor complex member 1 OS=Saccharomyces cerevisiae (strain ATCC 204508 / S288c) GN=GOS1 PE=1 SV=1	42824.5	50523.4	38495.8	62970.9	48226.3	54498.2	63069.1	42763.6	40942.8	77040.9	55016.7	44248.3	620621	0.0690028	0.081408	0.062028	0.101464	0.0777066	0.0878124	0.101623	0.0689045	0.0659707	0.124135	0.0886478	0.0712968
P17423	5	5	0.414697	547	3.82269	0.850621	2.1866	1.12869	0.195421	AgP2O - CHX	BY4741 + CHX	39144	Homoserine kinase OS=Saccharomyces cerevisiae (strain ATCC 204508 / S288c) GN=THR1 PE=1 SV=4	60321.6	57932.7	127226	44641	31159.2	132690	26196.6	24101.3	92583.2	14722.5	19404	78139.5	709117	0.0850657	0.0816969	0.179415	0.0629529	0.0439408	0.187119	0.0369426	0.0339877	0.130561	0.0207617	0.0273636	0.110193
P16649	2	2	0.416944	548	3.79922	0.853671	2.70591	1.43611	0.194496	AgP2O + CHX	BY4741 - CHX	78659	General transcriptional corepressor TUP1 OS=Saccharomyces cerevisiae (strain ATCC 204508 / S288c) GN=TUP1 PE=1 SV=2	8876.81	4383.76	2192.05	8759.86	12409.5	19087.7	0	7042.64	7834.83	5253.82	8360.37	11328.7	95530.1	0.0929217	0.0458888	0.0229462	0.0916974	0.129901	0.199809	0	0.0737217	0.0820143	0.0549965	0.0875156	0.118588
P32621	9	8	0.42054	549	3.76192	0.859465	2.4043	1.26562	0.19303	AgP2O - CHX	BY4741 + CHX	57413	Guanosine-diphosphatase OS=Saccharomyces cerevisiae (strain ATCC 204508 / S288c) GN=GDA1 PE=1 SV=1	185655	670341	1.00515e+06	302297	246401	306848	542079	236785	313515	225941	266912	281235	4.58316e+06	0.040508	0.146262	0.219314	0.0659583	0.0537623	0.0669513	0.118276	0.0516642	0.0684058	0.0492981	0.0582376	0.0613628
P20107	3	3	0.42375	550	3.7289	0.864451	1.36013	0.443741	0.191734	BY4741 + CHX	AgP2O + CHX	48600	Zinc/cadmium resistance protein OS=Saccharomyces cerevisiae (strain ATCC 204508 / S288c) GN=ZRC1 PE=1 SV=2	172702	232699	209763	193280	157008	148886	212996	213584	160202	289572	232122	157246	2.38006e+06	0.0725619	0.0977703	0.0881333	0.0812082	0.0659679	0.0625557	0.089492	0.0897389	0.0673099	0.121666	0.0975279	0.0660683
P38615	2	2	0.423826	551	3.72812	0.863036	1.72136	0.783553	0.191703	AgP2O - CHX	BY4741 + CHX	43376	Serine/threonine-protein kinase RIM11/MSD1 OS=Saccharomyces cerevisiae (strain ATCC 204508 / S288c) GN=RIM11 PE=1 SV=1	11376.2	15500.4	20662	12615.3	8823.58	7249.71	8242.21	18677.9	8907.88	14347.6	10053.2	3216.04	139672	0.0814493	0.110977	0.147932	0.0903206	0.0631736	0.0519053	0.0590112	0.133727	0.0637771	0.102724	0.0719769	0.0230257
P53108	2	2	0.424011	552	3.72623	0.861848	1.49683	0.581911	0.191629	AgP2O + CHX	BY4741 - CHX	34935	Protein YIP5 OS=Saccharomyces cerevisiae (strain ATCC 204508 / S288c) GN=YIP5 PE=1 SV=1	19245.8	4958.91	4433.47	11786.7	17183	13463.3	9300.57	9915.09	9132.84	12941.1	12163.5	8016.91	132541	0.145206	0.0374141	0.0334497	0.0889285	0.129642	0.101578	0.0701712	0.0748077	0.0689057	0.0976385	0.0917719	0.0604862
Q08971	9	9	0.424207	553	3.72422	0.860689	1.29184	0.36943	0.19155	AgP2O - CHX	BY4741 + CHX	17491	Protein PBDC1 homolog OS=Saccharomyces cerevisiae (strain ATCC 204508 / S288c) GN=YPL225W PE=1 SV=1	359985	530533	473084	454014	406862	368932	567274	462072	319354	359277	365393	330879	4.99766e+06	0.0720308	0.106156	0.0946611	0.0908453	0.0814105	0.0738209	0.113508	0.0924577	0.0639007	0.0718891	0.0731128	0.0662067
P49089	4	3	0.426691	554	3.69886	0.864165	1.94471	0.959555	0.190557	AgP2O + CHX	BY4741 + CHX	64942	Asparagine synthetase [glutamine-hydrolyzing] 1 OS=Saccharomyces cerevisiae (strain ATCC 204508 / S288c) GN=ASN1 PE=1 SV=2	39667.8	40824.5	89734.3	55711.8	35782.8	99567.7	40576.9	19024.9	65382.7	25503.9	27881.1	44862.2	584521	0.0678638	0.0698427	0.153518	0.0953119	0.0612173	0.170341	0.0694192	0.0325479	0.111857	0.0436322	0.047699	0.0767504
P38221	3	3	0.427134	555	3.69436	0.863504	2.34888	1.23198	0.190381	BY4741 - CHX	BY4741 + CHX	52473	Phosphatidate cytidylyltransferase OS=Saccharomyces cerevisiae (strain ATCC 204508 / S288c) GN=CDS1 PE=1 SV=1	40574.1	55714.3	33527.9	36381.1	33556.4	28004.7	132278	43880.8	25707.6	40830.4	32087	13024	515566	0.0786981	0.108064	0.0650312	0.0705654	0.0650865	0.0543184	0.256568	0.0851118	0.0498628	0.0791953	0.0622364	0.0252615
P47057	3	3	0.427825	556	3.68734	0.863344	1.75242	0.809349	0.190106	AgP2O - CHX	AgP2O + CHX	49143	Sorting nexin-4 OS=Saccharomyces cerevisiae (strain ATCC 204508 / S288c) GN=SNX4 PE=1 SV=1	9615.08	10772.5	24457	7692.37	9377.58	8520.11	9918.14	13433.4	5597.2	10071.8	11312.8	6886.04	127654	0.0753214	0.084388	0.191588	0.0602595	0.0734609	0.0667438	0.0776955	0.105233	0.0438466	0.0788996	0.0886206	0.053943
P15891	16	16	0.429907	557	3.66626	0.865988	1.20567	0.269836	0.189282	AgP2O - CHX	BY4741 - CHX	65593	Actin-binding protein OS=Saccharomyces cerevisiae (strain ATCC 204508 / S288c) GN=ABP1 PE=1 SV=4	786597	1.04675e+06	925651	838205	943489	871043	993541	553729	741085	701494	792342	837361	1.00313e+07	0.0784144	0.104349	0.0922764	0.0835591	0.0940546	0.0868326	0.0990442	0.0552002	0.0738773	0.0699306	0.078987	0.0834749
P38695	9	5	0.431883	558	3.64634	0.86841	25.316	4.66198	0.188505	BY4741 - CHX	AgP2O + CHX	67063	Probable glucose transporter HXT5 OS=Saccharomyces cerevisiae (strain ATCC 204508 / S288c) GN=HXT5 PE=1 SV=1	34814.7	37948.7	40286.5	24067	12256.4	8318.86	513315	610667	6182.27	406029	430195	7164.83	2.13124e+06	0.0163354	0.0178059	0.0189028	0.0112925	0.00575084	0.00390329	0.240852	0.286531	0.00290078	0.190512	0.201851	0.00336181
P39968	14	14	0.433521	559	3.6299	0.870144	1.44955	0.535601	0.187864	AgP2O - CHX	BY4741 - CHX	63910	Vacuolar protein 8 OS=Saccharomyces cerevisiae (strain ATCC 204508 / S288c) GN=VAC8 PE=1 SV=3	814813	1.04561e+06	840210	852020	789854	411464	783209	637301	442580	887268	764761	518087	8.78718e+06	0.0927275	0.118993	0.0956178	0.0969618	0.0898871	0.0468255	0.0891309	0.0725262	0.0503666	0.100973	0.0870314	0.0589594
P40482	9	8	0.433629	560	3.62882	0.868807	1.21553	0.281585	0.187822	AgP2O + CHX	BY4741 + CHX	104367	Protein transport protein SEC24 OS=Saccharomyces cerevisiae (strain ATCC 204508 / S288c) GN=SEC24 PE=1 SV=1	148666	175004	157806	177847	149761	156431	183574	127752	113277	165031	129030	104152	1.78833e+06	0.0831314	0.0978586	0.0882419	0.0994489	0.0837433	0.0874735	0.102651	0.0714364	0.0633422	0.092282	0.0721512	0.0582397
P41697	2	2	0.434335	561	3.62176	0.868669	2.10446	1.07345	0.187546	BY4741 + CHX	AgP2O - CHX	89047	Bud site selection protein 6 OS=Saccharomyces cerevisiae (strain ATCC 204508 / S288c) GN=BUD6 PE=1 SV=1	5804.72	6650.34	613.189	6251.32	6361.44	4962.39	10092.1	2089.74	3825.2	13568.7	6998.43	6934.5	74152.1	0.0782812	0.0896851	0.00826934	0.084304	0.0857891	0.0669218	0.1361	0.0281818	0.0515858	0.182985	0.0943794	0.0935172
P50085	7	7	0.434577	562	3.61933	0.867608	1.84122	0.880658	0.187452	BY4741 - CHX	AgP2O + CHX	34442	Prohibitin-2 OS=Saccharomyces cerevisiae (strain ATCC 204508 / S288c) GN=PHB2 PE=1 SV=2	274803	787406	887505	474466	303860	287289	866178	714726	381120	725766	658194	356711	6.71802e+06	0.0409054	0.117208	0.132108	0.0706258	0.0452305	0.0427638	0.128934	0.106389	0.0567309	0.108033	0.0979744	0.0530976
Q12386	2	2	0.434833	563	3.61677	0.866577	1.40097	0.48643	0.187352	BY4741 + CHX	BY4741 - CHX	100604	Actin-like protein ARP8 OS=Saccharomyces cerevisiae (strain ATCC 204508 / S288c) GN=ARP8 PE=1 SV=1	6881.05	3601.44	3659.29	6071.36	4679.03	6230.78	5824.71	5391.11	2367.06	7127.58	6311.05	5590.61	63735.1	0.107963	0.0565064	0.057414	0.0952593	0.0734137	0.0977606	0.0913894	0.0845862	0.0371391	0.111831	0.0990201	0.0877164
Q05521	2	2	0.436911	564	3.59607	0.869174	1.52751	0.611186	0.186546	AgP2O - CHX	AgP2O + CHX	33663	Diacylglycerol pyrophosphate phosphatase 1 OS=Saccharomyces cerevisiae (strain ATCC 204508 / S288c) GN=DPP1 PE=1 SV=1	39755	26778.6	39599	32174.8	17497.2	19808.6	19392.4	37762.8	12887.8	31440.5	25852.9	13506.3	316456	0.125626	0.0846204	0.125133	0.101672	0.0552912	0.0625951	0.0612801	0.11933	0.0407254	0.099352	0.081695	0.0426798
P09032	3	3	0.438426	565	3.58103	0.870645	1.44232	0.528395	0.185962	AgP2O - CHX	AgP2O + CHX	66286	Translation initiation factor eIF-2B subunit gamma OS=Saccharomyces cerevisiae (strain ATCC 204508 / S288c) GN=GCD1 PE=1 SV=3	25101.6	28521	26392.5	26230.4	18375	10871.1	30726.4	24807.8	19182.5	34868.1	29404.3	15366.7	289847	0.0866028	0.0984	0.0910566	0.0904974	0.0633953	0.0375063	0.106009	0.0855891	0.0661815	0.120298	0.101448	0.0530164
P33327	10	10	0.439135	566	3.57402	0.870511	3.27134	1.70988	0.185689	BY4741 - CHX	AgP2O + CHX	124825	NAD-specific glutamate dehydrogenase OS=Saccharomyces cerevisiae (strain ATCC 204508 / S288c) GN=GDH2 PE=1 SV=1	100888	190849	152655	116247	74995.4	38891.6	391234	308407	53205	251494	248859	62516.6	1.99024e+06	0.0506915	0.0958926	0.0767017	0.0584085	0.0376816	0.0195411	0.196576	0.15496	0.0267329	0.126363	0.12504	0.0314115
P23337	8	3	0.4396	567	3.56942	0.869897	1.94423	0.959198	0.185511	BY4741 + CHX	AgP2O + CHX	80859	Glycogen [starch] synthase isoform 1 OS=Saccharomyces cerevisiae (strain ATCC 204508 / S288c) GN=GSY1 PE=1 SV=3	39967.1	38874.1	20866.7	56488.1	23032.1	5033.61	70098.3	26541.8	23866.4	69851.4	61376.6	33164	469160	0.0851886	0.0828589	0.0444767	0.120403	0.0490922	0.010729	0.149412	0.0565729	0.0508704	0.148886	0.130822	0.070688
P40825	12	12	0.440846	568	3.55713	0.870826	1.74391	0.802322	0.185034	AgP2O + CHX	BY4741 - CHX	110390	Alanine--tRNA ligase, mitochondrial OS=Saccharomyces cerevisiae (strain ATCC 204508 / S288c) GN=ALA1 PE=1 SV=3	83461.5	95189.7	138733	108524	90885.6	176436	60528.9	63202.7	91787.8	51576	70800.8	174100	1.20523e+06	0.0692497	0.0789808	0.11511	0.0900444	0.0754096	0.146392	0.050222	0.0524405	0.0761581	0.0427937	0.0587448	0.144454
P32527	18	18	0.441271	569	3.55294	0.870134	1.28263	0.35911	0.184871	BY4741 - CHX	AgP2O + CHX	49047	Zuotin OS=Saccharomyces cerevisiae (strain ATCC 204508 / S288c) GN=ZUO1 PE=1 SV=1	1.95069e+06	1.81969e+06	2.1798e+06	1.8562e+06	1.98386e+06	1.106e+06	1.8617e+06	2.20363e+06	2.27866e+06	1.49882e+06	1.67536e+06	2.32447e+06	2.27389e+07	0.0857867	0.0800254	0.0958622	0.081631	0.0872454	0.0486393	0.0818727	0.0969104	0.10021	0.0659145	0.0736781	0.102224
P48563	4	4	0.44257	570	3.54018	0.871165	3.62956	1.8598	0.184376	AgP2O - CHX	BY4741 + CHX	188600	Protein MON2 OS=Saccharomyces cerevisiae (strain ATCC 204508 / S288c) GN=MON2 PE=1 SV=1	8228.16	49606.8	52827.4	25977.7	8149.66	6966.29	36054.6	8020.76	6179.81	12958.5	11331	6199.69	232500	0.0353899	0.213362	0.227214	0.111732	0.0350522	0.0299625	0.155073	0.0344978	0.0265798	0.0557352	0.0487355	0.0266653
P47160	3	3	0.442719	571	3.53872	0.869931	1.55735	0.639089	0.18432	AgP2O - CHX	BY4741 - CHX	45064	Epsin-3 OS=Saccharomyces cerevisiae (strain ATCC 204508 / S288c) GN=ENT3 PE=1 SV=1	46873.9	101854	121202	82915.9	68295.7	55502.3	69614.7	50999.1	52713	60891.8	62162	60437.7	833462	0.05624	0.122206	0.14542	0.0994838	0.0819422	0.0665925	0.0835247	0.0611895	0.0632459	0.0730588	0.0745829	0.072514
P11076	11	2	0.443104	572	3.53495	0.869165	1.17428	0.231777	0.184173	AgP2O - CHX	BY4741 + CHX	20574	ADP-ribosylation factor 1 OS=Saccharomyces cerevisiae (strain ATCC 204508 / S288c) GN=ARF1 PE=1 SV=3	850428	764073	921369	765596	744074	888807	693125	1.02796e+06	803272	690831	691156	777522	9.61821e+06	0.0884185	0.0794403	0.0957942	0.0795986	0.077361	0.0924088	0.0720638	0.106876	0.0835158	0.0718254	0.0718591	0.0808385
Q99257	3	3	0.443306	573	3.53297	0.868043	1.30953	0.389049	0.184097	BY4741 + CHX	BY4741 - CHX	67366	mRNA export factor MEX67 OS=Saccharomyces cerevisiae (strain ATCC 204508 / S288c) GN=MEX67 PE=1 SV=1	30999.7	24642.5	26892.7	39714.2	30730.6	23036.2	27823.7	16997.3	29222.2	34612.9	27173	35175.8	347021	0.0893311	0.0710116	0.0774958	0.114443	0.0885555	0.0663827	0.0801787	0.0489807	0.0842087	0.0997431	0.0783036	0.101365
P54730	2	2	0.44735	574	3.49352	0.874437	1.30573	0.384853	0.18257	AgP2O - CHX	BY4741 - CHX	47050	UBX domain-containing protein 4 OS=Saccharomyces cerevisiae (strain ATCC 204508 / S288c) GN=UBX4 PE=1 SV=1	31411.7	41529.5	31194.4	39451.6	33054	29927.3	37723.5	19237.4	22792.1	35312.7	31133.7	19129	371897	0.0844634	0.111669	0.0838791	0.106082	0.0888796	0.0804721	0.101435	0.0517278	0.0612861	0.0949529	0.0837159	0.0514362
P42838	2	2	0.448615	575	3.48126	0.875384	1.49992	0.584887	0.182096	AgP2O - CHX	BY4741 - CHX	47807	Alkylphosphocholine resistance protein LEM3 OS=Saccharomyces cerevisiae (strain ATCC 204508 / S288c) GN=LEM3 PE=1 SV=1	39728	49314.8	64408.1	46444.7	43650.6	25669.7	31299.1	24865.5	46141.3	31602.5	18290.3	52972.3	474387	0.083746	0.103955	0.135771	0.0979047	0.0920148	0.0541113	0.0659781	0.0524161	0.0972651	0.0666175	0.0385557	0.111665
P38910	2	2	0.448886	576	3.47864	0.874393	1.56265	0.643997	0.181995	AgP2O + CHX	AgP2O - CHX	11365	10 kDa heat shock protein, mitochondrial OS=Saccharomyces cerevisiae (strain ATCC 204508 / S288c) GN=HSP10 PE=1 SV=1	23023.5	39161.4	21252.1	41714.4	53182.8	35485.8	29566.2	55442.6	17640.3	30053	30871.1	33558	410951	0.056025	0.0952944	0.0517143	0.101507	0.129414	0.0863504	0.0719458	0.134913	0.0429256	0.0731304	0.075121	0.0816594
P40030	2	2	0.449404	577	3.47363	0.873884	2.99634	1.5832	0.181802	AgP2O - CHX	BY4741 + CHX	17238	Ergosterol biosynthetic protein 28 OS=Saccharomyces cerevisiae (strain ATCC 204508 / S288c) GN=ERG28 PE=1 SV=1	40107.1	6861.9	13129.3	5002.96	23720.1	10166.2	8307.54	9999.6	11339.3	5472.95	7898.72	6685.55	148691	0.269734	0.0461487	0.0882992	0.0336466	0.159526	0.0683715	0.0558711	0.0672508	0.0762605	0.0368075	0.0531216	0.0449626
P19073	2	2	0.45168	578	3.45169	0.87679	1.31054	0.390157	0.180955	BY4741 - CHX	BY4741 + CHX	21708	Cell division control protein 42 OS=Saccharomyces cerevisiae (strain ATCC 204508 / S288c) GN=CDC42 PE=1 SV=2	79103.7	81986.4	55774.2	79586.6	66862.3	67067.6	56033.5	82795.2	94071	69210.1	55904.5	52598.9	840994	0.0940597	0.0974875	0.0663194	0.094634	0.0795039	0.079748	0.0666277	0.0984493	0.111857	0.0822956	0.0664743	0.0625437
P32381	6	6	0.453204	579	3.43706	0.87823	1.95783	0.969259	0.180391	AgP2O - CHX	AgP2O + CHX	44217	Actin-related protein 2 OS=Saccharomyces cerevisiae (strain ATCC 204508 / S288c) GN=ARP2 PE=1 SV=1	110241	379805	444719	183832	131168	162449	380580	198042	159065	166472	175127	142818	2.63432e+06	0.0418482	0.144176	0.168818	0.0697834	0.0497918	0.0616666	0.14447	0.0751778	0.060382	0.0631934	0.0664791	0.0542143
P52893	4	4	0.454542	580	3.42426	0.879304	1.80694	0.853547	0.179898	BY4741 + CHX	AgP2O - CHX	66722	Probable alanine aminotransferase, mitochondrial OS=Saccharomyces cerevisiae (strain ATCC 204508 / S288c) GN=ALT1 PE=1 SV=1	69155.8	6467.24	12742.2	53703.4	28205.5	6606.28	62156.4	24014	52761.5	78051.8	30093.8	51524.8	475483	0.145443	0.0136014	0.0267984	0.112945	0.0593198	0.0138938	0.130723	0.0505044	0.110964	0.164153	0.0632912	0.108363
P38703	2	2	0.45505	581	3.41941	0.878771	2.54486	1.34759	0.179711	AgP2O - CHX	AgP2O + CHX	48708	Sphingosine N-acyltransferase LAG1 OS=Saccharomyces cerevisiae (strain ATCC 204508 / S288c) GN=LAG1 PE=1 SV=1	30569.7	119481	92596.8	51971.7	21584.4	21792	79959.4	72189.8	18640.9	59480.4	41969.9	20485.8	630722	0.0484678	0.189435	0.146811	0.0824004	0.0342218	0.0345509	0.126774	0.114456	0.0295549	0.0943053	0.0665426	0.03248
P32906	2	2	0.455336	582	3.41668	0.877813	2.65392	1.40813	0.179606	AgP2O - CHX	AgP2O + CHX	63302	Endoplasmic reticulum mannosyl-oligosaccharide 1,2-alpha-mannosidase OS=Saccharomyces cerevisiae (strain ATCC 204508 / S288c) GN=MNS1 PE=1 SV=1	25040.9	78203	87337.6	37185.9	18193.8	16431.5	73812.3	18395.6	17926.7	54119.1	46385.9	14927.1	487959	0.0513175	0.160265	0.178985	0.076207	0.0372855	0.0336739	0.151267	0.0376991	0.036738	0.110909	0.095061	0.0305908
P32368	17	17	0.457849	583	3.39278	0.881143	1.20357	0.267316	0.178687	AgP2O - CHX	AgP2O + CHX	71308	Phosphoinositide phosphatase SAC1 OS=Saccharomyces cerevisiae (strain ATCC 204508 / S288c) GN=SAC1 PE=1 SV=1	658737	745150	889318	756373	648315	500654	697396	828240	656712	786696	731099	666468	8.56516e+06	0.0769089	0.0869978	0.10383	0.0883081	0.0756921	0.0584524	0.0814225	0.0966988	0.0766725	0.0918484	0.0853573	0.0778115
Q06505	8	6	0.458809	584	3.38368	0.881478	1.47198	0.557754	0.178338	BY4741 + CHX	AgP2O + CHX	46055	Transcription factor SPN1 OS=Saccharomyces cerevisiae (strain ATCC 204508 / S288c) GN=SPN1 PE=1 SV=1	120372	90891.8	103335	140926	135179	31594.6	146516	133016	120848	190678	136219	126029	1.4756e+06	0.0815745	0.0615963	0.0700288	0.0955043	0.0916089	0.0214113	0.0992919	0.0901434	0.0818975	0.129221	0.0923143	0.0854083
Q92316	2	2	0.460863	585	3.36428	0.883911	1.38921	0.47426	0.177593	AgP2O - CHX	BY4741 - CHX	9568	Dolichyl-diphosphooligosaccharide--protein glycosyltransferase subunit OST5 OS=Saccharomyces cerevisiae (strain ATCC 204508 / S288c) GN=OST5 PE=1 SV=2	24994.6	44451.9	36970.4	27242.7	27287.1	31441.2	17434.8	38079.3	21088.6	27867.6	26250.5	32405.6	355514	0.0703054	0.125036	0.103991	0.0766291	0.076754	0.0884386	0.049041	0.107111	0.0593185	0.0783866	0.073838	0.0911513
P40506	2	2	0.461628	586	3.35708	0.883867	1.60377	0.681463	0.177317	AgP2O + CHX	AgP2O - CHX	41955	Phosphopantothenate--cysteine ligase CAB2 OS=Saccharomyces cerevisiae (strain ATCC 204508 / S288c) GN=CAB2 PE=1 SV=2	5815.12	1466.66	0	5495.68	4264.84	1917.75	2331.9	4095.42	1926.7	6900.77	1947	1420.18	37582	0.154731	0.0390257	0	0.146232	0.113481	0.0510285	0.0620482	0.108973	0.0512665	0.183619	0.0518066	0.0377887
P00890	15	14	0.465874	587	3.31731	0.890478	2.42171	1.27603	0.175794	AgP2O - CHX	AgP2O + CHX	53384	Citrate synthase, mitochondrial OS=Saccharomyces cerevisiae (strain ATCC 204508 / S288c) GN=CIT1 PE=1 SV=2	675606	2.10885e+06	2.0952e+06	1.01578e+06	598376	400807	1.38502e+06	1.32974e+06	417730	1.19548e+06	1.28767e+06	413978	1.29242e+07	0.0522744	0.16317	0.162114	0.0785953	0.0462987	0.0310121	0.107164	0.102887	0.0323214	0.0924991	0.0996322	0.0320311
P34167	5	3	0.467199	588	3.30498	0.891491	2.68115	1.42285	0.175323	AgP2O - CHX	AgP2O + CHX	48493	Eukaryotic translation initiation factor 4B OS=Saccharomyces cerevisiae (strain ATCC 204508 / S288c) GN=TIF3 PE=1 SV=1	79836.6	500151	434026	192709	104251	81240.7	291311	188848	100898	139476	160009	106150	2.37891e+06	0.0335602	0.210244	0.182448	0.0810074	0.0438232	0.0341504	0.122456	0.0793844	0.0424137	0.0586303	0.0672615	0.0446215
P23291	7	6	0.467343	589	3.30364	0.890253	1.43198	0.518015	0.175271	AgP2O - CHX	BY4741 + CHX	61905	Casein kinase I homolog 1 OS=Saccharomyces cerevisiae (strain ATCC 204508 / S288c) GN=YCK1 PE=1 SV=1	220907	191539	271658	232272	196506	77841.8	179332	177733	193162	188385	134252	155094	2.21868e+06	0.0995669	0.08633	0.122441	0.104689	0.0885688	0.0350847	0.0808283	0.0801073	0.0870614	0.0849086	0.0605099	0.0699039
Q04373	2	2	0.467879	590	3.29866	0.889764	1.51411	0.598469	0.175081	BY4741 + CHX	AgP2O - CHX	75344	Pumilio homology domain family member 6 OS=Saccharomyces cerevisiae (strain ATCC 204508 / S288c) GN=PUF6 PE=1 SV=1	11832	11615.1	17324.2	12261.1	11100.2	21291.6	15709	11189.2	30304.7	21459.5	16207.4	24065.4	204359	0.0578983	0.0568365	0.0847735	0.0599976	0.0543171	0.104187	0.0768693	0.0547524	0.148291	0.105009	0.0793083	0.11776
P32476	10	10	0.468694	591	3.29111	0.889804	2.07962	1.05632	0.174793	AgP2O - CHX	AgP2O + CHX	55490	Squalene monooxygenase OS=Saccharomyces cerevisiae (strain ATCC 204508 / S288c) GN=ERG1 PE=1 SV=2	70465.7	234706	299837	59462.3	127031	104430	86886.2	183333	154221	63628.8	83852.2	158068	1.62592e+06	0.0433389	0.144353	0.184411	0.0365715	0.0781285	0.0642282	0.0534381	0.112756	0.0948516	0.039134	0.0515721	0.0972176
P06197	2	2	0.471	592	3.2698	0.892671	1.21486	0.28079	0.173979	AgP2O - CHX	AgP2O + CHX	25093	CDP-diacylglycerol--inositol 3-phosphatidyltransferase OS=Saccharomyces cerevisiae (strain ATCC 204508 / S288c) GN=PIS1 PE=1 SV=1	83773.9	95009.9	85703.3	87307.2	68914.3	61488.4	81101	101331	68318	80612.9	85012.5	55555.8	954128	0.0878015	0.0995777	0.0898237	0.0915047	0.0722276	0.0644446	0.0850001	0.106203	0.0716025	0.0844885	0.0890997	0.0582268
P40515	4	4	0.472222	593	3.25854	0.893479	2.29857	1.20074	0.17355	BY4741 - CHX	AgP2O + CHX	17836	Mitochondria fission 1 protein OS=Saccharomyces cerevisiae (strain ATCC 204508 / S288c) GN=FIS1 PE=1 SV=1	45146.3	60650.8	41620.3	55698	39971.5	29367.7	129723	126309	31375.4	154641	91707.9	30851.3	837062	0.0539342	0.0724567	0.0497219	0.0665399	0.0477522	0.0350842	0.154974	0.150896	0.0374828	0.184743	0.109559	0.0368566
P32266	3	3	0.47462	594	3.23654	0.896505	3.3401	1.73989	0.172712	AgP2O - CHX	AgP2O + CHX	99515	Dynamin-like GTPase MGM1, mitochondrial OS=Saccharomyces cerevisiae (strain ATCC 204508 / S288c) GN=MGM1 PE=1 SV=3	23259.9	153898	146082	48993.3	24912.3	22869.8	104157	43916.5	18603.7	46533.9	52379.8	23000.6	708606	0.0328249	0.217184	0.206154	0.0691404	0.0351567	0.0322744	0.146988	0.0619759	0.0262539	0.0656696	0.0739195	0.0324589
P12754	2	2	0.475563	595	3.22792	0.896775	1.98225	0.987139	0.172384	BY4741 + CHX	AgP2O - CHX	71037	Translation initiation factor eIF-2B subunit delta OS=Saccharomyces cerevisiae (strain ATCC 204508 / S288c) GN=GCD2 PE=1 SV=1	13220.6	11137.6	6905.88	14333.2	11912.1	13970.1	22682.4	4886.44	20473.7	24603.8	24746.7	12622.7	181495	0.0728427	0.0613659	0.0380499	0.078973	0.0656329	0.0769723	0.124975	0.0269232	0.112805	0.135562	0.136349	0.0695486
P40303	2	2	0.47699	596	3.21491	0.897958	1.27488	0.350367	0.171889	BY4741 + CHX	AgP2O - CHX	28650	Proteasome subunit alpha type-4 OS=Saccharomyces cerevisiae (strain ATCC 204508 / S288c) GN=PRE6 PE=1 SV=1	59650.6	56934	42863.7	70543.7	52629.7	37337.2	77214.7	60230.7	57499.3	86801.9	52097.4	64378.8	718182	0.0830579	0.0792751	0.0596836	0.0982254	0.0732818	0.0519884	0.107514	0.0838656	0.0800624	0.120863	0.0725407	0.0896414
P07806	15	14	0.47725	597	3.21254	0.896942	1.63881	0.712652	0.171799	AgP2O - CHX	BY4741 + CHX	126432	Valine--tRNA ligase, mitochondrial OS=Saccharomyces cerevisiae (strain ATCC 204508 / S288c) GN=VAS1 PE=1 SV=2	303911	637251	780884	356466	308812	576070	453725	406053	427425	245624	310318	494846	5.30139e+06	0.0573268	0.120205	0.147298	0.0672402	0.0582512	0.108664	0.0855861	0.0765938	0.0806251	0.0463321	0.0585353	0.0933428
P15303	14	14	0.477404	598	3.21114	0.895732	1.24451	0.315579	0.171746	AgP2O - CHX	BY4741 - CHX	85958	Protein transport protein SEC23 OS=Saccharomyces cerevisiae (strain ATCC 204508 / S288c) GN=SEC23 PE=1 SV=1	389062	387208	403019	438206	336752	400478	331669	200044	415878	432616	319406	286757	4.3411e+06	0.089623	0.0891959	0.092838	0.100944	0.0775731	0.0922528	0.0764021	0.0460815	0.0958003	0.099656	0.0735773	0.0660563
P40989	14	6	0.479353	599	3.19344	0.897887	1.62841	0.703464	0.171073	AgP2O - CHX	BY4741 + CHX	218675	1,3-beta-glucan synthase component GSC2 OS=Saccharomyces cerevisiae (strain ATCC 204508 / S288c) GN=GSC2 PE=1 SV=2	111263	127122	72560.3	70660.6	103954	56790.9	74414.9	84565.7	35195	80727.7	87868	22354.3	927476	0.119963	0.137062	0.0782342	0.0761859	0.112082	0.0612317	0.0802338	0.0911783	0.0379471	0.0870402	0.0947389	0.0241023
P35197	3	3	0.479496	600	3.19215	0.896657	1.37999	0.464662	0.171024	BY4741 + CHX	AgP2O - CHX	39614	ADP-ribosylation factor GTPase-activating protein GCS1 OS=Saccharomyces cerevisiae (strain ATCC 204508 / S288c) GN=GCS1 PE=1 SV=1	19927.7	29153.4	32917.3	26348.3	40101.9	42049.3	37702.3	24485.8	35322.6	32348.1	30232.4	50576.9	401166	0.0496745	0.0726717	0.0820541	0.0656792	0.0999634	0.104818	0.0939819	0.0610365	0.0880499	0.0806352	0.0753612	0.126075
P02400	5	5	0.480314	601	3.18475	0.896692	1.67301	0.742444	0.170743	AgP2O - CHX	AgP2O + CHX	11043	60S acidic ribosomal protein P2-beta OS=Saccharomyces cerevisiae (strain ATCC 204508 / S288c) GN=RPP2B PE=1 SV=2	282675	505523	928734	331115	269064	426075	410436	439092	406743	343375	320255	445485	5.10857e+06	0.0553334	0.0989559	0.181799	0.0648157	0.0526691	0.083404	0.0803426	0.0859521	0.0796198	0.0672154	0.0626897	0.0872034
P39013	5	5	0.481045	602	3.17814	0.896565	1.3343	0.416088	0.170493	AgP2O - CHX	BY4741 + CHX	40501	Actin cytoskeleton-regulatory complex protein END3 OS=Saccharomyces cerevisiae (strain ATCC 204508 / S288c) GN=END3 PE=1 SV=1	50982.9	77836.7	75438.8	66096.9	48332.7	48292.9	70488.9	62207.2	40654.6	58286.5	50413.2	44382.5	693414	0.0735245	0.112251	0.108793	0.0953209	0.0697026	0.0696451	0.101655	0.0897114	0.0586297	0.0840574	0.0727028	0.0640059
Q05567	12	12	0.48202	603	3.16935	0.896894	1.11579	0.158062	0.170159	BY4741 + CHX	BY4741 - CHX	66037	Sphingosine-1-phosphate lyase OS=Saccharomyces cerevisiae (strain ATCC 204508 / S288c) GN=DPL1 PE=1 SV=1	269284	201528	237363	233088	229991	197845	202698	235916	215176	256057	237811	235621	2.75238e+06	0.0978368	0.0732197	0.0862392	0.0846861	0.0835609	0.0718814	0.0736446	0.0857134	0.0781783	0.0930313	0.0864021	0.0856063
Q03973	3	3	0.48211	604	3.16854	0.895576	1.14324	0.19313	0.170128	AgP2O + CHX	BY4741 + CHX	27527	High mobility group protein 1 OS=Saccharomyces cerevisiae (strain ATCC 204508 / S288c) GN=HMO1 PE=1 SV=1	41038.3	37811	40245.1	41687.3	41823.5	44540.3	43170.7	44304.9	32140.6	39434.5	38459.4	34113.2	478769	0.0857163	0.0789754	0.0840595	0.0870718	0.0873564	0.0930309	0.0901703	0.0925393	0.0671319	0.0823664	0.0803297	0.071252
P16140	30	29	0.482997	605	3.16055	0.89574	1.26647	0.340811	0.169826	AgP2O - CHX	AgP2O + CHX	57770	V-type proton ATPase subunit B OS=Saccharomyces cerevisiae (strain ATCC 204508 / S288c) GN=VMA2 PE=1 SV=2	4.12159e+06	4.35145e+06	6.95076e+06	4.54483e+06	4.50776e+06	3.12601e+06	4.51801e+06	4.91419e+06	5.82306e+06	4.3903e+06	4.54282e+06	5.32999e+06	5.71208e+07	0.0721557	0.0761799	0.121685	0.0795653	0.0789162	0.0547263	0.0790957	0.0860316	0.101943	0.0768599	0.0795301	0.0933109
P49723	17	17	0.483759	606	3.15371	0.895673	1.20534	0.269436	0.169566	AgP2O - CHX	BY4741 + CHX	40143	Ribonucleoside-diphosphate reductase small chain 2 OS=Saccharomyces cerevisiae (strain ATCC 204508 / S288c) GN=RNR4 PE=1 SV=1	1.87946e+06	2.27155e+06	2.56439e+06	2.11638e+06	1.98113e+06	2.15168e+06	2.48474e+06	1.63209e+06	2.1365e+06	1.89013e+06	1.76699e+06	1.91427e+06	2.47893e+07	0.0758173	0.0916344	0.103447	0.0853748	0.0799189	0.0867987	0.100234	0.0658384	0.0861864	0.0762479	0.0712803	0.0772215
P09064	10	9	0.484097	607	3.15068	0.894822	1.46821	0.554054	0.169452	BY4741 - CHX	AgP2O + CHX	31840	Eukaryotic translation initiation factor 2 subunit beta OS=Saccharomyces cerevisiae (strain ATCC 204508 / S288c) GN=SUI3 PE=1 SV=2	253428	383473	570639	289914	257523	418556	411725	435967	570584	305631	346784	542004	4.78623e+06	0.0529494	0.0801201	0.119225	0.0605725	0.053805	0.0874501	0.0860228	0.0910878	0.119214	0.0638563	0.0724547	0.113242
P00817	6	5	0.486635	608	3.12797	0.898033	1.59965	0.677759	0.168592	AgP2O - CHX	BY4741 - CHX	32337	Inorganic pyrophosphatase OS=Saccharomyces cerevisiae (strain ATCC 204508 / S288c) GN=IPP1 PE=1 SV=4	184232	374705	511897	255776	274800	409526	176820	228883	263714	179881	220249	347753	3.42824e+06	0.0537397	0.1093	0.149318	0.0746088	0.0801577	0.119457	0.0515775	0.066764	0.0769241	0.0524704	0.0642455	0.101438
P39106	2	2	0.487723	609	3.11827	0.898563	1.90653	0.930949	0.168226	BY4741 + CHX	BY4741 - CHX	89044	Alpha-1,3-mannosyltransferase MNN1 OS=Saccharomyces cerevisiae (strain ATCC 204508 / S288c) GN=MNN1 PE=1 SV=1	6699.48	6357.16	9246.89	7533.93	6779.59	16310.4	6786.32	3710.18	7666.4	9708.53	5265.35	19654.2	105718	0.0633709	0.0601329	0.0874672	0.0712641	0.0641287	0.154282	0.0641924	0.0350949	0.0725171	0.0918338	0.0498054	0.185911
P32379	6	6	0.489659	610	3.10106	0.900652	1.49989	0.584857	0.167575	AgP2O - CHX	AgP2O + CHX	28770	Proteasome subunit alpha type-5 OS=Saccharomyces cerevisiae (strain ATCC 204508 / S288c) GN=PUP2 PE=1 SV=2	78787.9	176562	180678	119221	97944.7	73540.3	130173	104575	87404.6	112174	92209.2	101445	1.35471e+06	0.0581583	0.130332	0.13337	0.0880048	0.0722992	0.0542847	0.0960889	0.077193	0.0645189	0.0828028	0.0680655	0.0748829
Q03862	7	7	0.489691	611	3.10078	0.899237	1.57746	0.657606	0.167565	BY4741 - CHX	AgP2O - CHX	65685	Probable metalloprotease ARX1 OS=Saccharomyces cerevisiae (strain ATCC 204508 / S288c) GN=ARX1 PE=1 SV=1	102391	66236.4	97941.3	77874.2	107056	160057	101731	105557	213215	103051	90744.2	126163	1.35202e+06	0.0757323	0.0489908	0.0724409	0.0575985	0.0791823	0.118384	0.0752437	0.0780734	0.157702	0.07622	0.0671177	0.0933147
P52891	5	5	0.491491	612	3.08485	0.901066	1.4188	0.50467	0.166963	BY4741 + CHX	AgP2O - CHX	83982	Nucleoporin NUP84 OS=Saccharomyces cerevisiae (strain ATCC 204508 / S288c) GN=NUP84 PE=1 SV=1	16180.1	8853.57	7957.97	14842.4	17107.1	13509.4	14967	5474.07	14485.4	21679.3	11949.2	13180	160185	0.101008	0.0552707	0.0496797	0.0926577	0.106796	0.0843359	0.0934352	0.0341733	0.0904292	0.135339	0.0745959	0.0822796
Q02931	2	2	0.49205	613	3.07991	0.90062	2.82242	1.49693	0.166777	BY4741 - CHX	AgP2O + CHX	101516	NET1-associated nuclear protein 1 OS=Saccharomyces cerevisiae (strain ATCC 204508 / S288c) GN=NAN1 PE=1 SV=1	2425.58	4103.7	5227.14	2890.22	2490.99	4303.4	19106	2726.4	5501.72	2151.18	3577.35	6022.55	60526.2	0.0400749	0.0678003	0.0863616	0.0477516	0.0411556	0.0710998	0.315664	0.0450449	0.0908981	0.0355413	0.0591042	0.0995032
P38146	2	2	0.495119	614	3.0529	0.904762	1.38734	0.472319	0.165759	AgP2O + CHX	BY4741 - CHX	22048	GTP-binding protein YPT10 OS=Saccharomyces cerevisiae (strain ATCC 204508 / S288c) GN=YPT10 PE=1 SV=2	12218.6	8644.71	6061.33	14622.1	10507	9321.03	10590.5	4019.54	10221.8	10202.8	10124.4	12310.4	118844	0.102812	0.0727398	0.0510023	0.123036	0.0884095	0.0784307	0.0891126	0.0338219	0.0860097	0.0858503	0.0851908	0.103585
P48837	2	2	0.495996	615	3.04522	0.904889	1.57479	0.655155	0.16547	AgP2O - CHX	AgP2O + CHX	57521	Nucleoporin NUP57 OS=Saccharomyces cerevisiae (strain ATCC 204508 / S288c) GN=NUP57 PE=1 SV=1	15332.2	37222	27032.8	20140.7	24264.8	6132.76	12259.5	20843.9	20662.2	26755.6	19753.4	22808.9	253209	0.0605514	0.147001	0.106761	0.0795419	0.0958293	0.0242202	0.0484165	0.0823188	0.0816016	0.105666	0.0780125	0.0900795
P40422	2	2	0.496199	616	3.04344	0.90379	1.77456	0.827464	0.165404	BY4741 - CHX	AgP2O + CHX	7939	DNA-directed RNA polymerases I, II, and III subunit RPABC4 OS=Saccharomyces cerevisiae (strain ATCC 204508 / S288c) GN=RPC10 PE=1 SV=1	14312.6	25419.9	30219.6	10421.5	15061.9	31004	22778.2	29008.1	48454.1	15773.8	15710.7	41494.4	299659	0.0477629	0.0848296	0.100847	0.0347778	0.0502635	0.103464	0.0760138	0.0968038	0.161698	0.0526391	0.0524288	0.138472
P12688	7	7	0.496744	617	3.03867	0.903318	1.25232	0.324598	0.165224	AgP2O + CHX	BY4741 - CHX	76717	Serine/threonine-protein kinase YPK1 OS=Saccharomyces cerevisiae (strain ATCC 204508 / S288c) GN=YPK1 PE=1 SV=2	125842	140726	91450.2	136503	119920	112002	119732	69133.7	105329	134335	136095	95120	1.38619e+06	0.0907828	0.10152	0.0659724	0.0984736	0.0865104	0.0807989	0.0863752	0.0498732	0.0759847	0.0969098	0.0981793	0.0686198
P25694	33	32	0.496903	618	3.03728	0.902145	1.22615	0.294141	0.165172	AgP2O - CHX	BY4741 - CHX	92167	Cell division control protein 48 OS=Saccharomyces cerevisiae (strain ATCC 204508 / S288c) GN=CDC48 PE=1 SV=3	3.73553e+06	4.278e+06	3.8978e+06	3.82538e+06	3.36228e+06	3.43285e+06	4.05168e+06	3.65502e+06	2.00768e+06	3.45232e+06	3.33434e+06	3.05894e+06	4.20918e+07	0.0887471	0.101635	0.0926023	0.0908819	0.0798797	0.0815562	0.0962582	0.0868344	0.0476976	0.0820189	0.0792158	0.072673
P53093	2	2	0.502205	619	2.99119	0.910298	2.20541	1.14105	0.16344	BY4741 - CHX	AgP2O + CHX	26207	Protein YIP4 OS=Saccharomyces cerevisiae (strain ATCC 204508 / S288c) GN=YIP4 PE=1 SV=2	23492.1	77850.2	65025.5	31670.3	26281.7	25998.6	78175.7	85865.4	21105	39796	48415.4	14909	538585	0.0436182	0.144546	0.120734	0.0588029	0.0487978	0.0482721	0.14515	0.159428	0.039186	0.0738899	0.0898937	0.0276817
P00498	2	2	0.50326	620	2.98208	0.910738	2.1247	1.08726	0.163098	AgP2O + CHX	BY4741 - CHX	32531	ATP phosphoribosyltransferase OS=Saccharomyces cerevisiae (strain ATCC 204508 / S288c) GN=HIS1 PE=1 SV=1	8591.79	3829.51	11115.2	7317.64	7322.72	23235	1980.91	3513.85	12331.5	6515.78	4924.33	13223	103901	0.0826919	0.0368572	0.106979	0.0704288	0.0704777	0.223626	0.0190653	0.0338192	0.118684	0.0627113	0.0473943	0.127265
P15625	10	10	0.506167	621	2.95706	0.914524	1.682	0.750176	0.162161	AgP2O - CHX	AgP2O + CHX	57532	Phenylalanine--tRNA ligase alpha subunit OS=Saccharomyces cerevisiae (strain ATCC 204508 / S288c) GN=FRS2 PE=1 SV=3	84868.6	138573	274336	74330.9	115654	105959	108132	145824	169250	61416.6	91600.6	167264	1.53721e+06	0.0552095	0.090146	0.178463	0.0483544	0.0752364	0.0689296	0.0703433	0.0948627	0.110102	0.0399533	0.0595889	0.10881
Q07896	2	2	0.506904	622	2.95074	0.914383	1.99442	0.995969	0.161925	BY4741 + CHX	AgP2O - CHX	75991	Nucleolar complex-associated protein 3 OS=Saccharomyces cerevisiae (strain ATCC 204508 / S288c) GN=NOC3 PE=1 SV=1	6599.19	4824.28	2699.5	6613.81	8214.68	7608.78	8918.07	1963.72	12868.7	10133.8	6107.9	11925.4	88477.8	0.0745858	0.0545253	0.0305104	0.0747511	0.0928445	0.0859965	0.100794	0.0221945	0.145445	0.114535	0.0690331	0.134784
Q06705	7	7	0.507432	623	2.94622	0.913867	1.33299	0.414662	0.161755	AgP2O - CHX	BY4741 - CHX	47547	Phosphatidylinositol transfer protein CSR1 OS=Saccharomyces cerevisiae (strain ATCC 204508 / S288c) GN=CSR1 PE=1 SV=1	106507	126661	136262	86919.2	118257	114918	50625	106192	120327	99390.5	81731.8	118551	1.26634e+06	0.0841062	0.100021	0.107603	0.0686381	0.0933848	0.0907479	0.0399774	0.0838575	0.0950196	0.0784863	0.0645417	0.093617
P46655	34	32	0.510446	624	2.9205	0.917821	1.21942	0.286197	0.160794	BY4741 + CHX	AgP2O + CHX	81191	Glutamate--tRNA ligase, cytoplasmic OS=Saccharomyces cerevisiae (strain ATCC 204508 / S288c) GN=GUS1 PE=1 SV=3	2.60792e+06	3.31837e+06	2.76816e+06	3.33628e+06	2.69558e+06	2.49734e+06	4.07174e+06	2.45404e+06	2.95162e+06	3.75711e+06	3.62878e+06	3.01481e+06	3.71018e+07	0.0702911	0.0894398	0.07461	0.0899225	0.0726536	0.0673106	0.109745	0.0661436	0.0795547	0.101265	0.0978061	0.0812578
Q06706	6	5	0.511688	625	2.90994	0.918583	1.40198	0.487463	0.160399	BY4741 - CHX	AgP2O - CHX	153693	Elongator complex protein 1 OS=Saccharomyces cerevisiae (strain ATCC 204508 / S288c) GN=IKI3 PE=1 SV=1	41413.3	23946.6	22842.2	28710.8	30084.5	37780.2	29751.6	50336.3	43569.4	30406.4	26416.5	49067.5	414325	0.0999536	0.0577965	0.0551312	0.0692953	0.0726107	0.0911848	0.0718074	0.12149	0.105158	0.0733878	0.0637579	0.118427
P32916	3	3	0.511758	626	2.90935	0.917241	1.55929	0.64089	0.160377	AgP2O + CHX	AgP2O - CHX	69463	Signal recognition particle receptor subunit alpha homolog OS=Saccharomyces cerevisiae (strain ATCC 204508 / S288c) GN=SRP101 PE=1 SV=2	10636.5	2080.98	11869	14426.1	7072.37	16838.9	10810.3	7006.95	14157.1	12522.5	11829.8	12144.2	131395	0.0809509	0.0158376	0.0903306	0.109792	0.0538254	0.128155	0.0822738	0.0533275	0.107745	0.0953043	0.0900323	0.0924254
P25293	10	9	0.513168	627	2.89741	0.9183	1.25583	0.328646	0.159931	BY4741 - CHX	AgP2O + CHX	48083	Nucleosome assembly protein OS=Saccharomyces cerevisiae (strain ATCC 204508 / S288c) GN=NAP1 PE=1 SV=2	414553	449101	464118	468310	547954	231694	527530	575564	464134	480514	478521	503018	5.60501e+06	0.0739612	0.0801248	0.0828042	0.083552	0.0977615	0.0413369	0.0941176	0.102687	0.082807	0.0857293	0.0853738	0.0897443
P33892	73	71	0.513319	628	2.89612	0.917109	1.30921	0.388694	0.159884	AgP2O - CHX	AgP2O + CHX	297995	Translational activator GCN1 OS=Saccharomyces cerevisiae (strain ATCC 204508 / S288c) GN=GCN1 PE=1 SV=1	1.95587e+06	3.13453e+06	3.20683e+06	2.56422e+06	1.82623e+06	1.94714e+06	2.91458e+06	2.84582e+06	2.14277e+06	2.95144e+06	2.6293e+06	1.93991e+06	3.00586e+07	0.0650685	0.104281	0.106686	0.0853074	0.0607557	0.064778	0.0969631	0.0946756	0.0712862	0.0981893	0.0874724	0.0645374
P25582	3	3	0.514287	629	2.88795	0.917376	1.80733	0.853857	0.159579	BY4741 + CHX	AgP2O - CHX	96767	27S pre-rRNA (guanosine(2922)-2'-O)-methyltransferase OS=Saccharomyces cerevisiae (strain ATCC 204508 / S288c) GN=SPB1 PE=1 SV=2	22909.5	7132.42	16002.6	14005.1	15218.3	21476.9	21399.3	29897.2	7455.73	21321.2	20614	41282.2	238715	0.0959702	0.0298784	0.0670364	0.0586689	0.063751	0.0899691	0.0896441	0.125243	0.0312328	0.0893167	0.0863542	0.172935
P32497	20	20	0.514366	630	2.88728	0.916061	1.22374	0.291295	0.159554	BY4741 + CHX	AgP2O + CHX	93375	Eukaryotic translation initiation factor 3 subunit C OS=Saccharomyces cerevisiae (strain ATCC 204508 / S288c) GN=NIP1 PE=1 SV=2	856749	1.23918e+06	1.20954e+06	1.04828e+06	1.02617e+06	1.07652e+06	1.47947e+06	960715	930213	1.2969e+06	1.19137e+06	1.3677e+06	1.36828e+07	0.062615	0.0905651	0.0883987	0.0766127	0.0749972	0.0786771	0.108126	0.0702133	0.067984	0.0947829	0.0870703	0.0999578
P15700	5	5	0.515647	631	2.87648	0.916887	1.248	0.319612	0.159151	AgP2O - CHX	BY4741 + CHX	23147	Uridylate kinase OS=Saccharomyces cerevisiae (strain ATCC 204508 / S288c) GN=URA6 PE=1 SV=1	117008	132927	184728	139083	115632	138784	152568	111359	128113	128977	102404	116908	1.56849e+06	0.0745989	0.0847481	0.117775	0.0886733	0.0737219	0.0884824	0.0972704	0.0709977	0.0816794	0.0822302	0.0652881	0.0745351
Q12199	3	2	0.516696	632	2.86765	0.917299	2.92373	1.54781	0.158822	AgP2O - CHX	BY4741 + CHX	41222	Type 2A phosphatase activator TIP41 OS=Saccharomyces cerevisiae (strain ATCC 204508 / S288c) GN=TIP41 PE=1 SV=1	11232.5	74854.7	54712	22480.1	14479.5	12694.5	53426.5	25189	7818.2	24769.3	17657.4	5730.68	325044	0.0345568	0.230291	0.168322	0.06916	0.0445462	0.0390545	0.164367	0.0774941	0.0240527	0.0762028	0.054323	0.0176305
P40150	30	4	0.517118	633	2.86411	0.916597	1.34214	0.424537	0.15869	BY4741 - CHX	BY4741 + CHX	66668	Heat shock protein SSB2 OS=Saccharomyces cerevisiae (strain ATCC 204508 / S288c) GN=SSB2 PE=1 SV=2	1.16009e+06	1.68708e+06	2.70016e+06	1.59954e+06	1.26979e+06	1.91722e+06	2.07341e+06	1.7696e+06	2.01734e+06	1.59136e+06	1.45356e+06	1.3215e+06	2.05606e+07	0.0564228	0.082054	0.131327	0.0777961	0.0617582	0.0932472	0.100843	0.0860672	0.0981168	0.0773984	0.0706961	0.0642732
P53200	3	3	0.522155	634	2.82201	0.924066	1.44137	0.527441	0.157125	AgP2O + CHX	BY4741 + CHX	28849	Protein-lysine N-methyltransferase EFM5 OS=Saccharomyces cerevisiae (strain ATCC 204508 / S288c) GN=EFM5 PE=1 SV=2	28437.9	14857	19398.2	19897.2	26396.8	20763	5540.52	18014.6	24449.8	14841.5	11701.5	19980.1	224278	0.126797	0.0662434	0.0864919	0.0887166	0.117697	0.0925772	0.0247038	0.0803226	0.109016	0.0661746	0.0521742	0.0890861
Q12018	6	5	0.523036	635	2.81469	0.924167	1.5057	0.590433	0.156853	BY4741 + CHX	BY4741 - CHX	94227	Cell division control protein 53 OS=Saccharomyces cerevisiae (strain ATCC 204508 / S288c) GN=CDC53 PE=1 SV=1	67167.3	40024.5	26647.6	63586.1	49723.2	41006.6	55429	23122.1	30224.9	73314.6	55209.6	35259.7	560715	0.119789	0.0713812	0.0475242	0.113402	0.0886782	0.0731326	0.0988541	0.0412368	0.0539041	0.130752	0.0984628	0.0628834
P38682	2	2	0.524462	636	2.80286	0.92523	2.25303	1.17187	0.156414	AgP2O - CHX	AgP2O + CHX	55288	ADP-ribosylation factor GTPase-activating protein GLO3 OS=Saccharomyces cerevisiae (strain ATCC 204508 / S288c) GN=GLO3 PE=1 SV=1	17219.5	91582.6	80775.7	37998.5	26727.5	19417.5	53165.1	38896.4	22611	34820.5	29223.6	21626.9	474065	0.0363231	0.193186	0.17039	0.0801547	0.0563793	0.0409596	0.112147	0.0820488	0.0476959	0.0734509	0.0616446	0.0456201
P29453	13	3	0.524845	637	2.79969	0.924453	1.69373	0.760204	0.156296	BY4741 - CHX	AgP2O - CHX	28151	60S ribosomal protein L8-B OS=Saccharomyces cerevisiae (strain ATCC 204508 / S288c) GN=RPL8B PE=1 SV=3	194422	60079.9	99792.7	140148	121420	265859	97362.8	201795	300922	154712	137807	243161	2.01748e+06	0.0963688	0.0297796	0.049464	0.0694668	0.0601838	0.131778	0.0482596	0.100023	0.149157	0.0766857	0.0683063	0.120527
P40581	5	4	0.525084	638	2.79771	0.923424	1.16951	0.225901	0.156223	AgP2O + CHX	AgP2O - CHX	18801	Peroxiredoxin HYR1 OS=Saccharomyces cerevisiae (strain ATCC 204508 / S288c) GN=HYR1 PE=1 SV=1	121458	142066	144928	163839	167142	146706	133382	154502	124497	146421	168288	104686	1.71792e+06	0.0707009	0.0826964	0.0843629	0.0953709	0.0972937	0.0853977	0.0776418	0.0899358	0.0724697	0.0852317	0.0979607	0.060938
P38689	5	4	0.526107	639	2.78926	0.923775	2.45242	1.29421	0.155909	BY4741 + CHX	AgP2O + CHX	35387	Ribose-phosphate pyrophosphokinase 3 OS=Saccharomyces cerevisiae (strain ATCC 204508 / S288c) GN=PRS3 PE=1 SV=1	115608	392272	409313	197067	103198	108157	504002	327088	119957	555445	344436	101743	3.27829e+06	0.0352648	0.119658	0.124856	0.0601129	0.0314792	0.0329919	0.15374	0.099774	0.0365915	0.169432	0.105066	0.0310354
P46672	8	7	0.526445	640	2.78647	0.922924	1.1372	0.185489	0.155806	BY4741 - CHX	AgP2O + CHX	42229	tRNA-aminoacylation cofactor ARC1 OS=Saccharomyces cerevisiae (strain ATCC 204508 / S288c) GN=ARC1 PE=1 SV=2	702941	678941	761855	588195	732236	718542	745543	840613	732569	621348	714088	823576	8.66045e+06	0.0811668	0.0783956	0.0879695	0.0679174	0.0845494	0.0829683	0.086086	0.0970635	0.0845879	0.0717455	0.0824539	0.0950962
P22855	9	9	0.528645	641	2.76836	0.925334	1.69627	0.762365	0.155135	AgP2O - CHX	AgP2O + CHX	125390	Alpha-mannosidase OS=Saccharomyces cerevisiae (strain ATCC 204508 / S288c) GN=AMS1 PE=1 SV=2	72508.2	101430	112388	71423.4	65281.2	32093.1	58802.8	96233.1	25523.2	83701.6	76056.4	20758.2	816199	0.0888364	0.124271	0.137697	0.0875073	0.0799819	0.0393202	0.0720446	0.117904	0.0312708	0.102551	0.0931836	0.0254328
P41807	22	21	0.529721	642	2.75953	0.925773	1.3606	0.44424	0.154808	AgP2O - CHX	AgP2O + CHX	54781	V-type proton ATPase subunit H OS=Saccharomyces cerevisiae (strain ATCC 204508 / S288c) GN=VMA13 PE=1 SV=1	1.6165e+06	2.08207e+06	2.11392e+06	1.80418e+06	1.78715e+06	680691	2.02567e+06	1.72183e+06	1.3667e+06	1.86653e+06	1.64942e+06	1.37418e+06	2.00888e+07	0.0804676	0.103643	0.105229	0.08981	0.0889621	0.033884	0.100835	0.0857109	0.0680328	0.0929139	0.0821062	0.0684052
P25491	12	11	0.529802	643	2.75887	0.924475	1.21088	0.276055	0.154783	AgP2O - CHX	AgP2O + CHX	45270	Mitochondrial protein import protein MAS5 OS=Saccharomyces cerevisiae (strain ATCC 204508 / S288c) GN=YDJ1 PE=1 SV=1	722502	551001	882914	574989	554797	651082	614138	688487	705924	634699	521039	711201	7.81277e+06	0.092477	0.0705256	0.113009	0.073596	0.0710116	0.0833356	0.0786069	0.0881232	0.0903551	0.0812386	0.0666906	0.0910305
Q12453	3	3	0.531374	644	2.746	0.925779	1.36378	0.447613	0.154307	AgP2O + CHX	BY4741 - CHX	85229	Cytoplasmic export protein 1 OS=Saccharomyces cerevisiae (strain ATCC 204508 / S288c) GN=CEX1 PE=1 SV=1	23909.5	35069.5	22974.9	32132.9	32549	19960.4	25715.4	18729.2	17619.8	35794.2	29344	17952.5	311751	0.0766942	0.112492	0.0736961	0.103072	0.104407	0.0640266	0.082487	0.0600774	0.0565188	0.114816	0.0941262	0.0575859
P10963	10	10	0.531587	645	2.74425	0.924714	9.72732	3.28204	0.154243	BY4741 - CHX	AgP2O + CHX	61515	Phosphoenolpyruvate carboxykinase [ATP] OS=Saccharomyces cerevisiae (strain ATCC 204508 / S288c) GN=PCK1 PE=1 SV=2	32828	167975	210158	154600	54970.9	39015.6	992532	1.39184e+06	33713.1	870052	1.18304e+06	29656.1	5.16038e+06	0.00636155	0.0325509	0.0407254	0.0299591	0.0106525	0.00756061	0.192337	0.269716	0.00653307	0.168602	0.229254	0.00574689
P22224	2	2	0.532164	646	2.73955	0.924284	1.38601	0.470938	0.154069	AgP2O + CHX	BY4741 + CHX	105397	Exocyst complex component SEC15 OS=Saccharomyces cerevisiae (strain ATCC 204508 / S288c) GN=SEC15 PE=1 SV=2	5861.01	8556.85	9221.8	12490.5	9237.13	8279.78	11074	8031.72	4984.52	8377.55	7512.47	5760.19	99387.5	0.0589713	0.0860958	0.0927862	0.125675	0.0929405	0.083308	0.111422	0.0808122	0.0501524	0.0842918	0.0755876	0.0579569
P33330	5	4	0.533484	647	2.72879	0.925145	2.74266	1.45557	0.153671	BY4741 - CHX	AgP2O - CHX	43560	Phosphoserine aminotransferase OS=Saccharomyces cerevisiae (strain ATCC 204508 / S288c) GN=SER1 PE=1 SV=1	39898.5	5384.46	7966.21	17186.3	27644.7	77629.8	9419.63	29750.6	106874	13640.2	40309.4	77568.9	453272	0.0880231	0.0118791	0.0175749	0.037916	0.0609891	0.171265	0.0207814	0.0656352	0.235783	0.0300927	0.0889298	0.171131
P38143	6	5	0.533707	648	2.72697	0.924104	1.39844	0.483817	0.153604	AgP2O - CHX	BY4741 - CHX	18622	Glutathione peroxidase 2 OS=Saccharomyces cerevisiae (strain ATCC 204508 / S288c) GN=GPX2 PE=1 SV=1	62241.7	116036	114688	100669	81593.9	86043.2	74165	41834.3	93495.7	68528.3	63316.9	103408	1.00602e+06	0.0618692	0.115342	0.114001	0.100067	0.0811056	0.0855282	0.0737212	0.0415839	0.0929361	0.0681182	0.062938	0.10279
P41543	7	7	0.535358	649	2.71356	0.925534	1.14882	0.20015	0.153109	AgP2O - CHX	AgP2O + CHX	54152	Dolichyl-diphosphooligosaccharide--protein glycosyltransferase subunit 1 OS=Saccharomyces cerevisiae (strain ATCC 204508 / S288c) GN=OST1 PE=1 SV=1	351978	338077	389893	341555	312848	285648	270921	353789	344494	328182	299796	413037	4.03022e+06	0.0873346	0.0838855	0.0967424	0.0847485	0.0776256	0.0708766	0.0672224	0.087784	0.0854778	0.0814304	0.0743871	0.102485
Q07478	21	21	0.537174	650	2.69885	0.927245	1.25645	0.329357	0.152566	AgP2O - CHX	AgP2O + CHX	50620	ATP-dependent RNA helicase SUB2 OS=Saccharomyces cerevisiae (strain ATCC 204508 / S288c) GN=SUB2 PE=1 SV=1	1.82479e+06	2.32198e+06	2.92917e+06	2.10274e+06	2.13486e+06	1.39408e+06	1.85881e+06	2.36735e+06	2.12872e+06	2.09323e+06	2.26791e+06	1.94278e+06	2.53664e+07	0.0719373	0.0915375	0.115474	0.0828947	0.0841607	0.0549578	0.0732783	0.093326	0.0839188	0.0825199	0.0894061	0.0765886
P21965	8	7	0.537569	651	2.69566	0.926501	1.48903	0.574369	0.152448	AgP2O - CHX	BY4741 + CHX	43450	Protein kinase MCK1 OS=Saccharomyces cerevisiae (strain ATCC 204508 / S288c) GN=MCK1 PE=1 SV=1	155383	275738	319480	244052	183105	162750	282985	171172	144395	194903	175902	133284	2.44315e+06	0.0635996	0.112862	0.130766	0.0998924	0.0749462	0.0666147	0.115828	0.070062	0.0591022	0.0797752	0.0719979	0.0545543
P40580	5	5	0.537952	652	2.69256	0.92574	1.44879	0.534847	0.152334	AgP2O - CHX	BY4741 - CHX	29014	Benzil reductase ((S)-benzoin forming) IRC24 OS=Saccharomyces cerevisiae (strain ATCC 204508 / S288c) GN=IRC24 PE=1 SV=1	52617	70522.9	55707.4	63392.4	53009.3	41582.3	49218.1	42639	31589	68562.8	61083.4	26656.4	616580	0.0853368	0.114378	0.090349	0.102813	0.0859731	0.0674402	0.0798243	0.0691541	0.0512326	0.111199	0.0990681	0.0432327
P32597	4	4	0.538979	653	2.68428	0.926087	1.2043	0.268193	0.152029	AgP2O + CHX	AgP2O - CHX	156989	Nuclear protein STH1/NPS1 OS=Saccharomyces cerevisiae (strain ATCC 204508 / S288c) GN=STH1 PE=1 SV=1	23574.3	25236	17038.3	21123.9	27161	31016.5	28307.4	25032.7	23502.8	21062.8	27664.3	23118.6	293839	0.0802288	0.0858839	0.0579852	0.0718895	0.092435	0.105556	0.0963366	0.0851922	0.0799853	0.0716814	0.094148	0.0786779
Q12532	5	4	0.540771	654	2.66986	0.927745	1.25548	0.328234	0.151498	BY4741 + CHX	AgP2O - CHX	119395	Ribosome quality control complex subunit 2 OS=Saccharomyces cerevisiae (strain ATCC 204508 / S288c) GN=RQC2 PE=1 SV=1	34139.8	43662.5	27488.7	41690	42655	38057.6	49622.3	46206.7	28243.2	41203.4	48942	42044.8	483956	0.0705432	0.09022	0.0568	0.0861443	0.0881382	0.0786385	0.102535	0.095477	0.058359	0.0851388	0.101129	0.0868774
Q12462	2	2	0.541248	655	2.66604	0.927146	1.77935	0.831349	0.151357	BY4741 + CHX	BY4741 - CHX	27029	Peroxisomal membrane protein PMP27 OS=Saccharomyces cerevisiae (strain ATCC 204508 / S288c) GN=PEX11 PE=1 SV=2	17471.3	25463.8	28170.8	27712.5	20495.3	14679.4	14587.2	22803.5	6010.05	41336.2	26471.3	9417.44	254619	0.0686174	0.100008	0.110639	0.108839	0.0804942	0.0576526	0.0572903	0.0895593	0.0236041	0.162345	0.103965	0.0369864
P40032	3	3	0.541339	656	2.66531	0.925888	1.71531	0.778469	0.15133	AgP2O - CHX	BY4741 - CHX	74337	Prolyl 3,4-dihydroxylase TPA1 OS=Saccharomyces cerevisiae (strain ATCC 204508 / S288c) GN=TPA1 PE=1 SV=1	33992.8	17419.3	32826.8	16618.1	15752.4	32409.5	9776.59	14523	24810.4	12088	12526.8	36399.5	259143	0.131174	0.0672188	0.126674	0.064127	0.0607864	0.125064	0.0377266	0.0560425	0.0957401	0.0466462	0.0483393	0.140461
P39993	4	4	0.543973	657	2.64423	0.928977	1.53241	0.615802	0.150555	AgP2O - CHX	AgP2O + CHX	166534	ARF guanine-nucleotide exchange factor 2 OS=Saccharomyces cerevisiae (strain ATCC 204508 / S288c) GN=GEA2 PE=1 SV=1	23832.7	50872.6	39647	29953.7	19930.2	24738.7	39514.5	32850.4	20012.8	36782.2	28609.3	16936	363680	0.065532	0.139883	0.109016	0.0823628	0.0548014	0.0680232	0.108652	0.0903278	0.0550284	0.101139	0.0786662	0.0465684
Q04697	13	13	0.544552	658	2.63961	0.928552	1.2545	0.327118	0.150385	AgP2O - CHX	AgP2O + CHX	45955	Glucose-signaling factor 2 OS=Saccharomyces cerevisiae (strain ATCC 204508 / S288c) GN=GSF2 PE=1 SV=1	585327	883438	1.06293e+06	801802	569881	646400	738374	684891	657974	765850	672353	629002	8.69822e+06	0.0672927	0.101565	0.122201	0.09218	0.065517	0.074314	0.0848879	0.0787392	0.0756446	0.0880467	0.0772978	0.0723138
P19097	25	25	0.546145	659	2.62692	0.929855	1.45252	0.538563	0.149919	AgP2O - CHX	AgP2O + CHX	207388	Fatty acid synthase subunit alpha OS=Saccharomyces cerevisiae (strain ATCC 204508 / S288c) GN=FAS2 PE=1 SV=2	543722	947064	1.35655e+06	550874	566045	843350	693931	768248	1.02233e+06	480353	668606	888722	9.32979e+06	0.0582781	0.10151	0.1454	0.0590446	0.0606707	0.0903932	0.0743779	0.0823435	0.109576	0.0514859	0.0716636	0.0952564
P00445	3	2	0.547061	660	2.61964	0.930004	1.75374	0.810431	0.149651	BY4741 + CHX	AgP2O - CHX	15959	Superoxide dismutase [Cu-Zn] OS=Saccharomyces cerevisiae (strain ATCC 204508 / S288c) GN=SOD1 PE=1 SV=2	28906.6	11944.9	22030.9	15245	37291.3	46330.4	15054	33209.8	32322.8	25698.9	29129.2	55450.7	352614	0.0819778	0.0338751	0.0624786	0.0432342	0.105757	0.131391	0.0426926	0.0941816	0.0916661	0.0728811	0.0826093	0.157256
P40517	4	4	0.547709	661	2.6145	0.929697	1.40443	0.489989	0.149462	AgP2O + CHX	AgP2O - CHX	36090	Ran-specific GTPase-activating protein 2 OS=Saccharomyces cerevisiae (strain ATCC 204508 / S288c) GN=YRB2 PE=1 SV=1	41562	39797.7	31332.7	66227.8	51915	40126.3	72923.9	38432.2	39097.1	62417.2	40987.8	35219.4	560039	0.0742126	0.0710623	0.0559474	0.118256	0.0926988	0.0716491	0.130212	0.0686241	0.0698114	0.111452	0.0731874	0.0628874
P07347	2	2	0.547853	662	2.61336	0.928536	1.52083	0.604854	0.149421	AgP2O - CHX	AgP2O + CHX	27700	N-terminal acetyltransferase A complex catalytic subunit ARD1 OS=Saccharomyces cerevisiae (strain ATCC 204508 / S288c) GN=ARD1 PE=1 SV=2	14243.6	16020.6	30763.1	8619.01	9808.59	21700.1	13656.1	13833.4	16984.3	8262.9	10776.4	21599	186267	0.0764685	0.086009	0.165156	0.0462723	0.0526587	0.1165	0.0733144	0.0742667	0.0911824	0.0443605	0.0578546	0.115957
Q12109	9	9	0.548381	663	2.60918	0.928029	1.59323	0.671957	0.149267	BY4741 - CHX	BY4741 + CHX	49661	Tryptophan--tRNA ligase, cytoplasmic OS=Saccharomyces cerevisiae (strain ATCC 204508 / S288c) GN=WRS1 PE=1 SV=1	137919	156119	372596	146400	151495	207309	218663	162367	356947	86119.8	130209	246865	2.37301e+06	0.0581201	0.0657894	0.157014	0.0616936	0.0638407	0.0873615	0.0921458	0.0684223	0.150419	0.0362914	0.0548708	0.104031
Q12160	2	2	0.548531	664	2.60799	0.926885	1.48316	0.568673	0.149224	AgP2O - CHX	BY4741 - CHX	15602	Uncharacterized protein YPR063C OS=Saccharomyces cerevisiae (strain ATCC 204508 / S288c) GN=YPR063C PE=1 SV=1	18782.3	10293.2	13123.3	13094.2	11075.2	11450.5	10504.5	3989.64	13957.8	10085.9	6778.38	15338	138473	0.135639	0.0743337	0.0947716	0.0945612	0.0799811	0.0826909	0.0758598	0.0288117	0.100798	0.0728368	0.0489509	0.110765
P31755	4	4	0.548733	665	2.60639	0.925832	1.3436	0.426105	0.149165	BY4741 - CHX	AgP2O + CHX	55178	Initiation-specific alpha-1,6-mannosyltransferase OS=Saccharomyces cerevisiae (strain ATCC 204508 / S288c) GN=OCH1 PE=1 SV=1	30712.7	48519.4	36790.4	40126.2	42052	20612.2	47986.2	58623.9	31499.2	46028	40046	43491.4	486487	0.0631314	0.0997342	0.0756246	0.0824815	0.08644	0.0423693	0.098638	0.120504	0.0647482	0.0946128	0.0823166	0.0893988
P07267	10	10	0.54925	666	2.6023	0.925313	1.30125	0.379898	0.149015	AgP2O - CHX	BY4741 - CHX	44699	Saccharopepsin OS=Saccharomyces cerevisiae (strain ATCC 204508 / S288c) GN=PEP4 PE=1 SV=1	908216	1.32924e+06	1.01637e+06	1.15282e+06	1.19913e+06	870888	989528	1.082e+06	429006	1.03392e+06	997151	476514	1.14848e+07	0.0790798	0.115739	0.0884975	0.100378	0.10441	0.0758297	0.0861599	0.0942119	0.0373543	0.0900252	0.0868236	0.0414909
P38788	23	23	0.549685	667	2.59886	0.924657	1.2167	0.282973	0.148889	AgP2O - CHX	AgP2O + CHX	58316	Ribosome-associated complex subunit SSZ1 OS=Saccharomyces cerevisiae (strain ATCC 204508 / S288c) GN=SSZ1 PE=1 SV=2	3.83793e+06	4.66593e+06	6.38476e+06	4.13254e+06	3.87388e+06	4.23048e+06	4.30833e+06	4.55711e+06	4.89195e+06	4.00371e+06	3.99043e+06	5.03704e+06	5.39141e+07	0.071186	0.0865439	0.118425	0.0766504	0.0718528	0.0784671	0.0799109	0.0845255	0.090736	0.0742609	0.0740147	0.0934272
P17883	5	4	0.549865	668	2.59744	0.923576	1.2411	0.311619	0.148836	BY4741 + CHX	AgP2O - CHX	164707	Superkiller protein 3 OS=Saccharomyces cerevisiae (strain ATCC 204508 / S288c) GN=SKI3 PE=1 SV=2	14159.5	19738.7	11917.8	18411.2	15400.2	13837.9	20462.3	18727.3	17264.3	24806.8	19046.9	13008.5	206781	0.0684757	0.095457	0.0576347	0.089037	0.0744757	0.0669203	0.0989563	0.0905655	0.0834906	0.119966	0.0921114	0.0629095
P40056	2	2	0.551054	669	2.58806	0.92419	1.42702	0.513007	0.148493	BY4741 - CHX	AgP2O - CHX	31474	Golgi to ER traffic protein 2 OS=Saccharomyces cerevisiae (strain ATCC 204508 / S288c) GN=GET2 PE=1 SV=2	119379	118517	138270	154976	120940	174422	278962	123877	133957	148141	123751	130162	1.76535e+06	0.0676232	0.067135	0.0783241	0.0877874	0.0685077	0.0988031	0.15802	0.0701715	0.0758812	0.0839158	0.0700997	0.0737312
P36775	5	5	0.553094	670	2.57201	0.926226	1.60682	0.684205	0.147905	BY4741 + CHX	AgP2O - CHX	127432	Lon protease homolog, mitochondrial OS=Saccharomyces cerevisiae (strain ATCC 204508 / S288c) GN=PIM1 PE=1 SV=2	36819.2	22271.2	13884.1	20287.1	38489.7	29624.8	39198.4	52923.9	14882.4	45381.7	32091.2	39783.9	385638	0.0954762	0.0577517	0.0360031	0.0526066	0.0998079	0.0768203	0.101646	0.137237	0.0385917	0.11768	0.0832159	0.103164
Q08745	4	3	0.553939	671	2.56538	0.926258	1.3931	0.478301	0.147662	BY4741 - CHX	AgP2O - CHX	12732	40S ribosomal protein S10-A OS=Saccharomyces cerevisiae (strain ATCC 204508 / S288c) GN=RPS10A PE=1 SV=1	2.06275e+06	1.60462e+06	2.66779e+06	1.82031e+06	1.97136e+06	3.1968e+06	2.02654e+06	3.0593e+06	3.73968e+06	2.08522e+06	2.40198e+06	3.89681e+06	3.05332e+07	0.0675577	0.0525534	0.0873734	0.0596174	0.0645646	0.104699	0.0663717	0.100196	0.122479	0.0682935	0.078668	0.127626
P38688	5	5	0.554075	672	2.56431	0.925108	1.24846	0.320155	0.147623	AgP2O - CHX	BY4741 + CHX	73894	Signal recognition particle subunit SRP72 OS=Saccharomyces cerevisiae (strain ATCC 204508 / S288c) GN=SRP72 PE=1 SV=2	40080.6	41579.4	59429.8	39766.8	47360.5	48938	38970	25164	51338.3	32409.3	32016	48585.4	505638	0.0792673	0.0822316	0.117534	0.0786468	0.0936649	0.0967846	0.0770709	0.0497669	0.101532	0.0640958	0.063318	0.0960872
P24279	3	3	0.558182	673	2.53225	0.930579	1.65223	0.724418	0.14645	BY4741 + CHX	BY4741 - CHX	107566	DNA replication licensing factor MCM3 OS=Saccharomyces cerevisiae (strain ATCC 204508 / S288c) GN=MCM3 PE=1 SV=1	8790.43	8723.11	2216.16	6398.73	6438.42	5371.27	4992.59	3158.12	4741.21	6475.31	6035.15	8790.01	72130.5	0.121868	0.120935	0.0307244	0.0887105	0.0892607	0.0744659	0.069216	0.0437834	0.065731	0.0897722	0.0836699	0.121862
Q05506	25	22	0.55828	674	2.53148	0.929362	1.1639	0.218968	0.146422	BY4741 - CHX	AgP2O + CHX	69652	Arginine--tRNA ligase, cytoplasmic OS=Saccharomyces cerevisiae (strain ATCC 204508 / S288c) GN=YDR341C PE=1 SV=1	758310	857602	1.04824e+06	780818	719754	832584	895829	790092	1.02964e+06	879193	705145	927789	1.0225e+07	0.0741624	0.0838731	0.102517	0.0763636	0.0703916	0.0814263	0.0876117	0.0772706	0.100698	0.0859847	0.0689629	0.0907374
O14467	3	3	0.559093	675	2.52516	0.929338	1.62012	0.696104	0.146191	AgP2O - CHX	BY4741 - CHX	16394	Multiprotein-bridging factor 1 OS=Saccharomyces cerevisiae (strain ATCC 204508 / S288c) GN=MBF1 PE=1 SV=2	60364.1	85540.2	191552	97871.4	71770.5	111404	77210.3	71814.3	59265.8	87593.1	73287.5	79216.6	1.06689e+06	0.0565795	0.0801771	0.179542	0.0917352	0.0672708	0.10442	0.0723695	0.0673118	0.0555501	0.0821013	0.0686926	0.0742501
Q01477	5	4	0.560694	676	2.51274	0.930619	1.38589	0.470816	0.145738	BY4741 + CHX	BY4741 - CHX	102196	Ubiquitin carboxyl-terminal hydrolase 3 OS=Saccharomyces cerevisiae (strain ATCC 204508 / S288c) GN=UBP3 PE=1 SV=1	33962.4	29959.6	17654.7	31650.9	33162.3	24851.2	35842.7	21823	13218.5	39642.6	23854.2	34741.1	340363	0.0997827	0.0880226	0.0518702	0.0929917	0.0974321	0.0730138	0.105307	0.0641167	0.0388365	0.116471	0.0700846	0.102071
P43555	5	5	0.562025	677	2.50244	0.931451	1.16487	0.220165	0.145362	AgP2O + CHX	BY4741 - CHX	50413	Protein EMP47 OS=Saccharomyces cerevisiae (strain ATCC 204508 / S288c) GN=EMP47 PE=1 SV=1	183770	240386	293576	263614	234936	229653	209112	223268	192759	253259	200588	192280	2.7172e+06	0.067632	0.0884683	0.108043	0.0970168	0.0864627	0.0845181	0.0769586	0.0821683	0.0709404	0.093206	0.0738215	0.0707639
Q12692	4	3	0.56205	678	2.50225	0.930119	1.22945	0.298018	0.145355	BY4741 + CHX	AgP2O + CHX	14274	Histone H2A.Z OS=Saccharomyces cerevisiae (strain ATCC 204508 / S288c) GN=HTZ1 PE=1 SV=3	97008.9	119975	114587	130151	100394	95078.9	132063	125801	80118.5	152285	140601	107453	1.39552e+06	0.0695146	0.0859717	0.0821111	0.0932635	0.0719405	0.0681316	0.0946338	0.0901463	0.0574113	0.109124	0.100752	0.0769988
P14540	15	15	0.5626	679	2.49801	0.929656	1.34199	0.424374	0.1452	AgP2O + CHX	BY4741 - CHX	39881	Fructose-bisphosphate aldolase OS=Saccharomyces cerevisiae (strain ATCC 204508 / S288c) GN=FBA1 PE=1 SV=3	5.54776e+06	5.34816e+06	7.31786e+06	5.65518e+06	7.34065e+06	9.58659e+06	4.34536e+06	5.09078e+06	7.39142e+06	3.97502e+06	5.59796e+06	7.98182e+06	7.51785e+07	0.0737944	0.0711394	0.0973397	0.0752233	0.0976428	0.127518	0.0578005	0.0677159	0.0983182	0.0528743	0.0744622	0.106172
P30822	20	18	0.562801	680	2.49645	0.928622	1.29952	0.377983	0.145143	BY4741 + CHX	BY4741 - CHX	124709	Exportin-1 OS=Saccharomyces cerevisiae (strain ATCC 204508 / S288c) GN=CRM1 PE=1 SV=1	387639	511890	418210	426453	376573	325280	452226	478134	197655	591318	504678	369887	5.03994e+06	0.0769133	0.101567	0.0829791	0.0846146	0.0747178	0.0645403	0.0897284	0.0948689	0.0392178	0.117326	0.100136	0.0733911
P40069	34	33	0.563209	681	2.49331	0.92793	1.1481	0.199251	0.145029	AgP2O - CHX	BY4741 - CHX	123038	Importin subunit beta-4 OS=Saccharomyces cerevisiae (strain ATCC 204508 / S288c) GN=KAP123 PE=1 SV=1	3.34495e+06	4.12836e+06	4.47285e+06	3.50727e+06	3.2669e+06	3.68217e+06	4.14304e+06	3.83216e+06	2.42994e+06	3.96104e+06	3.71819e+06	4.18778e+06	4.46747e+07	0.0748736	0.0924094	0.100121	0.0785069	0.0731264	0.0824219	0.0927381	0.0857793	0.0543919	0.0886642	0.0832283	0.0937394
P17505	7	7	0.567285	682	2.46198	0.933276	1.58911	0.668222	0.143888	BY4741 + CHX	AgP2O - CHX	35685	Malate dehydrogenase, mitochondrial OS=Saccharomyces cerevisiae (strain ATCC 204508 / S288c) GN=MDH1 PE=1 SV=2	136421	142812	90369.5	143921	118026	116093	188145	229243	86305.2	211359	273008	102974	1.83868e+06	0.0741953	0.0776712	0.0491492	0.0782743	0.0641909	0.0631394	0.102326	0.124678	0.0469387	0.114952	0.148481	0.0560044
P38934	11	11	0.5678	683	2.45804	0.932756	1.47139	0.557178	0.143744	AgP2O - CHX	BY4741 - CHX	54606	Nuclear segregation protein BFR1 OS=Saccharomyces cerevisiae (strain ATCC 204508 / S288c) GN=BFR1 PE=1 SV=1	292256	361040	576573	346235	285055	248473	248729	318088	269040	219156	270060	554635	3.98934e+06	0.0732593	0.0905012	0.144528	0.0867901	0.0714542	0.0622842	0.0623485	0.0797344	0.0674396	0.0549353	0.0676954	0.139029
P32861	9	9	0.56805	684	2.45613	0.931802	1.20857	0.273306	0.143675	BY4741 - CHX	BY4741 + CHX	56181	UTP--glucose-1-phosphate uridylyltransferase OS=Saccharomyces cerevisiae (strain ATCC 204508 / S288c) GN=UGP1 PE=1 SV=1	277763	272810	279950	316483	257985	144592	268853	349696	247779	257252	243052	216515	3.13273e+06	0.0886649	0.0870838	0.0893629	0.101025	0.0823514	0.0461552	0.0858207	0.111627	0.0790938	0.0821176	0.0775846	0.0691139
P22137	45	43	0.568192	685	2.45505	0.930673	1.253	0.325385	0.143635	AgP2O - CHX	BY4741 + CHX	187916	Clathrin heavy chain OS=Saccharomyces cerevisiae (strain ATCC 204508 / S288c) GN=CHC1 PE=1 SV=1	3.35498e+06	4.25654e+06	4.1855e+06	3.91781e+06	3.2225e+06	2.97139e+06	3.67155e+06	3.68824e+06	2.20681e+06	3.70529e+06	3.54059e+06	2.16915e+06	4.08904e+07	0.0820482	0.104096	0.102359	0.0958125	0.0788084	0.0726673	0.0897902	0.0901983	0.0539691	0.0906152	0.0865873	0.053048
P06103	19	19	0.568724	686	2.45099	0.930186	1.55613	0.637966	0.143488	BY4741 - CHX	AgP2O + CHX	88416	Eukaryotic translation initiation factor 3 subunit B OS=Saccharomyces cerevisiae (strain ATCC 204508 / S288c) GN=PRT1 PE=1 SV=1	644853	947871	732781	682558	569996	662466	1.64469e+06	586385	748957	883122	741703	805093	9.65047e+06	0.0668209	0.0982202	0.0759322	0.0707279	0.059064	0.0686459	0.170425	0.0607623	0.0776084	0.0915108	0.0768566	0.0834253
P08456	3	3	0.569442	687	2.4455	0.930006	1.42994	0.515956	0.143288	AgP2O - CHX	AgP2O + CHX	31070	CDP-diacylglycerol--serine O-phosphatidyltransferase OS=Saccharomyces cerevisiae (strain ATCC 204508 / S288c) GN=CHO1 PE=1 SV=3	108901	141354	182512	124833	90633.7	87180.5	154716	179364	76712.9	128359	138520	85408.7	1.49849e+06	0.0726738	0.0943309	0.121797	0.0833055	0.0604832	0.0581787	0.103248	0.119696	0.0511933	0.0856583	0.0924396	0.0569964
P53252	14	13	0.569761	688	2.44307	0.929174	1.27546	0.351018	0.1432	AgP2O - CHX	BY4741 - CHX	38326	Sphingolipid long chain base-responsive protein PIL1 OS=Saccharomyces cerevisiae (strain ATCC 204508 / S288c) GN=PIL1 PE=1 SV=1	1.27396e+07	1.36531e+07	1.09528e+07	1.37981e+07	1.06427e+07	7.56736e+06	1.30358e+07	9.50118e+06	6.74301e+06	1.14446e+07	1.03318e+07	7.90584e+06	1.28316e+08	0.0992834	0.106402	0.0853577	0.107533	0.0829416	0.0589745	0.101591	0.0740452	0.0525501	0.0891906	0.0805185	0.0616123
P31688	17	16	0.572649	689	2.42112	0.932528	1.56213	0.643517	0.142402	AgP2O - CHX	BY4741 - CHX	103539	Trehalose-phosphatase OS=Saccharomyces cerevisiae (strain ATCC 204508 / S288c) GN=TPS2 PE=1 SV=3	969434	963008	442703	1.10498e+06	846418	398597	689796	618467	212188	654849	631665	317614	7.84972e+06	0.123499	0.122681	0.0563973	0.140767	0.107828	0.0507785	0.0878753	0.0787884	0.0270313	0.0834232	0.0804698	0.0404618
P00942	12	12	0.572692	690	2.42079	0.931248	1.5172	0.601413	0.14239	AgP2O - CHX	BY4741 - CHX	26893	Triosephosphate isomerase OS=Saccharomyces cerevisiae (strain ATCC 204508 / S288c) GN=TPI1 PE=1 SV=2	1.10189e+06	1.85694e+06	2.91095e+06	1.32185e+06	1.62067e+06	2.66995e+06	999148	1.05085e+06	1.81883e+06	734962	1.30628e+06	2.0842e+06	1.94765e+07	0.0565755	0.0953423	0.14946	0.0678691	0.0832114	0.137086	0.0513002	0.0539545	0.0933856	0.0377358	0.0670694	0.107011
P43593	10	10	0.574022	691	2.41071	0.93206	1.31237	0.392172	0.142024	AgP2O - CHX	BY4741 + CHX	57360	Ubiquitin carboxyl-terminal hydrolase 6 OS=Saccharomyces cerevisiae (strain ATCC 204508 / S288c) GN=UBP6 PE=1 SV=1	236303	223875	281804	265750	255083	113685	201637	245469	234474	178699	187565	199113	2.62346e+06	0.0900731	0.0853359	0.107417	0.101298	0.0972318	0.043334	0.0768591	0.0935669	0.0893761	0.0681157	0.0714955	0.0758971
P29509	4	4	0.576632	692	2.39101	0.934945	1.75373	0.810424	0.141309	AgP2O - CHX	BY4741 - CHX	34445	Thioredoxin reductase 1 OS=Saccharomyces cerevisiae (strain ATCC 204508 / S288c) GN=TRR1 PE=1 SV=3	36237.1	67882.6	117696	51173.8	43506.7	84999.1	28203.2	24540.1	73739.4	22662	34134.5	86446.9	671222	0.0539868	0.101133	0.175346	0.0762399	0.0648172	0.126633	0.0420177	0.0365603	0.109858	0.0337624	0.0508543	0.12879
P38217	3	3	0.576949	693	2.38862	0.934108	3.33045	1.73572	0.141223	AgP2O - CHX	AgP2O + CHX	104527	Importin subunit beta-2 OS=Saccharomyces cerevisiae (strain ATCC 204508 / S288c) GN=KAP104 PE=1 SV=1	73415.3	529022	943777	224481	111190	128594	846311	302378	153052	388356	377577	218346	4.2965e+06	0.0170872	0.123129	0.219662	0.0522475	0.0258792	0.02993	0.196977	0.0703778	0.0356225	0.090389	0.0878801	0.0508194
P38088	26	25	0.578273	694	2.37867	0.934903	1.37897	0.463596	0.140862	AgP2O + CHX	BY4741 + CHX	78477	Glycine--tRNA ligase 1, mitochondrial OS=Saccharomyces cerevisiae (strain ATCC 204508 / S288c) GN=GRS1 PE=1 SV=3	1.0521e+06	1.01632e+06	1.55004e+06	1.21918e+06	1.13457e+06	1.79778e+06	1.041e+06	991753	2.06105e+06	832058	935299	1.24323e+06	1.48744e+07	0.0707324	0.0683266	0.104209	0.0819652	0.0762767	0.120864	0.069986	0.0666752	0.138564	0.055939	0.0628799	0.0835822
P38144	4	4	0.578514	695	2.37686	0.933946	1.22103	0.288099	0.140796	AgP2O + CHX	BY4741 - CHX	131534	ISWI chromatin-remodeling complex ATPase ISW1 OS=Saccharomyces cerevisiae (strain ATCC 204508 / S288c) GN=ISW1 PE=1 SV=2	56902.6	51524.1	40347.9	56663.3	53353.9	46756.4	53087.5	47986	27321	62273.9	45017.3	47509.5	588743	0.0966509	0.0875154	0.0685322	0.0962445	0.0906234	0.0794173	0.0901709	0.0815058	0.0464056	0.105774	0.0764633	0.0806965
Q03640	29	28	0.578847	696	2.37436	0.933142	1.25249	0.324798	0.140706	AgP2O - CHX	AgP2O + CHX	171426	Tricalbin-3 OS=Saccharomyces cerevisiae (strain ATCC 204508 / S288c) GN=TCB3 PE=1 SV=1	938669	1.13613e+06	1.46702e+06	1.07184e+06	889399	866589	1.04847e+06	1.18269e+06	819967	1.11313e+06	1.08784e+06	704836	1.23266e+07	0.07615	0.092169	0.119013	0.0869532	0.0721529	0.0703025	0.0850577	0.0959463	0.0665202	0.0903034	0.0882518	0.0571802
Q12680	4	3	0.578917	697	2.37384	0.931915	1.67202	0.741593	0.140687	AgP2O - CHX	BY4741 + CHX	240118	Glutamate synthase [NADH] OS=Saccharomyces cerevisiae (strain ATCC 204508 / S288c) GN=GLT1 PE=1 SV=2	12253.2	25066.5	31782.8	8988.08	16385.6	23829	14570.9	14414.3	28751.5	11763.6	12469.8	17095.4	217371	0.0563701	0.115317	0.146215	0.0413491	0.0753808	0.109624	0.0670323	0.066312	0.13227	0.0541175	0.0573664	0.0786465
P36165	2	2	0.579645	698	2.36838	0.931751	1.97964	0.985239	0.140489	BY4741 - CHX	BY4741 + CHX	103166	Lipase 4 OS=Saccharomyces cerevisiae (strain ATCC 204508 / S288c) GN=TGL4 PE=1 SV=1	24465.1	56070.8	37383	26889	29356.4	19363.3	37992.7	90260	15208.8	24769.7	25413.8	22285	409458	0.0597501	0.136939	0.0912989	0.0656698	0.0716959	0.0472902	0.0927879	0.220438	0.0371439	0.0604939	0.062067	0.0544255
Q12314	5	5	0.579746	699	2.36762	0.930579	1.44442	0.530491	0.140462	BY4741 - CHX	AgP2O - CHX	24785	Protein arginine N-methyltransferase SFM1 OS=Saccharomyces cerevisiae (strain ATCC 204508 / S288c) GN=SFM1 PE=1 SV=1	67950.6	67462.9	60249.7	51791.5	82738.8	125486	76108.8	76824.7	129687	77745.5	69531.8	124434	1.01001e+06	0.0672771	0.0667942	0.0596525	0.0512781	0.0819188	0.124242	0.0753544	0.0760633	0.128401	0.0769749	0.0688426	0.123201
P32902	2	2	0.581182	700	2.35688	0.931552	1.51678	0.601009	0.140073	AgP2O - CHX	BY4741 - CHX	44125	37S ribosomal protein MRP4, mitochondrial OS=Saccharomyces cerevisiae (strain ATCC 204508 / S288c) GN=MRP4 PE=1 SV=1	13574.8	16102.8	6126.42	16297.2	9056.58	8246.76	9001.53	7539.08	7064.71	9719.97	10118.5	10599.5	123448	0.109964	0.130442	0.0496276	0.132017	0.0733636	0.0668036	0.0729177	0.061071	0.0572283	0.0787375	0.0819654	0.0858625
Q12335	9	9	0.582666	701	2.34581	0.932598	1.18516	0.245085	0.139672	AgP2O - CHX	BY4741 - CHX	21010	Protoplast secreted protein 2 OS=Saccharomyces cerevisiae (strain ATCC 204508 / S288c) GN=PST2 PE=1 SV=1	3.1367e+06	2.89826e+06	3.09653e+06	3.43078e+06	2.81025e+06	2.4747e+06	3.18322e+06	2.20767e+06	2.31395e+06	3.33844e+06	2.63182e+06	2.23956e+06	3.37619e+07	0.0929066	0.0858442	0.0917166	0.101617	0.0832373	0.0732987	0.0942844	0.0653895	0.0685375	0.0988818	0.0779524	0.0663341
P38116	3	3	0.58454	702	2.33185	0.934265	1.28155	0.357892	0.139168	AgP2O - CHX	AgP2O + CHX	20479	ADP-ribosylation factor-like protein 1 OS=Saccharomyces cerevisiae (strain ATCC 204508 / S288c) GN=ARL1 PE=1 SV=4	42449.1	78114	68459.6	49334.1	44959.2	53201.8	45066.6	55041.3	54567.1	53855	64912.7	45489	655449	0.0647633	0.119176	0.104447	0.0752676	0.068593	0.0811684	0.0687567	0.0839749	0.0832515	0.0821651	0.0990353	0.0694012
P32496	5	5	0.585014	703	2.32834	0.933692	1.22684	0.294948	0.13904	AgP2O + CHX	BY4741 - CHX	31956	26S proteasome regulatory subunit RPN12 OS=Saccharomyces cerevisiae (strain ATCC 204508 / S288c) GN=RPN12 PE=1 SV=3	72917.4	79579.7	134385	93472.2	90620.1	115563	86280	90150.4	67818.9	73452.5	75827.7	97101.2	1.07717e+06	0.0676936	0.0738787	0.124758	0.0867759	0.0841282	0.107284	0.080099	0.0836921	0.0629604	0.0681904	0.0703955	0.0901449
P39101	5	5	0.586029	704	2.32081	0.933984	1.23658	0.306356	0.138768	AgP2O - CHX	BY4741 + CHX	44884	Protein CAJ1 OS=Saccharomyces cerevisiae (strain ATCC 204508 / S288c) GN=CAJ1 PE=1 SV=1	213190	253660	252135	247213	213153	129496	192682	248222	171246	229665	198205	153561	2.50243e+06	0.0851933	0.101366	0.100756	0.0987892	0.0851784	0.0517481	0.0769979	0.0991925	0.068432	0.0917769	0.0792051	0.0613646
P38712	3	3	0.586446	705	2.31772	0.933323	3.34469	1.74187	0.138657	AgP2O - CHX	AgP2O + CHX	56218	ATP-dependent rRNA helicase RRP3 OS=Saccharomyces cerevisiae (strain ATCC 204508 / S288c) GN=RRP3 PE=1 SV=2	31072.1	206673	449143	103045	60768.8	41553.2	168763	105706	82702.3	82304.8	91155.6	67648.4	1.49053e+06	0.0208463	0.138657	0.30133	0.0691326	0.0407698	0.0278781	0.113223	0.0709182	0.055485	0.0552183	0.0611563	0.0453853
P23724	2	2	0.587487	706	2.31002	0.933655	1.17085	0.227559	0.138379	BY4741 - CHX	BY4741 + CHX	26968	Proteasome subunit beta type-6 OS=Saccharomyces cerevisiae (strain ATCC 204508 / S288c) GN=PRE7 PE=1 SV=1	23464.1	39838.1	31496.7	30554.2	29169.1	27160.4	30074.3	33231.2	33608.5	30312.1	24869.1	27591	361369	0.0649312	0.110242	0.0871593	0.0845513	0.0807184	0.0751598	0.0832233	0.0919591	0.0930034	0.0838813	0.0688191	0.0763514
P35845	4	4	0.5893	707	2.29664	0.935211	1.50812	0.592754	0.137896	BY4741 + CHX	BY4741 - CHX	135470	Oxysterol-binding protein homolog 1 OS=Saccharomyces cerevisiae (strain ATCC 204508 / S288c) GN=SWH1 PE=1 SV=4	34001.7	17554.4	17063.2	25540.2	25445.8	22590.4	19317.3	23501.3	7155.12	37029.5	26222.2	12114.8	267536	0.127092	0.0656153	0.0637791	0.0954645	0.0951116	0.0844388	0.0722044	0.0878435	0.0267445	0.138409	0.0980137	0.045283
P34077	6	6	0.589866	708	2.29246	0.934788	1.34534	0.427972	0.137745	BY4741 + CHX	BY4741 - CHX	96399	Nucleoporin NIC96 OS=Saccharomyces cerevisiae (strain ATCC 204508 / S288c) GN=NIC96 PE=1 SV=2	47964.6	48984.3	32170.5	48343.2	38681.3	34845.4	49722.4	34172.5	33959	71080.9	52320.6	35152.2	527397	0.0909459	0.0928795	0.0609986	0.0916637	0.0733438	0.0660705	0.0942789	0.0647947	0.0643899	0.134777	0.0992054	0.0666523
P27810	9	9	0.591173	709	2.28285	0.935538	1.43055	0.516569	0.137399	AgP2O - CHX	BY4741 + CHX	46392	Alpha-1,2 mannosyltransferase KTR1 OS=Saccharomyces cerevisiae (strain ATCC 204508 / S288c) GN=KTR1 PE=1 SV=1	183563	388128	462241	222127	233293	280549	239376	210007	312918	203926	218454	300372	3.25496e+06	0.056395	0.119242	0.142012	0.0682427	0.0716732	0.0861914	0.073542	0.0645191	0.0961359	0.0626509	0.0671144	0.0922815
P36421	7	7	0.591646	710	2.27938	0.934967	1.39132	0.476452	0.137274	BY4741 - CHX	AgP2O + CHX	44220	Tyrosine--tRNA ligase, cytoplasmic OS=Saccharomyces cerevisiae (strain ATCC 204508 / S288c) GN=TYS1 PE=1 SV=3	78605.8	148126	191866	90738	94671.6	116001	113109	127149	179100	106749	110006	168985	1.52511e+06	0.0515412	0.0971251	0.125805	0.0594962	0.0620754	0.0760611	0.0741647	0.0833705	0.117435	0.0699943	0.0721298	0.110802
P36160	2	2	0.591881	711	2.27766	0.934023	1.54466	0.627287	0.137211	AgP2O + CHX	AgP2O - CHX	39687	Ribosome biogenesis protein RPF2 OS=Saccharomyces cerevisiae (strain ATCC 204508 / S288c) GN=RPF2 PE=1 SV=1	10232.3	9209.39	13124.1	14802.4	14526.6	20974	11025.3	11243.9	27128.1	11672.9	10334.1	27967.7	182241	0.056147	0.0505342	0.0720152	0.0812244	0.079711	0.115089	0.0604987	0.0616979	0.148859	0.0640522	0.0567059	0.153466
Q12402	4	4	0.592446	712	2.27351	0.933602	1.31291	0.392772	0.137062	BY4741 - CHX	AgP2O + CHX	20257	Protein YOP1 OS=Saccharomyces cerevisiae (strain ATCC 204508 / S288c) GN=YOP1 PE=1 SV=3	487056	602143	527798	569149	400893	415537	831689	579929	407528	582726	478990	403761	6.2872e+06	0.0774679	0.0957728	0.083948	0.0905251	0.0637634	0.0660925	0.132283	0.0922396	0.0648187	0.0926846	0.076185	0.0642196
P53847	3	2	0.594417	713	2.25909	0.935394	1.39821	0.483577	0.136542	AgP2O - CHX	BY4741 - CHX	88416	Protein transport protein DSL1 OS=Saccharomyces cerevisiae (strain ATCC 204508 / S288c) GN=DSL1 PE=1 SV=1	7121.13	12892.1	6018.08	7037.48	6923.14	7159.19	7629.23	3714.49	7273.94	8184.61	9292.02	6085.52	89330.9	0.0797163	0.144318	0.0673684	0.0787798	0.0775	0.0801423	0.0854041	0.0415813	0.0814268	0.0916213	0.104018	0.0681233
P39685	4	4	0.596006	714	2.24749	0.936581	1.23851	0.308609	0.136125	BY4741 + CHX	AgP2O - CHX	152413	Nucleoporin POM152 OS=Saccharomyces cerevisiae (strain ATCC 204508 / S288c) GN=POM152 PE=1 SV=1	14350.7	19347.3	10074.6	18882.9	15766.2	17570.1	14557.7	20142	19111	16964.2	23614.2	13634.6	204016	0.0703414	0.0948324	0.0493817	0.092556	0.0772794	0.0861215	0.0713556	0.0987279	0.0936743	0.0831517	0.115747	0.066831
P29055	3	2	0.596026	715	2.24735	0.935302	1.46562	0.551509	0.13612	BY4741 - CHX	AgP2O - CHX	38746	Transcription initiation factor IIB OS=Saccharomyces cerevisiae (strain ATCC 204508 / S288c) GN=SUA7 PE=1 SV=1	16376.9	14943.5	2207.81	17179.5	12574.9	13392	10583.9	18619	19936.6	21220.5	8263.58	18590.1	173888	0.0941806	0.0859372	0.0126967	0.0987962	0.0723157	0.077015	0.060866	0.107074	0.114652	0.122036	0.0475224	0.106908
P42842	2	2	0.596281	716	2.24549	0.934396	1.38135	0.46608	0.136053	BY4741 - CHX	AgP2O + CHX	103298	Essential for maintenance of the cell wall protein 1 OS=Saccharomyces cerevisiae (strain ATCC 204508 / S288c) GN=EMW1 PE=1 SV=1	8497.48	16457.6	7793.5	5521.98	8332.09	13523.9	13592.7	14057.2	10168.7	12833.8	10623.9	8753.98	130157	0.0652864	0.126445	0.0598777	0.0424256	0.0640157	0.103905	0.104433	0.108002	0.0781263	0.0986029	0.0816236	0.0672571
P41810	15	15	0.597978	717	2.23315	0.935748	1.30757	0.386885	0.135609	AgP2O - CHX	AgP2O + CHX	109521	Coatomer subunit beta OS=Saccharomyces cerevisiae (strain ATCC 204508 / S288c) GN=SEC26 PE=1 SV=2	689500	905301	957045	713344	606384	631871	871892	955851	471411	833400	739092	626772	9.00186e+06	0.0765953	0.100568	0.106316	0.0792441	0.067362	0.0701934	0.0968568	0.106184	0.0523681	0.0925808	0.0821043	0.0696269
Q06685	9	9	0.598065	718	2.23252	0.934581	1.2898	0.367143	0.135586	AgP2O - CHX	BY4741 - CHX	130301	Inositol hexakisphosphate and diphosphoinositol-pentakisphosphate kinase OS=Saccharomyces cerevisiae (strain ATCC 204508 / S288c) GN=VIP1 PE=1 SV=1	138218	91123.2	89432.8	98338.5	95484.7	93941.6	92180.8	108611	46359.4	128513	85809.3	90220.7	1.15823e+06	0.119335	0.0786744	0.0772149	0.084904	0.08244	0.0811077	0.0795875	0.0937727	0.040026	0.110956	0.0740865	0.0778952
P39985	3	2	0.600617	719	2.21402	0.937263	1.58747	0.666732	0.134921	AgP2O + CHX	AgP2O - CHX	116619	DNA polymerase V OS=Saccharomyces cerevisiae (strain ATCC 204508 / S288c) GN=POL5 PE=1 SV=1	9971.17	6451.28	5874.53	11188.5	10969.4	13237.9	9292.03	7155.1	9699.61	11080.6	3765.94	17399.8	116086	0.0858948	0.0555733	0.0506051	0.0963813	0.0944942	0.114036	0.0800444	0.0616363	0.0835555	0.0954518	0.0324409	0.149887
P49435	5	5	0.600926	720	2.21179	0.936443	1.3787	0.463306	0.134841	AgP2O - CHX	BY4741 + CHX	20631	Adenine phosphoribosyltransferase 1 OS=Saccharomyces cerevisiae (strain ATCC 204508 / S288c) GN=APT1 PE=1 SV=3	274781	439474	685860	402295	320559	382211	411068	394801	416991	329846	309465	376223	4.74357e+06	0.0579269	0.0926462	0.144587	0.0848084	0.0675776	0.0805744	0.0866579	0.0832286	0.0879065	0.0695354	0.0652388	0.0793121
P53829	3	3	0.603227	721	2.19519	0.938725	1.47095	0.556752	0.134245	AgP2O - CHX	BY4741 - CHX	41528	Protein CAF40 OS=Saccharomyces cerevisiae (strain ATCC 204508 / S288c) GN=CAF40 PE=1 SV=1	16089.2	39136.6	39687.5	26496.9	19306	18918	30457.1	19491.6	14576.3	25597.5	23537.7	17257.7	290552	0.0553747	0.134697	0.136593	0.091195	0.0664457	0.0651104	0.104825	0.0670847	0.0501676	0.0880994	0.0810102	0.0593964
P46673	3	3	0.603247	722	2.19505	0.937456	1.2294	0.297952	0.13424	AgP2O - CHX	BY4741 - CHX	85528	Nucleoporin NUP85 OS=Saccharomyces cerevisiae (strain ATCC 204508 / S288c) GN=NUP85 PE=1 SV=1	18741.5	16463.6	20482.8	18948.7	18989.5	15564.6	21600.7	7176.53	16519.6	19593.5	17166	17252	208499	0.0898875	0.0789624	0.0982393	0.0908816	0.0910772	0.0746506	0.103601	0.03442	0.0792309	0.0939741	0.0823314	0.0827438
P05745	7	7	0.603611	723	2.19243	0.936724	1.35619	0.439554	0.134146	BY4741 - CHX	AgP2O + CHX	11117	60S ribosomal protein L36-A OS=Saccharomyces cerevisiae (strain ATCC 204508 / S288c) GN=RPL36A PE=1 SV=3	901438	1.14296e+06	2.09895e+06	1.13424e+06	780124	1.40654e+06	1.74172e+06	1.2843e+06	1.47775e+06	1.29264e+06	1.08225e+06	1.48097e+06	1.58239e+07	0.0569669	0.07223	0.132644	0.0716792	0.0493004	0.0888873	0.110069	0.0811623	0.0933871	0.0816889	0.0683932	0.093591
Q02875	3	2	0.604421	724	2.18661	0.936685	1.4997	0.584678	0.133937	AgP2O + CHX	BY4741 - CHX	94470	SMY2 homolog 2 OS=Saccharomyces cerevisiae (strain ATCC 204508 / S288c) GN=SYH1 PE=1 SV=1	8255.78	5389.54	2813.65	4135.5	7003.4	7660.71	3590.79	5173.91	3770.84	6106.6	4463.58	5446.67	63811	0.129379	0.084461	0.0440934	0.0648086	0.109752	0.120053	0.0562723	0.0810818	0.059094	0.0956983	0.0699501	0.0853562
P36016	4	3	0.604747	725	2.18427	0.935897	2.82664	1.49909	0.133853	AgP2O - CHX	AgP2O + CHX	99681	Heat shock protein 70 homolog LHS1 OS=Saccharomyces cerevisiae (strain ATCC 204508 / S288c) GN=LHS1 PE=1 SV=1	231310	1.87693e+06	1.7164e+06	695160	405897	252014	1.57759e+06	1.07225e+06	336641	629521	725290	409770	9.92878e+06	0.0232969	0.189039	0.172871	0.0700147	0.0408808	0.0253822	0.158891	0.107994	0.0339056	0.0634037	0.0730493	0.041271
P38286	5	5	0.606572	726	2.17117	0.93743	1.63376	0.7082	0.133383	BY4741 + CHX	AgP2O + CHX	38969	Very-long-chain 3-oxoacyl-CoA reductase OS=Saccharomyces cerevisiae (strain ATCC 204508 / S288c) GN=IFA38 PE=1 SV=1	176637	431480	389159	214838	210934	205258	426536	323710	167974	456566	385547	188843	3.57748e+06	0.0493746	0.12061	0.10878	0.0600528	0.0589617	0.057375	0.119228	0.0904854	0.0469532	0.127622	0.107771	0.0527865
P22202	13	2	0.607094	727	2.16744	0.936945	1.69215	0.758858	0.133249	AgP2O - CHX	BY4741 + CHX	69723	Heat shock protein SSA4 OS=Saccharomyces cerevisiae (strain ATCC 204508 / S288c) GN=SSA4 PE=1 SV=3	22997.6	47841.3	15037.6	29721	33767.2	9379.34	29092.4	34030.3	21120.5	18280.4	21997.5	10472	293737	0.0782933	0.162871	0.0511941	0.101182	0.114957	0.0319311	0.0990424	0.115853	0.0719027	0.0622338	0.0748883	0.0356511
P32767	3	3	0.607981	728	2.1611	0.937025	1.38777	0.472768	0.133022	BY4741 + CHX	AgP2O - CHX	124592	Importin beta-like protein KAP122 OS=Saccharomyces cerevisiae (strain ATCC 204508 / S288c) GN=KAP122 PE=1 SV=1	19107.9	20083.8	19824	24834.7	17572.3	22783	19836.7	33129.5	8804.44	20184.6	32879.4	28836.2	267876	0.0713311	0.074974	0.0740043	0.0927095	0.0655984	0.0850503	0.0740515	0.123675	0.0328675	0.0753502	0.122741	0.107648
P34087	2	2	0.609269	729	2.15191	0.937723	1.35498	0.438268	0.132693	AgP2O + CHX	BY4741 - CHX	19274	DNA-directed RNA polymerase II subunit RPB7 OS=Saccharomyces cerevisiae (strain ATCC 204508 / S288c) GN=RPB7 PE=1 SV=1	18507.1	10028.4	29406.7	23855.5	21771.7	21452.4	13704.7	12659.7	23141.7	20959.2	21198.3	17949.8	234635	0.078876	0.0427403	0.125329	0.101671	0.0927897	0.0914288	0.0584085	0.0539548	0.0986284	0.0893268	0.0903459	0.076501
P11745	14	14	0.609527	730	2.15007	0.936834	1.24993	0.321848	0.132627	AgP2O - CHX	BY4741 + CHX	46073	Ran GTPase-activating protein 1 OS=Saccharomyces cerevisiae (strain ATCC 204508 / S288c) GN=RNA1 PE=1 SV=2	2.15331e+06	2.76155e+06	4.26307e+06	3.17432e+06	1.89016e+06	2.66619e+06	2.87117e+06	2.9437e+06	3.12871e+06	2.36438e+06	2.31526e+06	2.66311e+06	3.31949e+07	0.0648686	0.083192	0.128425	0.0956266	0.0569413	0.0803193	0.0864941	0.0886791	0.0942525	0.0712272	0.0697475	0.0802263
P24280	8	8	0.611154	731	2.13849	0.938051	1.16284	0.217655	0.132212	BY4741 - CHX	AgP2O - CHX	35107	SEC14 cytosolic factor OS=Saccharomyces cerevisiae (strain ATCC 204508 / S288c) GN=SEC14 PE=1 SV=3	162935	218977	223728	249650	228669	217838	261412	184602	258250	233507	187231	236461	2.66326e+06	0.0611787	0.0822215	0.0840055	0.0937387	0.0858605	0.0817937	0.0981548	0.0693144	0.0969676	0.0876771	0.0703013	0.0887863
Q12028	6	6	0.612388	732	2.12973	0.938661	1.38516	0.470054	0.131899	AgP2O - CHX	BY4741 - CHX	94079	AP-1 complex subunit gamma-1 OS=Saccharomyces cerevisiae (strain ATCC 204508 / S288c) GN=APL4 PE=1 SV=1	39788	44782	22924.8	44384.9	30184.5	31368.1	34044.2	23599.1	19961.2	42179.2	40910.1	19889.7	394016	0.100981	0.113655	0.0581823	0.112648	0.0766074	0.0796113	0.0864031	0.0598939	0.0506608	0.107049	0.103829	0.0504795
P33202	5	5	0.613727	733	2.12025	0.939429	1.32801	0.409266	0.13156	AgP2O - CHX	BY4741 + CHX	169049	Ubiquitin fusion degradation protein 4 OS=Saccharomyces cerevisiae (strain ATCC 204508 / S288c) GN=UFD4 PE=1 SV=1	16635	23297.3	18687.7	19759.9	14183.2	11923.3	14101.5	24277.8	10891.1	15131.1	18273.1	10737	197898	0.0840585	0.117724	0.0944309	0.0998491	0.0716692	0.0602496	0.0712563	0.122679	0.055034	0.0764591	0.0923362	0.0542551
P07560	10	9	0.613998	734	2.11833	0.938564	1.13204	0.178924	0.131491	AgP2O - CHX	BY4741 + CHX	23662	Ras-related protein SEC4 OS=Saccharomyces cerevisiae (strain ATCC 204508 / S288c) GN=SEC4 PE=1 SV=1	598199	766630	601999	726578	612792	550021	586750	651479	527958	620511	597772	519137	7.35983e+06	0.081279	0.104164	0.0817953	0.0987222	0.0832618	0.0747329	0.0797233	0.0885182	0.0717351	0.0843105	0.081221	0.0705366
P20081	6	6	0.614032	735	2.11809	0.937339	1.29312	0.37086	0.131482	AgP2O - CHX	BY4741 + CHX	12207	FK506-binding protein 1 OS=Saccharomyces cerevisiae (strain ATCC 204508 / S288c) GN=FPR1 PE=1 SV=2	488168	678172	1.00129e+06	720125	616885	653233	666308	649371	444634	654046	563065	459162	7.59446e+06	0.0642796	0.0892983	0.131845	0.0948224	0.0812284	0.0860144	0.0877361	0.0855059	0.0585472	0.0861215	0.0741416	0.0604601
P54837	6	6	0.614782	736	2.11279	0.937208	1.25093	0.322999	0.131293	AgP2O - CHX	AgP2O + CHX	24206	Endoplasmic reticulum vesicle protein 25 OS=Saccharomyces cerevisiae (strain ATCC 204508 / S288c) GN=ERV25 PE=1 SV=1	352329	574192	614194	433432	388166	410059	541861	441874	412400	528251	437786	440502	5.57505e+06	0.0631975	0.102993	0.110168	0.077745	0.0696256	0.0735526	0.097194	0.0792592	0.0739725	0.0947528	0.078526	0.0790132
Q12117	4	2	0.615182	737	2.10996	0.936546	2.08945	1.06313	0.131192	AgP2O - CHX	BY4741 + CHX	36737	Protein MRH1 OS=Saccharomyces cerevisiae (strain ATCC 204508 / S288c) GN=MRH1 PE=1 SV=1	1.5706e+06	201197	195401	481382	815778	607398	188081	362629	551613	298074	355334	288081	5.91557e+06	0.265503	0.0340115	0.0330316	0.0813754	0.137904	0.102678	0.0317943	0.0613008	0.0932476	0.050388	0.0600677	0.0486987
P04456	4	4	0.615255	738	2.10945	0.935388	1.28804	0.365178	0.131173	BY4741 - CHX	AgP2O + CHX	15748	60S ribosomal protein L25 OS=Saccharomyces cerevisiae (strain ATCC 204508 / S288c) GN=RPL25 PE=1 SV=4	1.46251e+06	1.8434e+06	3.32188e+06	1.79144e+06	1.5034e+06	2.29001e+06	2.14091e+06	2.21754e+06	2.83507e+06	1.74007e+06	1.69721e+06	2.22343e+06	2.50669e+07	0.0583445	0.0735391	0.132521	0.0714665	0.0599756	0.0913561	0.0854081	0.0884648	0.1131	0.0694172	0.0677073	0.0886998
P43588	6	6	0.617371	739	2.09454	0.937334	1.2248	0.292549	0.130641	AgP2O - CHX	BY4741 + CHX	34433	Ubiquitin carboxyl-terminal hydrolase RPN11 OS=Saccharomyces cerevisiae (strain ATCC 204508 / S288c) GN=RPN11 PE=1 SV=1	108283	161348	153427	157563	116246	118269	160697	117970	114933	127941	107126	110342	1.55414e+06	0.0696736	0.103818	0.098721	0.101383	0.0747976	0.0760993	0.103399	0.0759065	0.0739524	0.0823224	0.0689293	0.0709983
Q07979	3	3	0.620433	740	2.07305	0.940711	1.37466	0.45908	0.129873	BY4741 + CHX	BY4741 - CHX	58044	Chromatin structure-remodeling complex protein RSC58 OS=Saccharomyces cerevisiae (strain ATCC 204508 / S288c) GN=RSC58 PE=1 SV=1	10106.5	11084.2	9654.16	10378.4	11619.2	5451.6	7118.76	5934.55	9527.11	15820.8	7536.42	7683.25	111915	0.0903051	0.0990412	0.0862633	0.0927349	0.103821	0.048712	0.0636087	0.0530273	0.0851281	0.141365	0.0673406	0.0686526
P15108	46	15	0.621074	741	2.06857	0.940412	1.18729	0.247669	0.129713	AgP2O - CHX	AgP2O + CHX	80850	ATP-dependent molecular chaperone HSC82 OS=Saccharomyces cerevisiae (strain ATCC 204508 / S288c) GN=HSC82 PE=1 SV=4	5.56168e+06	6.58356e+06	6.52739e+06	5.35963e+06	5.30668e+06	5.06083e+06	7.68697e+06	4.20459e+06	6.1552e+06	5.86377e+06	6.48605e+06	5.81131e+06	7.06077e+07	0.0787688	0.0932414	0.0924459	0.0759072	0.0751572	0.0716754	0.108869	0.0595486	0.0871747	0.0830472	0.0918604	0.0823043
P41805	12	12	0.621465	742	2.06583	0.939736	1.20514	0.269202	0.129616	BY4741 - CHX	BY4741 + CHX	25573	60S ribosomal protein L10 OS=Saccharomyces cerevisiae (strain ATCC 204508 / S288c) GN=RPL10 PE=1 SV=1	3.17851e+06	3.83537e+06	5.83783e+06	3.8461e+06	3.40817e+06	4.72984e+06	5.03064e+06	4.1001e+06	5.28407e+06	3.95218e+06	3.66137e+06	4.34755e+06	5.12117e+07	0.062066	0.0748923	0.113994	0.075102	0.0665505	0.0923586	0.0982322	0.0800616	0.103181	0.0771734	0.0714948	0.0848936
Q03104	18	18	0.621826	743	2.06331	0.939016	1.98803	0.991341	0.129526	BY4741 + CHX	AgP2O + CHX	59552	Meiotic sister chromatid recombination protein 1 OS=Saccharomyces cerevisiae (strain ATCC 204508 / S288c) GN=MSC1 PE=1 SV=1	1.85823e+06	1.33522e+06	461926	1.64377e+06	1.61238e+06	165305	2.58514e+06	3.01064e+06	626810	3.20496e+06	2.80002e+06	796980	2.01014e+07	0.092443	0.0664243	0.0229798	0.0817738	0.0802124	0.00822358	0.128605	0.149773	0.0311824	0.15944	0.139295	0.039648
P22579	2	2	0.623927	744	2.04866	0.940923	7.26184	2.86033	0.129003	AgP2O - CHX	BY4741 - CHX	175244	Transcriptional regulatory protein SIN3 OS=Saccharomyces cerevisiae (strain ATCC 204508 / S288c) GN=SIN3 PE=1 SV=2	3235.26	158411	131016	22051.5	12184	11832.5	18088.8	15230.4	6982.19	20362.1	25060.7	10844.6	435299	0.00743227	0.363913	0.300979	0.0506583	0.02799	0.0271824	0.041555	0.0349883	0.01604	0.0467773	0.0575712	0.0249131
Q12329	3	3	0.624294	745	2.04611	0.940211	1.60158	0.679494	0.128912	AgP2O - CHX	AgP2O + CHX	42848	Heat shock protein 42 OS=Saccharomyces cerevisiae (strain ATCC 204508 / S288c) GN=HSP42 PE=1 SV=1	37533.7	37380.2	47031.2	27526.7	27652	20961.8	25497.3	73951.9	16554.9	10822	42070.5	29668.1	396650	0.0946266	0.0942397	0.118571	0.0693979	0.0697139	0.0528471	0.0642816	0.186441	0.0417367	0.0272834	0.106065	0.0747966
P42938	4	4	0.626526	746	2.03061	0.942309	1.38172	0.466463	0.12836	AgP2O - CHX	BY4741 + CHX	33544	Probable ATP-dependent kinase TDA10 OS=Saccharomyces cerevisiae (strain ATCC 204508 / S288c) GN=TDA10 PE=1 SV=1	184351	192161	182862	225000	161667	112104	203581	144687	84179.1	182652	163875	58312.1	1.89543e+06	0.0972606	0.101381	0.0964751	0.118707	0.0852928	0.0591444	0.107406	0.0763347	0.0444116	0.0963645	0.0864578	0.0307646
P46982	4	4	0.627148	747	2.0263	0.941982	1.29566	0.373684	0.128207	BY4741 + CHX	BY4741 - CHX	67561	Alpha-1,2-mannosyltransferase MNN5 OS=Saccharomyces cerevisiae (strain ATCC 204508 / S288c) GN=MNN5 PE=1 SV=2	41977.9	31588.1	27197.8	30689.8	39125.4	39782.1	11664.5	22748.1	63484.3	36935.8	38210.1	51694.8	435099	0.096479	0.0725999	0.0625095	0.0705353	0.0899231	0.0914324	0.0268088	0.0522827	0.145908	0.0848906	0.0878194	0.118812
P00546	6	5	0.62715	748	2.02628	0.940725	1.46783	0.553684	0.128206	AgP2O - CHX	AgP2O + CHX	34268	Cyclin-dependent kinase 1 OS=Saccharomyces cerevisiae (strain ATCC 204508 / S288c) GN=CDC28 PE=1 SV=1	33755.1	73839.1	75620.6	59937.6	30825.8	34056.8	60409.3	44494.9	36428.8	58618.3	40603.8	33995.3	582585	0.0579401	0.126744	0.129802	0.102882	0.0529121	0.058458	0.103692	0.0763748	0.0625296	0.100618	0.0696959	0.0583525
P27692	6	6	0.627262	749	2.02551	0.939637	1.14871	0.200017	0.128179	BY4741 + CHX	AgP2O + CHX	115751	Transcription elongation factor SPT5 OS=Saccharomyces cerevisiae (strain ATCC 204508 / S288c) GN=SPT5 PE=1 SV=1	117533	115189	102631	108966	108740	114791	114378	161482	95349.1	139762	121732	120449	1.421e+06	0.0827116	0.0810616	0.0722245	0.0766825	0.0765231	0.080782	0.0804914	0.113639	0.0670999	0.0983546	0.0856666	0.084763
P43603	8	4	0.627491	750	2.02392	0.938727	1.30216	0.380904	0.128122	AgP2O + CHX	BY4741 - CHX	49371	LAS seventeen-binding protein 3 OS=Saccharomyces cerevisiae (strain ATCC 204508 / S288c) GN=LSB3 PE=1 SV=3	73458.4	49835.1	33149	56172.7	65808.9	60804.6	53305.6	42587.1	44479	58058.6	69596.6	39238	646494	0.113626	0.0770852	0.0512751	0.0868883	0.101794	0.0940528	0.0824535	0.0658739	0.0688004	0.0898054	0.107652	0.0606936
Q08723	3	3	0.628607	751	2.01621	0.939144	1.17534	0.233075	0.127847	AgP2O - CHX	BY4741 - CHX	38460	26S proteasome regulatory subunit RPN8 OS=Saccharomyces cerevisiae (strain ATCC 204508 / S288c) GN=RPN8 PE=1 SV=3	196935	198838	253389	155295	197354	236424	163339	172481	216500	173588	170736	216479	2.35136e+06	0.0837536	0.0845631	0.107763	0.066045	0.083932	0.100548	0.0694657	0.0733536	0.0920746	0.0738247	0.0726116	0.0920654
P12709	15	15	0.628994	752	2.01354	0.938472	1.47262	0.558387	0.127752	AgP2O - CHX	BY4741 + CHX	61261	Glucose-6-phosphate isomerase OS=Saccharomyces cerevisiae (strain ATCC 204508 / S288c) GN=PGI1 PE=1 SV=3	727156	1.27243e+06	1.89662e+06	954611	1.15608e+06	829192	625939	758115	1.26337e+06	507103	835786	1.30287e+06	1.21293e+07	0.0599505	0.104905	0.156367	0.078703	0.0953135	0.0683628	0.0516056	0.0625029	0.104159	0.0418081	0.0689064	0.107416
P06782	5	5	0.630904	753	2.00037	0.940071	1.2367	0.306493	0.127284	AgP2O + CHX	BY4741 - CHX	72228	Carbon catabolite-derepressing protein kinase OS=Saccharomyces cerevisiae (strain ATCC 204508 / S288c) GN=SNF1 PE=1 SV=1	58324.6	54072	44242.4	75244.2	59228.5	54253.1	63092	44436	45076.7	68878	52814	31591.3	651253	0.0895576	0.0830277	0.0679343	0.115538	0.0909456	0.0833058	0.0968778	0.0682315	0.0692154	0.105762	0.081096	0.0485085
P21576	24	24	0.631062	754	1.99928	0.93906	1.2216	0.288774	0.127245	BY4741 + CHX	BY4741 - CHX	78802	Vacuolar protein sorting-associated protein 1 OS=Saccharomyces cerevisiae (strain ATCC 204508 / S288c) GN=VPS1 PE=1 SV=2	1.4153e+06	1.73609e+06	1.4411e+06	1.70137e+06	1.47283e+06	1.32772e+06	1.84744e+06	873632	1.29922e+06	1.94447e+06	1.59993e+06	1.3668e+06	1.80259e+07	0.078515	0.0963109	0.0799458	0.0943849	0.0817064	0.0736565	0.102488	0.0484653	0.0720753	0.107871	0.0887571	0.0758242
P32843	4	3	0.631349	755	1.99731	0.938242	1.50824	0.59287	0.127175	AgP2O - CHX	BY4741 - CHX	96857	Mitochondrial escape protein 2 OS=Saccharomyces cerevisiae (strain ATCC 204508 / S288c) GN=YME2 PE=1 SV=1	18483.5	17302	8480.23	12542.2	13075.6	7696.41	15358.6	11215.1	2775.5	12636.2	16233.5	8590.29	144389	0.128012	0.119829	0.0587318	0.086864	0.0905583	0.0533033	0.106369	0.0776728	0.0192224	0.0875149	0.112429	0.059494
P46682	3	3	0.637764	756	1.9534	0.946523	2.65996	1.41141	0.125615	AgP2O - CHX	BY4741 + CHX	92234	AP-3 complex subunit beta OS=Saccharomyces cerevisiae (strain ATCC 204508 / S288c) GN=APL6 PE=1 SV=2	11668.8	90129.9	70031.8	33224	19286	15288	59758.3	38237.9	11874.3	25572	25478	13548.8	414098	0.0281788	0.217654	0.169119	0.0802322	0.0465734	0.0369188	0.14431	0.0923402	0.0286751	0.0617536	0.0615266	0.0327188
P24783	9	8	0.638598	757	1.94773	0.946508	1.64952	0.722044	0.125413	AgP2O - CHX	BY4741 + CHX	61247	ATP-dependent RNA helicase DBP2 OS=Saccharomyces cerevisiae (strain ATCC 204508 / S288c) GN=DBP2 PE=1 SV=1	97714.5	99253.7	231062	70222.4	120838	165405	58552.3	62172.3	257092	28878.4	45267.8	185342	1.4218e+06	0.0687259	0.0698084	0.162514	0.0493897	0.0849894	0.116335	0.0411818	0.0437278	0.180822	0.0203111	0.0318384	0.130357
P31412	11	10	0.63892	758	1.94554	0.945736	1.2826	0.359074	0.125336	AgP2O - CHX	BY4741 + CHX	44218	V-type proton ATPase subunit C OS=Saccharomyces cerevisiae (strain ATCC 204508 / S288c) GN=VMA5 PE=1 SV=4	1.39903e+06	2.17633e+06	2.47551e+06	1.8526e+06	1.53364e+06	1.41847e+06	2.01338e+06	1.98125e+06	1.18443e+06	1.74213e+06	1.6099e+06	1.36563e+06	2.07523e+07	0.0674156	0.104872	0.119289	0.0892722	0.0739019	0.0683525	0.0970198	0.0954713	0.0570747	0.0839488	0.0775768	0.065806
Q03769	2	2	0.641758	759	1.92629	0.948686	1.34142	0.423765	0.124653	BY4741 + CHX	AgP2O + CHX	47407	Epsin-5 OS=Saccharomyces cerevisiae (strain ATCC 204508 / S288c) GN=ENT5 PE=1 SV=1	13279.6	10721.9	9137.34	11505.7	12897.5	7191.93	9761.9	15840.4	8760.85	18632.1	9973.43	13776.8	141479	0.0938624	0.0757839	0.0645842	0.0813239	0.0911616	0.0508338	0.0689987	0.111963	0.0619231	0.131695	0.0704938	0.0973768
P39540	2	2	0.641824	760	1.92584	0.947535	1.32911	0.410456	0.124637	AgP2O - CHX	AgP2O + CHX	36609	Elongation of fatty acids protein 1 OS=Saccharomyces cerevisiae (strain ATCC 204508 / S288c) GN=ELO1 PE=1 SV=1	31759.4	50389.9	27600.6	34792.4	23476.7	24305.2	36823.2	38775.2	25253.7	32399.8	36893.5	17513.1	379983	0.0835811	0.132611	0.0726366	0.0915631	0.0617835	0.063964	0.0969077	0.102045	0.06646	0.0852664	0.0970927	0.0460893
P36017	6	5	0.642285	761	1.92272	0.946969	1.35435	0.437601	0.124527	AgP2O - CHX	BY4741 - CHX	23181	Vacuolar protein sorting-associated protein 21 OS=Saccharomyces cerevisiae (strain ATCC 204508 / S288c) GN=VPS21 PE=1 SV=1	88880.9	164691	220373	157244	139970	138798	138279	98684.5	112980	123803	149555	131648	1.66491e+06	0.053385	0.098919	0.132364	0.0944463	0.0840705	0.0833671	0.0830548	0.0592733	0.0678594	0.0743603	0.0898281	0.0790726
P02829	41	10	0.643257	762	1.91615	0.947158	1.28725	0.364298	0.124294	AgP2O - CHX	BY4741 - CHX	81356	ATP-dependent molecular chaperone HSP82 OS=Saccharomyces cerevisiae (strain ATCC 204508 / S288c) GN=HSP82 PE=1 SV=1	2.63764e+06	3.53143e+06	2.22255e+06	2.81026e+06	2.83139e+06	1.98302e+06	2.81897e+06	1.71536e+06	1.98467e+06	2.79663e+06	2.95231e+06	1.81523e+06	3.00995e+07	0.0876309	0.117325	0.0738401	0.0933659	0.0940678	0.0658821	0.0936552	0.0569898	0.0659371	0.0929131	0.0980851	0.0603077
P38626	14	14	0.643358	763	1.91547	0.946065	1.10234	0.140572	0.12427	BY4741 + CHX	AgP2O + CHX	31588	NADH-cytochrome b5 reductase 1 OS=Saccharomyces cerevisiae (strain ATCC 204508 / S288c) GN=CBR1 PE=1 SV=2	412712	453588	515760	425318	400918	476032	405243	503837	501177	477319	458478	499747	5.53013e+06	0.0746297	0.0820212	0.0932636	0.0769093	0.0724971	0.0860797	0.0732791	0.0911076	0.0906266	0.0863125	0.0829056	0.090368
P38929	4	3	0.643847	764	1.91217	0.945545	1.42314	0.509075	0.124153	AgP2O - CHX	AgP2O + CHX	131748	Calcium-transporting ATPase 2 OS=Saccharomyces cerevisiae (strain ATCC 204508 / S288c) GN=PMC1 PE=1 SV=1	36274.8	43875.6	52997.4	35385.5	29742.1	28431.7	43604.2	43522.6	20486.7	48785.8	45551.5	21523.9	450182	0.0805781	0.0974619	0.117725	0.0786027	0.066067	0.063156	0.096859	0.0966778	0.0455076	0.108369	0.101185	0.0478115
Q12500	2	2	0.644208	765	1.90974	0.944838	3.66919	1.87546	0.124066	AgP2O - CHX	AgP2O + CHX	86715	Late secretory pathway protein AVL9 OS=Saccharomyces cerevisiae (strain ATCC 204508 / S288c) GN=AVL9 PE=1 SV=1	12656.7	142311	232494	33803.7	24565.8	47229.4	105932	114747	29341.3	44219.9	42742.5	39681.2	869725	0.0145526	0.163628	0.267319	0.0388671	0.0282455	0.0543038	0.121799	0.131935	0.0337363	0.0508435	0.0491448	0.045625
P33767	8	8	0.645442	766	1.90143	0.945412	1.26194	0.335649	0.123772	AgP2O - CHX	AgP2O + CHX	49589	Dolichyl-diphosphooligosaccharide--protein glycosyltransferase subunit WBP1 OS=Saccharomyces cerevisiae (strain ATCC 204508 / S288c) GN=WBP1 PE=1 SV=1	604775	1.02042e+06	1.06092e+06	871127	736157	521271	873186	641185	685559	790583	748511	646506	9.2002e+06	0.065735	0.110913	0.115315	0.0946856	0.0800153	0.0566586	0.0949095	0.0696925	0.0745157	0.085931	0.0813581	0.0702708
Q08972	34	33	0.646715	767	1.89287	0.946041	1.21239	0.27785	0.123469	AgP2O - CHX	AgP2O + CHX	134932	[NU+] prion formation protein 1 OS=Saccharomyces cerevisiae (strain ATCC 204508 / S288c) GN=NEW1 PE=1 SV=1	989985	1.59914e+06	1.83918e+06	1.29776e+06	1.05696e+06	1.29783e+06	1.54776e+06	1.64882e+06	1.2016e+06	1.4114e+06	1.3555e+06	1.51643e+06	1.67624e+07	0.0590599	0.0954008	0.109721	0.0774209	0.0630556	0.0774254	0.0923351	0.0983644	0.0716846	0.0842005	0.0808656	0.0904664
P36060	14	13	0.647233	768	1.88939	0.945567	1.39709	0.482422	0.123346	AgP2O - CHX	BY4741 - CHX	34174	NADH-cytochrome b5 reductase 2 OS=Saccharomyces cerevisiae (strain ATCC 204508 / S288c) GN=MCR1 PE=1 SV=1	799875	773803	584617	810686	803954	402469	565535	640392	338926	727597	724276	322610	7.49474e+06	0.106725	0.103246	0.0780036	0.108167	0.107269	0.0537002	0.0754576	0.0854456	0.0452218	0.097081	0.0966379	0.0430448
P39015	4	4	0.648734	769	1.87933	0.946528	1.48651	0.571931	0.12299	BY4741 + CHX	AgP2O + CHX	29977	Suppressor protein STM1 OS=Saccharomyces cerevisiae (strain ATCC 204508 / S288c) GN=STM1 PE=1 SV=3	293936	424186	624604	224734	383043	482089	356054	566414	635207	346654	402186	871258	5.61037e+06	0.0523916	0.0756076	0.11133	0.0400569	0.0682742	0.0859282	0.0634636	0.100959	0.11322	0.0617881	0.0716862	0.155294
Q99369	2	2	0.648813	770	1.8788	0.945414	1.2394	0.309641	0.122971	AgP2O + CHX	BY4741 - CHX	30513	Family of serine hydrolases 3 OS=Saccharomyces cerevisiae (strain ATCC 204508 / S288c) GN=FSH3 PE=2 SV=1	36322.2	30903.5	22369.8	38678.9	37681.5	30976.3	29704.4	32990.2	23909.2	44605.8	30839.5	23541.1	382522	0.0949546	0.0807886	0.0584797	0.101115	0.0985079	0.080979	0.0776541	0.0862438	0.062504	0.11661	0.0806215	0.0615418
P54115	18	18	0.648911	771	1.87815	0.94433	1.48128	0.566843	0.122948	AgP2O - CHX	BY4741 - CHX	54779	Magnesium-activated aldehyde dehydrogenase, cytosolic OS=Saccharomyces cerevisiae (strain ATCC 204508 / S288c) GN=ALD6 PE=1 SV=4	404339	681300	1.00803e+06	519284	519932	529135	382307	410779	620335	326137	399552	827678	6.62881e+06	0.0609973	0.102779	0.152068	0.0783374	0.0784352	0.0798235	0.0576736	0.0619688	0.0935816	0.0491999	0.0602751	0.124861
P25574	9	8	0.649984	772	1.87098	0.944665	1.19323	0.254875	0.122694	AgP2O - CHX	BY4741 - CHX	87469	ER membrane protein complex subunit 1 OS=Saccharomyces cerevisiae (strain ATCC 204508 / S288c) GN=EMC1 PE=1 SV=1	150681	183383	114256	132520	123617	128223	176255	115236	84227.7	148230	145299	137683	1.63961e+06	0.0919007	0.111845	0.0696846	0.0808238	0.075394	0.0782034	0.107498	0.0702827	0.0513705	0.0904056	0.0886183	0.0839733
P53228	3	3	0.650394	773	1.86823	0.944039	4.48553	2.16528	0.122597	BY4741 + CHX	AgP2O + CHX	37344	Transaldolase NQM1 OS=Saccharomyces cerevisiae (strain ATCC 204508 / S288c) GN=NQM1 PE=1 SV=1	3137.05	8016.57	2884.95	8597.67	2267.15	600.34	26143.6	14776.3	1530.82	31590.2	18958.3	878.715	119382	0.0262775	0.0671507	0.0241658	0.0720183	0.0189908	0.00502874	0.218992	0.123774	0.0128229	0.264615	0.158804	0.00736055
Q12443	13	12	0.650503	774	1.86751	0.942977	3.58891	1.84354	0.122571	BY4741 - CHX	AgP2O + CHX	44332	Reticulon-like protein 2 OS=Saccharomyces cerevisiae (strain ATCC 204508 / S288c) GN=RTN2 PE=1 SV=1	390094	268287	111507	361883	187025	19693.1	932588	1.02797e+06	80104.8	979150	847345	51984	5.25763e+06	0.0741958	0.0510281	0.0212085	0.0688302	0.0355721	0.00374562	0.177378	0.195519	0.0152359	0.186234	0.161165	0.00988736
P39960	5	5	0.650652	775	1.86651	0.941976	1.26277	0.336594	0.122536	BY4741 + CHX	AgP2O - CHX	246190	GTPase-activating protein BEM2/IPL2 OS=Saccharomyces cerevisiae (strain ATCC 204508 / S288c) GN=BEM2 PE=1 SV=1	45025.3	26923.9	18146.9	45067.6	31176.1	32696.3	29182.3	35280.7	32500.4	43584.5	43219.4	26966.9	409770	0.109879	0.0657048	0.0442856	0.109983	0.0760819	0.0797919	0.0712162	0.0860987	0.0793136	0.106363	0.105472	0.0658098
P53981	6	6	0.650666	776	1.86642	0.940782	1.24766	0.319228	0.122533	BY4741 - CHX	BY4741 + CHX	27691	Uncharacterized phosphatase YNL010W OS=Saccharomyces cerevisiae (strain ATCC 204508 / S288c) GN=YNL010W PE=1 SV=1	222745	262912	255580	267573	231266	194730	370163	277219	198309	280393	210028	187399	2.95832e+06	0.0752946	0.0888723	0.0863936	0.0904477	0.0781749	0.0658247	0.125126	0.0937083	0.0670342	0.0947814	0.0709956	0.0633464
Q04338	4	4	0.65189	777	1.85826	0.941339	1.24439	0.315443	0.122244	AgP2O - CHX	BY4741 + CHX	24653	t-SNARE VTI1 OS=Saccharomyces cerevisiae (strain ATCC 204508 / S288c) GN=VTI1 PE=1 SV=3	84114.4	154555	124069	105582	98684.1	88551.1	128776	93292.2	81008	108860	100360	82278.2	1.25013e+06	0.0672845	0.123631	0.0992449	0.0844569	0.0789391	0.0708335	0.10301	0.074626	0.0647997	0.0870789	0.0802794	0.0658158
P20606	10	10	0.653279	778	1.84901	0.942133	1.25182	0.324032	0.121917	AgP2O - CHX	BY4741 + CHX	21494	Small COPII coat GTPase SAR1 OS=Saccharomyces cerevisiae (strain ATCC 204508 / S288c) GN=SAR1 PE=1 SV=1	1.92218e+06	3.07254e+06	3.19285e+06	2.84346e+06	2.14962e+06	2.38978e+06	2.71382e+06	2.35328e+06	1.87573e+06	2.68644e+06	2.09242e+06	1.76166e+06	2.90538e+07	0.0661595	0.105753	0.109895	0.0978691	0.0739877	0.0822536	0.0934067	0.0809973	0.0645605	0.0924643	0.0720187	0.0606344
P23644	10	10	0.654562	779	1.84049	0.942771	1.21955	0.28635	0.121616	AgP2O - CHX	AgP2O + CHX	42240	Mitochondrial import receptor subunit TOM40 OS=Saccharomyces cerevisiae (strain ATCC 204508 / S288c) GN=TOM40 PE=1 SV=1	877348	1.23623e+06	1.33211e+06	1.02355e+06	924943	876884	1.10452e+06	1.22179e+06	696595	1.232e+06	1.14232e+06	934399	1.26027e+07	0.0696159	0.0980927	0.1057	0.0812166	0.0733925	0.0695791	0.0876417	0.0969469	0.0552735	0.0977565	0.0906413	0.0741428
P32502	7	7	0.657823	780	1.81891	0.946254	1.36514	0.449046	0.120854	BY4741 + CHX	AgP2O - CHX	42714	Translation initiation factor eIF-2B subunit beta OS=Saccharomyces cerevisiae (strain ATCC 204508 / S288c) GN=GCD7 PE=1 SV=1	109427	56481.3	69778.1	57096.7	89583.9	117278	57731.4	116248	132126	91303.5	101771	128670	1.1275e+06	0.0970535	0.0500945	0.0618877	0.0506403	0.0794538	0.104016	0.0512032	0.103103	0.117186	0.080979	0.0902632	0.11412
P15624	8	8	0.658318	781	1.81565	0.945752	1.71066	0.774555	0.120739	BY4741 - CHX	AgP2O - CHX	67836	Phenylalanine--tRNA ligase beta subunit OS=Saccharomyces cerevisiae (strain ATCC 204508 / S288c) GN=FRS1 PE=1 SV=3	57146.7	31327.7	65155.8	49915.8	60737.3	100296	42068.3	73578.2	147163	51081	58032.3	97513	834015	0.06852	0.0375625	0.078123	0.05985	0.0728252	0.120257	0.0504406	0.0882216	0.176451	0.0612471	0.0695818	0.11692
P47018	7	7	0.658547	782	1.81413	0.944872	1.18093	0.239923	0.120685	BY4741 - CHX	BY4741 + CHX	53445	Maintenance of telomere capping protein 1 OS=Saccharomyces cerevisiae (strain ATCC 204508 / S288c) GN=MTC1 PE=1 SV=1	163255	242549	235860	210899	197436	171919	244144	255961	171581	207960	180484	180333	2.46238e+06	0.0662996	0.0985017	0.0957852	0.0856484	0.0801808	0.0698183	0.0991496	0.103949	0.0696809	0.084455	0.0732966	0.0732353
P53184	3	3	0.661564	783	1.79428	0.947988	1.29362	0.371413	0.119985	AgP2O - CHX	BY4741 + CHX	25092	Nicotinamidase OS=Saccharomyces cerevisiae (strain ATCC 204508 / S288c) GN=PNC1 PE=1 SV=1	232096	264009	203527	286964	202016	156427	226399	225990	107684	237874	187156	115803	2.44595e+06	0.09489	0.107937	0.0832099	0.117322	0.0825923	0.0639535	0.0925611	0.0923936	0.0440254	0.0972523	0.0765167	0.0473451
P49573	2	2	0.662707	784	1.78679	0.948414	1.8135	0.858777	0.11972	AgP2O + CHX	BY4741 - CHX	44811	Copper transport protein CTR1 OS=Saccharomyces cerevisiae (strain ATCC 204508 / S288c) GN=CTR1 PE=1 SV=1	51227.8	21347.6	10198.3	17826.4	35533.6	54266.9	8413.42	15093.3	35840.9	7966.9	14813	40625	313153	0.163587	0.0681699	0.0325666	0.0569255	0.11347	0.173292	0.0268668	0.0481979	0.114452	0.0254409	0.0473028	0.129729
P12945	6	4	0.663087	785	1.78429	0.94775	1.4818	0.567351	0.119632	BY4741 + CHX	AgP2O + CHX	99299	N-terminal acetyltransferase A complex subunit NAT1 OS=Saccharomyces cerevisiae (strain ATCC 204508 / S288c) GN=NAT1 PE=1 SV=2	11427.4	11142.7	25726.5	11875	7223.41	14130.4	19533.8	14176.1	7598.33	22623.2	14302.2	12313.1	172072	0.0664106	0.0647559	0.14951	0.069012	0.0419789	0.0821191	0.113521	0.0823844	0.0441578	0.131475	0.0831174	0.0715578
P17967	10	10	0.663617	786	1.78083	0.9473	1.58427	0.663817	0.11951	AgP2O + CHX	BY4741 + CHX	58533	Protein disulfide-isomerase OS=Saccharomyces cerevisiae (strain ATCC 204508 / S288c) GN=PDI1 PE=1 SV=2	244327	264498	344688	214247	297488	555902	201664	208679	534390	147593	183080	343227	3.53978e+06	0.0690231	0.0747215	0.0973756	0.0605256	0.0840415	0.157044	0.0569707	0.0589524	0.150967	0.0416954	0.0517207	0.0969627
P04801	6	6	0.663632	787	1.78072	0.946119	1.51096	0.595469	0.119507	AgP2O - CHX	BY4741 + CHX	85151	Threonine--tRNA ligase, cytoplasmic OS=Saccharomyces cerevisiae (strain ATCC 204508 / S288c) GN=THS1 PE=1 SV=2	50826.3	89761.5	128292	59954.2	57571.4	95644.8	71206.9	45476	92550.9	42585	52095.2	83272.3	869236	0.0584724	0.103265	0.147591	0.0689734	0.0662322	0.110033	0.0819189	0.0523172	0.106474	0.0489913	0.0599321	0.0957994
Q04175	12	12	0.664047	788	1.77801	0.945508	1.31292	0.392784	0.119411	BY4741 + CHX	AgP2O + CHX	108963	Importin beta SMX1 OS=Saccharomyces cerevisiae (strain ATCC 204508 / S288c) GN=SXM1 PE=1 SV=1	200255	272257	198925	212292	167763	176382	285118	268169	119216	266804	229568	234187	2.63094e+06	0.0761154	0.103483	0.0756101	0.0806905	0.0637656	0.0670414	0.108371	0.101929	0.0453133	0.10141	0.0872573	0.0890128
P38810	6	6	0.665359	789	1.76944	0.946176	2.46368	1.30082	0.119109	AgP2O - CHX	AgP2O + CHX	104911	SED5-binding protein 3 OS=Saccharomyces cerevisiae (strain ATCC 204508 / S288c) GN=SFB3 PE=1 SV=1	65607	364033	448111	156350	87994.2	111932	464964	205086	97601.2	199548	208507	114581	2.52431e+06	0.02599	0.144211	0.177518	0.0619375	0.0348586	0.0443416	0.184194	0.0812444	0.0386644	0.0790503	0.0825993	0.0453911
P36068	2	2	0.668078	790	1.75173	0.94884	1.48238	0.567918	0.118485	AgP2O + CHX	BY4741 + CHX	28462	SWI5-dependent HO expression protein 2 OS=Saccharomyces cerevisiae (strain ATCC 204508 / S288c) GN=SHE2 PE=1 SV=1	12122.2	3336.92	2162.78	7132.07	5278.13	7748.61	5923.51	6735.67	5400.83	5307.91	2431.16	5859.86	69439.7	0.174572	0.0480549	0.0311461	0.102709	0.0760103	0.111588	0.0853044	0.0970003	0.0777774	0.0764391	0.0350112	0.0843878
P38555	8	3	0.668652	791	1.748	0.948455	1.48329	0.568799	0.118353	AgP2O - CHX	BY4741 + CHX	24625	GTP-binding protein YPT31/YPT8 OS=Saccharomyces cerevisiae (strain ATCC 204508 / S288c) GN=YPT31 PE=1 SV=3	80631.5	186856	260375	146619	106028	116675	164642	140038	130829	101070	120858	133945	1.68857e+06	0.0477515	0.11066	0.154199	0.0868303	0.0627917	0.0690973	0.0975038	0.0829333	0.0774791	0.0598555	0.0715746	0.0793246
Q06689	3	3	0.669073	792	1.74527	0.947853	2.65821	1.41045	0.118257	AgP2O - CHX	BY4741 + CHX	73164	Cell membrane protein YLR413W OS=Saccharomyces cerevisiae (strain ATCC 204508 / S288c) GN=YLR413W PE=1 SV=1	11697	127589	216896	13172.2	68219.9	142498	16003.1	23849.1	149816	2176.61	14048.6	117768	903734	0.012943	0.14118	0.24	0.0145753	0.0754867	0.157677	0.0177078	0.0263895	0.165775	0.00240847	0.015545	0.130313
P36161	6	5	0.669849	793	1.74023	0.947757	1.41062	0.496326	0.11808	BY4741 + CHX	AgP2O + CHX	134092	Nucleoporin NUP133 OS=Saccharomyces cerevisiae (strain ATCC 204508 / S288c) GN=NUP133 PE=1 SV=1	29369.2	35824.5	35198.9	32392.2	25972.3	24105.4	43625.9	36449.7	15990.7	49412.9	41131.4	25789.1	395262	0.0743031	0.0906348	0.0890521	0.0819512	0.065709	0.0609858	0.110372	0.0922166	0.040456	0.125013	0.104061	0.0652456
P04807	14	13	0.670295	794	1.73734	0.947193	1.56122	0.642674	0.117978	AgP2O - CHX	BY4741 - CHX	54136	Hexokinase-2 OS=Saccharomyces cerevisiae (strain ATCC 204508 / S288c) GN=HXK2 PE=1 SV=4	671943	1.20187e+06	2.17059e+06	1.02085e+06	1.02142e+06	705118	776781	714563	1.09919e+06	575974	745780	1.38587e+06	1.20899e+07	0.0555786	0.0994107	0.179537	0.0844379	0.0844851	0.0583227	0.0642501	0.0591039	0.090918	0.0476407	0.061686	0.11463
P48570	13	2	0.672284	795	1.72447	0.948809	1.71291	0.776453	0.117525	BY4741 - CHX	AgP2O - CHX	47526	Homocitrate synthase, cytosolic isozyme OS=Saccharomyces cerevisiae (strain ATCC 204508 / S288c) GN=LYS20 PE=1 SV=1	36146.1	10660.5	29839.5	25071.7	23015.9	55468.2	23390.6	38663.5	69234.3	18330.9	11654.7	58021.9	399498	0.0904789	0.0266849	0.0746926	0.062758	0.057612	0.138845	0.05855	0.0967804	0.173303	0.0458849	0.0291733	0.145237
P10659	10	6	0.67279	796	1.7212	0.94833	1.64623	0.719165	0.11741	AgP2O - CHX	BY4741 + CHX	42077	S-adenosylmethionine synthase 1 OS=Saccharomyces cerevisiae (strain ATCC 204508 / S288c) GN=SAM1 PE=1 SV=2	187024	118385	282167	92817.3	126545	192341	72237.8	116040	390053	49360.1	74554.7	233008	1.93453e+06	0.0966766	0.0611956	0.145858	0.0479792	0.0654136	0.0994251	0.0373412	0.0599836	0.201626	0.0255153	0.0385388	0.120446
P47044	6	5	0.673394	797	1.71731	0.947991	1.578	0.658094	0.117273	AgP2O - CHX	BY4741 + CHX	27075	LOG family protein YJL055W OS=Saccharomyces cerevisiae (strain ATCC 204508 / S288c) GN=YJL055W PE=1 SV=1	116253	42060	23433.2	53722.3	72910.5	50985.7	35336.5	51188.1	44134.6	41406.3	38153.3	35615.6	605199	0.19209	0.0694977	0.0387198	0.088768	0.120474	0.0842461	0.0583883	0.0845806	0.0729258	0.0684176	0.0630426	0.0588494
P36015	8	7	0.674268	798	1.71168	0.948031	1.11301	0.154471	0.117075	BY4741 - CHX	AgP2O - CHX	22863	Synaptobrevin homolog YKT6 OS=Saccharomyces cerevisiae (strain ATCC 204508 / S288c) GN=YKT6 PE=1 SV=1	264765	322063	334355	276027	290320	377066	313408	348909	362972	320825	367579	304775	3.88306e+06	0.0681844	0.0829405	0.086106	0.0710849	0.0747658	0.0971052	0.0807114	0.0898541	0.0934757	0.0826216	0.0946622	0.0784882
P36018	9	8	0.674761	799	1.7085	0.947536	1.25989	0.333294	0.116963	BY4741 - CHX	AgP2O + CHX	26287	GTP-binding protein YPT52 OS=Saccharomyces cerevisiae (strain ATCC 204508 / S288c) GN=YPT52 PE=1 SV=1	320143	362403	285724	259712	273422	243650	385806	382518	210336	368175	305781	208607	3.60628e+06	0.0887738	0.100492	0.0792298	0.0720166	0.0758184	0.0675627	0.106982	0.10607	0.0583249	0.102093	0.0847913	0.0578455
Q06833	4	4	0.675986	800	1.70062	0.948071	1.38212	0.466881	0.116686	AgP2O - CHX	BY4741 - CHX	87384	Uncharacterized PH domain-containing protein YPR091C OS=Saccharomyces cerevisiae (strain ATCC 204508 / S288c) GN=YPR091C PE=1 SV=1	40528.1	42114.1	23828.8	31771.6	33189	28481.1	23464.5	33798.8	19771.4	36179.8	36276.6	13501	362905	0.111677	0.116047	0.0656614	0.0875482	0.0914537	0.0784809	0.0646574	0.093134	0.0544811	0.0996949	0.0999617	0.0372026
Q02642	4	4	0.676439	801	1.69771	0.947521	1.30411	0.383063	0.116584	AgP2O + CHX	AgP2O - CHX	17010	Nascent polypeptide-associated complex subunit beta-1 OS=Saccharomyces cerevisiae (strain ATCC 204508 / S288c) GN=EGD1 PE=1 SV=2	183008	139651	225439	172544	237888	304347	136253	206032	255256	159594	167397	244726	2.43214e+06	0.0752458	0.0574191	0.0926919	0.0709434	0.0978103	0.125136	0.056022	0.0847125	0.104951	0.0656188	0.0688272	0.100622
P40525	3	3	0.676704	802	1.69601	0.94671	1.32585	0.406916	0.116524	BY4741 - CHX	AgP2O + CHX	13861	60S ribosomal protein L34-B OS=Saccharomyces cerevisiae (strain ATCC 204508 / S288c) GN=RPL34B PE=1 SV=1	284191	381805	734115	314795	348744	539918	469005	532755	593842	389232	428048	580085	5.59654e+06	0.0507799	0.0682217	0.131173	0.0562482	0.0623142	0.0964737	0.0838028	0.0951937	0.106109	0.0695487	0.0764845	0.103651
P53250	2	2	0.677684	803	1.68973	0.946901	1.39527	0.48054	0.116303	AgP2O - CHX	BY4741 + CHX	37162	Twinfilin-1 OS=Saccharomyces cerevisiae (strain ATCC 204508 / S288c) GN=TWF1 PE=1 SV=1	20813.4	27975.6	25981.3	27362.8	26300.6	14314	32917.8	24236.1	11716.9	28916	12929.8	11742.8	265207	0.0784798	0.105486	0.0979661	0.103175	0.0991702	0.0539729	0.124121	0.0913857	0.0441801	0.109032	0.0487536	0.0442779
P05748	7	7	0.678196	804	1.68645	0.946438	1.22971	0.298313	0.116188	BY4741 - CHX	AgP2O + CHX	24464	60S ribosomal protein L15-A OS=Saccharomyces cerevisiae (strain ATCC 204508 / S288c) GN=RPL15A PE=1 SV=3	871071	918995	1.82494e+06	874616	944980	1.70032e+06	1.4199e+06	1.47123e+06	1.43734e+06	1.14925e+06	1.21304e+06	1.3993e+06	1.5225e+07	0.0572132	0.060361	0.119865	0.0574461	0.0620677	0.11168	0.0932611	0.0966323	0.0944067	0.0754847	0.0796744	0.0919079
Q05881	2	2	0.679346	805	1.67909	0.946865	3.36497	1.75059	0.11593	AgP2O - CHX	AgP2O + CHX	41187	Uncharacterized protein YLR287C OS=Saccharomyces cerevisiae (strain ATCC 204508 / S288c) GN=YLR287C PE=1 SV=1	35023.7	545970	654148	199566	84751.5	82740.7	716098	245542	125219	211085	345851	179597	3.42559e+06	0.0102241	0.15938	0.190959	0.0582574	0.0247407	0.0241537	0.209044	0.0716789	0.0365539	0.06162	0.100961	0.0524279
P40582	4	4	0.681096	806	1.66792	0.948126	1.35434	0.43759	0.115537	AgP2O - CHX	BY4741 + CHX	26778	Glutathione S-transferase 1 OS=Saccharomyces cerevisiae (strain ATCC 204508 / S288c) GN=GTT1 PE=1 SV=1	177770	227487	229473	200915	193787	151977	150378	291118	88656.6	192444	179632	96587.4	2.18022e+06	0.0815375	0.104341	0.105252	0.0921532	0.0888842	0.0697071	0.0689737	0.133527	0.0406639	0.088268	0.0823915	0.0443016
P33322	7	7	0.681117	807	1.66778	0.946981	1.24464	0.315727	0.115532	BY4741 - CHX	AgP2O - CHX	55184	H/ACA ribonucleoprotein complex subunit 4 OS=Saccharomyces cerevisiae (strain ATCC 204508 / S288c) GN=CBF5 PE=1 SV=1	162429	129571	196036	209060	128653	230763	183920	245881	177627	211272	173535	159475	2.20822e+06	0.0735565	0.0586768	0.0887753	0.0946735	0.0582609	0.104502	0.0832888	0.111348	0.080439	0.095675	0.0785859	0.0722188
P53278	5	5	0.681701	808	1.66406	0.94662	1.46888	0.554719	0.115402	BY4741 + CHX	AgP2O - CHX	92700	Uncharacterized protein YGR130C OS=Saccharomyces cerevisiae (strain ATCC 204508 / S288c) GN=YGR130C PE=1 SV=1	81546.6	38547.9	14348.5	72150.5	49574.2	44883.2	72833	64774.7	22639.7	92901.8	59060.9	45518.5	658780	0.123784	0.0585142	0.0217805	0.109521	0.0752515	0.0681309	0.110557	0.0983253	0.0343661	0.141021	0.089652	0.0690952
P16861	31	30	0.682055	809	1.66181	0.94594	1.61161	0.688503	0.115322	AgP2O - CHX	BY4741 + CHX	108587	ATP-dependent 6-phosphofructokinase subunit alpha OS=Saccharomyces cerevisiae (strain ATCC 204508 / S288c) GN=PFK1 PE=1 SV=1	1.22602e+06	2.08423e+06	3.95263e+06	1.32429e+06	1.27522e+06	2.67963e+06	1.93733e+06	1.7794e+06	1.40037e+06	1.1996e+06	1.44842e+06	1.85858e+06	2.21657e+07	0.0553114	0.0940296	0.178322	0.0597451	0.0575312	0.120891	0.0874019	0.0802773	0.0631772	0.0541195	0.0653451	0.0838493
P32356	12	11	0.682816	810	1.65696	0.945827	1.57487	0.655232	0.115152	AgP2O - CHX	AgP2O + CHX	86167	Neutral trehalase OS=Saccharomyces cerevisiae (strain ATCC 204508 / S288c) GN=NTH1 PE=1 SV=3	212504	362031	199254	220399	174958	95977.9	390879	227901	93098.6	234813	212142	77534.8	2.50149e+06	0.0849508	0.144726	0.0796541	0.0881072	0.0699415	0.0383683	0.156258	0.091106	0.0372172	0.0938691	0.0848062	0.0309954
P02994	21	20	0.684384	811	1.647	0.94683	1.1414	0.190805	0.114803	BY4741 - CHX	AgP2O + CHX	50400	Elongation factor 1-alpha OS=Saccharomyces cerevisiae (strain ATCC 204508 / S288c) GN=TEF1 PE=1 SV=1	5.57224e+07	4.35314e+07	6.14817e+07	4.58703e+07	4.69179e+07	6.68766e+07	5.56208e+07	5.60665e+07	7.05542e+07	5.35821e+07	5.52049e+07	5.86542e+07	6.70083e+08	0.0831574	0.0649643	0.0917524	0.0684547	0.070018	0.0998034	0.0830058	0.083671	0.105292	0.0799634	0.0823851	0.0875328
P25386	7	5	0.68453	812	1.64608	0.945865	1.60167	0.679579	0.11477	AgP2O - CHX	AgP2O + CHX	206839	Intracellular protein transport protein USO1 OS=Saccharomyces cerevisiae (strain ATCC 204508 / S288c) GN=USO1 PE=1 SV=2	24997.1	63674.4	69048.6	45545.5	25795.5	27131.1	66955.3	36144.1	35254.3	53670.5	60884.4	25465	534566	0.0467615	0.119114	0.129168	0.085201	0.048255	0.0507536	0.125252	0.0676139	0.0659494	0.1004	0.113895	0.0476368
P38755	4	2	0.684655	813	1.64528	0.944875	1.99293	0.994888	0.114742	AgP2O - CHX	BY4741 + CHX	49831	Oxysterol-binding protein homolog 7 OS=Saccharomyces cerevisiae (strain ATCC 204508 / S288c) GN=OSH7 PE=1 SV=1	29976.6	113521	156300	83400.1	44387.7	38365.9	93024.4	33033.1	41552.7	50751.3	68529.5	31150.4	783993	0.0382357	0.144799	0.199364	0.106379	0.0566175	0.0489365	0.118655	0.0421344	0.0530014	0.0647344	0.0874108	0.039733
P31116	6	6	0.684907	814	1.64368	0.944061	1.46862	0.554463	0.114686	AgP2O + CHX	BY4741 - CHX	38478	Homoserine dehydrogenase OS=Saccharomyces cerevisiae (strain ATCC 204508 / S288c) GN=HOM6 PE=1 SV=1	51239.9	62393.8	108751	54575.3	74050.5	126274	27194.3	49773.9	96596	43256.9	55450.9	93927.3	843484	0.0607479	0.0739714	0.128931	0.0647022	0.0877912	0.149705	0.0322404	0.0590099	0.11452	0.0512835	0.0657403	0.111356
P38427	18	18	0.686061	815	1.63637	0.944491	1.49613	0.581238	0.11443	AgP2O - CHX	BY4741 - CHX	123341	Trehalose synthase complex regulatory subunit TSL1 OS=Saccharomyces cerevisiae (strain ATCC 204508 / S288c) GN=TSL1 PE=1 SV=1	728290	799801	358301	805175	665436	285972	532528	562941	165378	565891	535353	168114	6.17318e+06	0.117976	0.129561	0.0580416	0.130431	0.107795	0.0463248	0.0862647	0.0911914	0.0267897	0.0916694	0.0867224	0.027233
P41911	7	5	0.686197	816	1.63551	0.943521	1.23912	0.309318	0.114399	AgP2O + CHX	AgP2O - CHX	49790	Glycerol-3-phosphate dehydrogenase [NAD(+)] 2, mitochondrial OS=Saccharomyces cerevisiae (strain ATCC 204508 / S288c) GN=GPD2 PE=1 SV=2	119523	61175.7	40199.6	82984.1	116715	74020.9	84406.6	84549.8	67433.2	82148.1	92420.8	77584.7	983162	0.12157	0.0622234	0.0408881	0.0844053	0.118714	0.0752886	0.0858522	0.0859979	0.0685881	0.083555	0.0940036	0.0789135
P18759	14	12	0.686336	817	1.63463	0.942557	1.17249	0.229576	0.114368	AgP2O + CHX	BY4741 + CHX	84289	Vesicular-fusion protein SEC18 OS=Saccharomyces cerevisiae (strain ATCC 204508 / S288c) GN=SEC18 PE=1 SV=2	159878	156343	127739	168528	148159	128969	169473	82311.7	131113	162250	131784	86060	1.65261e+06	0.096743	0.0946039	0.0772952	0.101977	0.0896519	0.0780395	0.102549	0.0498071	0.079337	0.0981781	0.079743	0.0520753
P53622	30	30	0.686397	818	1.63424	0.941489	1.28617	0.363079	0.114355	AgP2O - CHX	AgP2O + CHX	136150	Coatomer subunit alpha OS=Saccharomyces cerevisiae (strain ATCC 204508 / S288c) GN=COP1 PE=1 SV=2	934767	1.24779e+06	1.17232e+06	1.03435e+06	794378	779693	1.2494e+06	1.16042e+06	684120	1.11166e+06	1.14957e+06	625993	1.19445e+07	0.0782594	0.104466	0.0981474	0.086597	0.0665059	0.0652765	0.1046	0.0971515	0.0572751	0.0930692	0.0962428	0.0524087
P53929	4	3	0.686527	819	1.63342	0.940517	1.4188	0.504674	0.114326	AgP2O + CHX	BY4741 + CHX	30899	Uncharacterized protein YNL108C OS=Saccharomyces cerevisiae (strain ATCC 204508 / S288c) GN=YNL108C PE=1 SV=1	11424.2	8974.05	7884.74	7795.36	13610.3	15887.9	6368.59	9281.01	16432.9	5411.1	5314.96	15559.1	123944	0.0921724	0.0724039	0.0636152	0.0628941	0.10981	0.128186	0.0513827	0.0748805	0.132583	0.0436575	0.0428819	0.125533
P89105	5	4	0.687752	820	1.62568	0.941046	1.33128	0.412813	0.114054	BY4741 + CHX	AgP2O + CHX	125031	RNA polymerase-associated protein CTR9 OS=Saccharomyces cerevisiae (strain ATCC 204508 / S288c) GN=CTR9 PE=1 SV=3	20857.9	12375.8	8228.08	16485.8	12717.9	11305	17038.5	18928.8	8186.34	22282.8	15725.7	15919.9	180053	0.115844	0.0687342	0.0456982	0.0915609	0.0706345	0.0627873	0.0946307	0.10513	0.0454664	0.123757	0.0873396	0.0884179
P32588	5	4	0.689103	821	1.61716	0.941746	1.20178	0.265172	0.113756	BY4741 + CHX	AgP2O + CHX	50902	Nuclear and cytoplasmic polyadenylated RNA-binding protein PUB1 OS=Saccharomyces cerevisiae (strain ATCC 204508 / S288c) GN=PUB1 PE=1 SV=4	174961	249343	301074	242482	230810	146364	279278	204802	244025	262888	209696	272106	2.81783e+06	0.0620908	0.0884875	0.106846	0.0860527	0.0819105	0.0519422	0.0991111	0.0726807	0.0866004	0.0932944	0.0744176	0.0965659
P40107	2	2	0.689157	822	1.61682	0.940674	1.67105	0.740753	0.113743	AgP2O - CHX	AgP2O + CHX	37336	GDP-mannose transporter 1 OS=Saccharomyces cerevisiae (strain ATCC 204508 / S288c) GN=VRG4 PE=1 SV=1	21681.9	63614.9	60610.6	30770.9	23500.8	33043.1	70136	22974.8	22163.4	30914.6	37940.9	19754.7	437106	0.0496032	0.145536	0.138663	0.0703969	0.0537644	0.0755952	0.160455	0.052561	0.0507048	0.0707256	0.0868001	0.0451943
P02293	4	4	0.689303	823	1.6159	0.939731	1.27339	0.348672	0.113711	AgP2O - CHX	BY4741 - CHX	14244	Histone H2B.1 OS=Saccharomyces cerevisiae (strain ATCC 204508 / S288c) GN=HTB1 PE=1 SV=2	1.00605e+06	1.40989e+06	1.84705e+06	1.56381e+06	1.09331e+06	1.16859e+06	1.46143e+06	1.05656e+06	829769	1.50988e+06	1.45316e+06	1.03627e+06	1.54358e+07	0.0651767	0.0913392	0.119661	0.101311	0.0708297	0.0757067	0.0946784	0.0684485	0.0537562	0.097817	0.0941422	0.067134
P47117	7	6	0.690038	824	1.61127	0.939591	1.16021	0.214386	0.113549	AgP2O - CHX	BY4741 - CHX	49796	Actin-related protein 3 OS=Saccharomyces cerevisiae (strain ATCC 204508 / S288c) GN=ARP3 PE=1 SV=1	361644	294093	348563	331858	333115	215112	238874	330972	295774	319054	317988	238200	3.62525e+06	0.099757	0.0811237	0.0961488	0.0915409	0.0918876	0.0593371	0.0658917	0.0912963	0.0815873	0.088009	0.0877149	0.0657058
P31373	4	4	0.690166	825	1.61046	0.938626	1.54721	0.629668	0.113521	AgP2O + CHX	BY4741 - CHX	42516	Cystathionine gamma-lyase OS=Saccharomyces cerevisiae (strain ATCC 204508 / S288c) GN=CYS3 PE=1 SV=2	64114.7	88877.6	175288	84934.3	109017	166252	58059	38624.2	136126	39720.2	59002	188717	1.20873e+06	0.053043	0.0735296	0.145018	0.0702673	0.0901914	0.137543	0.048033	0.0319543	0.112619	0.032861	0.0488132	0.156128
P07170	4	4	0.690633	826	1.60753	0.938123	1.51477	0.599097	0.113418	AgP2O + CHX	BY4741 + CHX	24297	Adenylate kinase OS=Saccharomyces cerevisiae (strain ATCC 204508 / S288c) GN=ADK1 PE=1 SV=2	99201.1	54358.8	74386.6	50406.8	75599.6	139981	48500.9	49040.4	105621	38439.6	39064.4	98092.3	872693	0.113672	0.0622886	0.0852379	0.0577601	0.0866279	0.160402	0.0555761	0.0561944	0.121029	0.0440471	0.0447631	0.112402
P25655	13	13	0.691381	827	1.60282	0.938005	1.30479	0.383821	0.113253	BY4741 + CHX	AgP2O - CHX	240870	General negative regulator of transcription subunit 1 OS=Saccharomyces cerevisiae (strain ATCC 204508 / S288c) GN=CDC39 PE=1 SV=3	80318.9	69912.9	60049	101061	77587.5	77794.4	75149.8	107049	58104.5	118056	96548.8	59767.8	981400	0.0818411	0.0712379	0.0611871	0.102976	0.0790579	0.0792688	0.0765741	0.109078	0.0592057	0.120294	0.0983786	0.0609005
Q03690	32	31	0.692715	828	1.59445	0.938679	1.15507	0.207982	0.112959	AgP2O - CHX	AgP2O + CHX	145304	Clustered mitochondria protein 1 OS=Saccharomyces cerevisiae (strain ATCC 204508 / S288c) GN=CLU1 PE=1 SV=1	967777	1.18995e+06	1.49481e+06	1.052e+06	909816	1.20036e+06	1.2159e+06	1.27182e+06	1.03837e+06	1.02162e+06	1.20345e+06	1.13738e+06	1.37032e+07	0.070624	0.0868368	0.109085	0.0767701	0.0663942	0.0875966	0.0887309	0.0928114	0.0757757	0.0745529	0.087822	0.0830008
Q04458	4	4	0.693766	829	1.58787	0.938969	2.11876	1.08322	0.112729	BY4741 - CHX	AgP2O + CHX	60340	Fatty aldehyde dehydrogenase HFD1 OS=Saccharomyces cerevisiae (strain ATCC 204508 / S288c) GN=HFD1 PE=1 SV=1	190339	157969	176404	186719	130801	50934.8	260574	451109	68985	315770	254500	81121.4	2.32523e+06	0.0818585	0.067937	0.0758652	0.0803016	0.056253	0.0219053	0.112064	0.194007	0.0296681	0.135802	0.109452	0.0348875
P32915	6	6	0.694182	830	1.58527	0.9384	1.29159	0.369143	0.112637	AgP2O - CHX	BY4741 + CHX	53074	Protein transport protein SEC61 OS=Saccharomyces cerevisiae (strain ATCC 204508 / S288c) GN=SEC61 PE=1 SV=1	272352	500840	564468	399375	308750	357959	427779	441337	311718	349535	400134	286004	4.62025e+06	0.0589475	0.108401	0.122173	0.0864402	0.0668253	0.0774761	0.0925878	0.0955222	0.0674677	0.0756528	0.0866044	0.0619024
P21242	3	3	0.695153	831	1.5792	0.938582	1.40323	0.488756	0.112425	AgP2O - CHX	AgP2O + CHX	31688	Probable proteasome subunit alpha type-7 OS=Saccharomyces cerevisiae (strain ATCC 204508 / S288c) GN=PRE10 PE=1 SV=2	45607.5	107850	120831	71901.8	65778.4	57788.7	88134.4	65038.8	72518.8	62093	68828.4	71735	898106	0.0507819	0.120086	0.13454	0.0800594	0.0732412	0.0643451	0.0981336	0.0724177	0.0807464	0.0691377	0.0766373	0.0798736
P07278	8	8	0.697254	832	1.56609	0.940287	1.51482	0.599149	0.111965	BY4741 - CHX	AgP2O + CHX	47304	cAMP-dependent protein kinase regulatory subunit OS=Saccharomyces cerevisiae (strain ATCC 204508 / S288c) GN=BCY1 PE=1 SV=4	254217	319779	253821	291436	247801	111841	407920	400976	177371	419633	312178	146381	3.34335e+06	0.0760366	0.0956462	0.0759182	0.0871686	0.0741174	0.0334518	0.122009	0.119932	0.0530518	0.125512	0.0933728	0.0437826
Q12306	3	3	0.697669	833	1.56351	0.939717	3.72394	1.89683	0.111875	AgP2O - CHX	BY4741 + CHX	11590	Ubiquitin-like protein SMT3 OS=Saccharomyces cerevisiae (strain ATCC 204508 / S288c) GN=SMT3 PE=1 SV=1	84362.1	413184	1.5438e+06	439235	194249	228774	323156	162822	182650	188034	175446	184689	4.12041e+06	0.0204742	0.100277	0.374673	0.1066	0.0471432	0.0555223	0.0784283	0.0395161	0.0443282	0.0456348	0.0425798	0.044823
Q12746	9	9	0.697935	834	1.56185	0.938948	1.22593	0.293877	0.111817	AgP2O + CHX	BY4741 - CHX	35322	Plasma membrane-associated coenzyme Q6 reductase PGA3 OS=Saccharomyces cerevisiae (strain ATCC 204508 / S288c) GN=PGA3 PE=1 SV=1	277052	228907	273508	252002	309343	361434	187112	222698	342907	232749	206846	360914	3.25547e+06	0.0851035	0.0703146	0.0840148	0.0774086	0.0950226	0.111024	0.0574763	0.0684073	0.105332	0.0714946	0.063538	0.110864
P27476	3	3	0.698366	835	1.55917	0.938403	2.19295	1.13287	0.111723	AgP2O - CHX	AgP2O + CHX	44566	Nuclear localization sequence-binding protein OS=Saccharomyces cerevisiae (strain ATCC 204508 / S288c) GN=NSR1 PE=1 SV=1	20558.1	33940.4	114580	15131.6	30900.2	31069.2	19237.5	24835.4	44702.9	19185.2	20139.1	56230.4	430510	0.047753	0.0788375	0.26615	0.0351482	0.0717757	0.0721683	0.0446853	0.0576882	0.103837	0.0445638	0.0467797	0.130613
Q01896	3	3	0.698627	836	1.55754	0.937632	2.55786	1.35494	0.111666	BY4741 - CHX	AgP2O + CHX	121153	Sodium transport ATPase 2 OS=Saccharomyces cerevisiae (strain ATCC 204508 / S288c) GN=ENA2 PE=1 SV=1	40464.7	12151.6	23700.7	5744.02	12322.9	17491.7	10707.8	12304.1	67941.9	3404.86	12640.7	43889.1	262764	0.153996	0.0462452	0.0901976	0.02186	0.0468971	0.066568	0.0407508	0.0468256	0.258566	0.0129579	0.0481067	0.167029
Q04225	2	2	0.698689	837	1.55716	0.936593	1.45445	0.540475	0.111653	BY4741 + CHX	AgP2O - CHX	57454	Ribosome assembly protein RRB1 OS=Saccharomyces cerevisiae (strain ATCC 204508 / S288c) GN=RRB1 PE=1 SV=1	14866.6	3575.63	17563.7	5237.54	16088.4	17881.9	9454.73	10131.1	20273.7	16663.1	15376	20329.8	167442	0.0887866	0.0213544	0.104894	0.0312797	0.0960834	0.106794	0.0564656	0.0605049	0.121079	0.0995155	0.091829	0.121414
P38986	4	3	0.699851	838	1.54994	0.937032	1.48009	0.565685	0.1114	BY4741 - CHX	AgP2O + CHX	41939	L-asparaginase 1 OS=Saccharomyces cerevisiae (strain ATCC 204508 / S288c) GN=ASP1 PE=1 SV=1	33682.9	48591.8	47371.1	33049.1	27871	53639.2	33732.4	47244.4	88581.1	39324.8	35942.4	71185.5	560216	0.0601249	0.0867377	0.0845587	0.0589935	0.0497504	0.0957474	0.0602133	0.0843326	0.15812	0.0701958	0.0641581	0.127068
P27809	9	9	0.700253	839	1.54745	0.936453	1.29208	0.369701	0.111313	AgP2O - CHX	AgP2O + CHX	51810	Glycolipid 2-alpha-mannosyltransferase OS=Saccharomyces cerevisiae (strain ATCC 204508 / S288c) GN=KRE2 PE=1 SV=1	237010	287213	313302	159996	246112	242090	195202	224567	335778	193807	201201	374548	3.01083e+06	0.0787193	0.0953934	0.104059	0.0531401	0.0817423	0.0804064	0.0648335	0.0745866	0.111524	0.0643701	0.0668259	0.1244
P38903	4	4	0.701402	840	1.54033	0.936873	1.24454	0.315618	0.111063	AgP2O - CHX	BY4741 - CHX	85738	Serine/threonine-protein phosphatase 2A 56 kDa regulatory subunit delta isoform OS=Saccharomyces cerevisiae (strain ATCC 204508 / S288c) GN=RTS1 PE=1 SV=2	43679.1	48718.8	41326.2	60558	43658.4	28007.3	47464	36456.4	23527.8	49846.2	45001.1	34190.2	502433	0.086935	0.0969657	0.0822521	0.120529	0.0868938	0.0557434	0.0944682	0.0725596	0.0468278	0.0992096	0.0895662	0.0680493
P0C0W1	5	5	0.702131	841	1.53582	0.936731	1.19787	0.260471	0.110905	BY4741 + CHX	AgP2O - CHX	14674	40S ribosomal protein S22-A OS=Saccharomyces cerevisiae (strain ATCC 204508 / S288c) GN=RPS22A PE=1 SV=2	1.26433e+06	1.07088e+06	2.19228e+06	1.30326e+06	1.11528e+06	2.1787e+06	1.5105e+06	1.72176e+06	2.07755e+06	1.56811e+06	1.63457e+06	2.22067e+06	1.98579e+07	0.063669	0.0539273	0.110399	0.0656294	0.0561629	0.109715	0.0760653	0.086704	0.104621	0.0789667	0.0823134	0.111828
P32563	20	19	0.70365	842	1.52643	0.937643	1.30601	0.385163	0.110577	AgP2O - CHX	AgP2O + CHX	95866	V-type proton ATPase subunit a, vacuolar isoform OS=Saccharomyces cerevisiae (strain ATCC 204508 / S288c) GN=VPH1 PE=1 SV=3	1.53913e+06	2.37426e+06	2.25648e+06	1.89572e+06	1.50224e+06	1.32626e+06	2.11236e+06	2.26329e+06	1.38125e+06	2.1773e+06	2.1148e+06	1.07665e+06	2.20197e+07	0.0698977	0.107824	0.102475	0.086092	0.0682224	0.0602303	0.0959301	0.102785	0.0627279	0.0988796	0.0960411	0.0488947
P47818	3	3	0.70387	843	1.52507	0.936824	1.31792	0.398258	0.110529	BY4741 + CHX	AgP2O - CHX	34229	Protein CCC1 OS=Saccharomyces cerevisiae (strain ATCC 204508 / S288c) GN=CCC1 PE=1 SV=1	74418	73207.3	41455.8	79626.3	73609.1	62239.2	70805.7	96944.4	55748.7	110815	81999.3	56378.4	877248	0.0848313	0.0834512	0.0472567	0.0907684	0.0839091	0.0709483	0.0807135	0.11051	0.0635495	0.126322	0.0934733	0.0642674
P38886	3	3	0.706303	844	1.51009	0.938947	3.48528	1.80127	0.110005	AgP2O - CHX	AgP2O + CHX	29786	26S proteasome regulatory subunit RPN10 OS=Saccharomyces cerevisiae (strain ATCC 204508 / S288c) GN=RPN10 PE=1 SV=3	198189	1.96944e+06	3.48113e+06	674664	495873	450211	1.12166e+06	690160	506005	541999	715646	599526	1.14445e+07	0.0173174	0.172086	0.304175	0.0589509	0.0433284	0.0393387	0.098009	0.0603049	0.0442137	0.0473589	0.0625318	0.0523855
Q02201	5	3	0.707797	845	1.50091	0.939821	1.46992	0.555734	0.109684	AgP2O + CHX	BY4741 - CHX	51727	Oxysterol-binding protein homolog 6 OS=Saccharomyces cerevisiae (strain ATCC 204508 / S288c) GN=OSH6 PE=1 SV=1	68700.4	46249.7	24585.5	55100.1	61599.4	26053.7	35065.1	42319.3	19732.1	45473	47966.7	31219	504064	0.136293	0.0917536	0.0487746	0.109312	0.122206	0.0516873	0.0695649	0.0839562	0.0391461	0.0902127	0.0951599	0.0619347
P32599	21	20	0.710334	846	1.48537	0.942074	1.19777	0.260355	0.109141	AgP2O - CHX	AgP2O + CHX	71957	Fimbrin OS=Saccharomyces cerevisiae (strain ATCC 204508 / S288c) GN=SAC6 PE=1 SV=1	1.54274e+06	2.10727e+06	1.96071e+06	1.86306e+06	1.61298e+06	1.20826e+06	2.12536e+06	1.85665e+06	1.37917e+06	2.04492e+06	1.6474e+06	1.09933e+06	2.04479e+07	0.0754477	0.103056	0.0958884	0.0911127	0.0788827	0.0590896	0.103941	0.0907993	0.0674481	0.100006	0.080566	0.0537625
Q3E754	5	5	0.71115	847	1.48039	0.942043	1.30936	0.388863	0.108966	BY4741 + CHX	AgP2O + CHX	9811	40S ribosomal protein S21-B OS=Saccharomyces cerevisiae (strain ATCC 204508 / S288c) GN=RPS21B PE=1 SV=1	138293	322807	398705	251447	199309	253461	363636	252880	266483	310645	287053	324375	3.36909e+06	0.0410474	0.0958142	0.118342	0.0746334	0.0591579	0.0752311	0.107933	0.0750589	0.0790964	0.0922043	0.0852019	0.0962796
P21243	3	3	0.713005	848	1.46907	0.943387	1.23482	0.304301	0.108571	AgP2O + CHX	BY4741 - CHX	28154	Proteasome subunit alpha type-1 OS=Saccharomyces cerevisiae (strain ATCC 204508 / S288c) GN=SCL1 PE=1 SV=1	27797.9	51825.7	30092.3	48288.1	35912	30492.2	23681.6	34867.2	34332.9	37846.7	34224.8	37815	427176	0.0650736	0.121322	0.0704446	0.11304	0.0840683	0.0713807	0.0554376	0.0816225	0.0803718	0.0885974	0.0801186	0.0885231
P36081	4	4	0.713077	849	1.46864	0.94237	1.27948	0.355555	0.108556	BY4741 + CHX	AgP2O - CHX	46122	Uncharacterized protein YKL077W OS=Saccharomyces cerevisiae (strain ATCC 204508 / S288c) GN=YKL077W PE=1 SV=1	88282.1	70750.5	69613.1	69848.6	93397.1	89477.8	40144.6	118762	88590	103406	85632	103509	1.02141e+06	0.0864313	0.0692673	0.0681537	0.0683843	0.0914391	0.0876019	0.039303	0.116273	0.0867328	0.101239	0.0838368	0.101339
P14743	2	2	0.714904	850	1.45752	0.943673	1.3671	0.451116	0.108167	AgP2O - CHX	AgP2O + CHX	53146	Glycylpeptide N-tetradecanoyltransferase OS=Saccharomyces cerevisiae (strain ATCC 204508 / S288c) GN=NMT1 PE=1 SV=1	34401.4	25276	11434	19895.9	21995	10125.4	14954.8	17847.8	23154.2	24790.2	21015.6	22202.3	247093	0.139224	0.102294	0.0462741	0.0805201	0.0890153	0.040978	0.0605232	0.0722311	0.0937067	0.100328	0.0850515	0.0898543
P07263	9	8	0.716108	851	1.45022	0.944151	1.47911	0.564732	0.107912	BY4741 - CHX	AgP2O + CHX	60200	Histidine--tRNA ligase, mitochondrial OS=Saccharomyces cerevisiae (strain ATCC 204508 / S288c) GN=HTS1 PE=1 SV=2	96563.5	94781	148885	82777.5	97867.3	68889.1	65093.2	110995	193000	83844	87858.8	177918	1.30847e+06	0.0737986	0.0724363	0.113785	0.0632627	0.074795	0.0526485	0.0497475	0.0848279	0.1475	0.0640777	0.0671461	0.135974
P39704	3	3	0.7186	852	1.43513	0.946325	1.4908	0.576087	0.107384	BY4741 - CHX	AgP2O - CHX	24163	Protein ERP2 OS=Saccharomyces cerevisiae (strain ATCC 204508 / S288c) GN=ERP2 PE=1 SV=1	269780	116390	104553	123319	221234	321998	111429	307701	312440	158478	244910	280106	2.57234e+06	0.104877	0.0452468	0.0406452	0.0479406	0.0860049	0.125177	0.0433181	0.119619	0.121462	0.0616084	0.0952093	0.108892
P43535	12	11	0.718947	853	1.43303	0.945672	1.1808	0.239764	0.107311	BY4741 + CHX	AgP2O + CHX	85260	Protein GCN20 OS=Saccharomyces cerevisiae (strain ATCC 204508 / S288c) GN=GCN20 PE=1 SV=1	286968	346716	312506	305068	275893	313787	408887	232737	382193	403649	309798	343070	3.92127e+06	0.0731824	0.0884193	0.0796949	0.0777982	0.0703579	0.0800217	0.104274	0.0593525	0.0974666	0.102938	0.0790045	0.0874894
P53633	5	5	0.720018	854	1.42657	0.945972	1.12633	0.171632	0.107085	AgP2O - CHX	BY4741 - CHX	19513	Prenylated Rab acceptor 1 OS=Saccharomyces cerevisiae (strain ATCC 204508 / S288c) GN=YIP3 PE=1 SV=2	73204.2	88550.2	97868.9	80746.4	88936.6	86217.9	53984.8	85996.3	90522.2	81909.4	76211.6	82264.4	986413	0.0742125	0.0897699	0.099217	0.0818586	0.0901616	0.0874055	0.0547284	0.0871808	0.0917691	0.0830377	0.0772614	0.0833975
Q02821	14	14	0.720661	855	1.42269	0.94571	1.15084	0.202689	0.10695	BY4741 + CHX	AgP2O + CHX	60860	Importin subunit alpha OS=Saccharomyces cerevisiae (strain ATCC 204508 / S288c) GN=SRP1 PE=1 SV=1	620618	870691	874216	811777	722349	555812	899427	828856	637180	891130	790023	724035	9.22612e+06	0.0672676	0.0943724	0.0947545	0.0879869	0.078294	0.0602434	0.0974871	0.089838	0.0690626	0.0965878	0.085629	0.0784767
P19263	3	2	0.720889	856	1.42132	0.944903	3.48941	1.80299	0.106902	AgP2O - CHX	AgP2O + CHX	123793	Mediator of RNA polymerase II transcription subunit 14 OS=Saccharomyces cerevisiae (strain ATCC 204508 / S288c) GN=RGR1 PE=1 SV=2	66825.4	1.12328e+06	1.35895e+06	482223	123938	124352	630696	143692	78863.1	295272	305388	268753	5.00224e+06	0.0133591	0.224556	0.271669	0.0964014	0.0247765	0.0248592	0.126083	0.0287256	0.0157656	0.0590281	0.0610503	0.0537265
P26784	8	5	0.7214	857	1.41824	0.94447	1.93091	0.949279	0.106794	AgP2O - CHX	BY4741 + CHX	22187	60S ribosomal protein L16-A OS=Saccharomyces cerevisiae (strain ATCC 204508 / S288c) GN=RPL16A PE=1 SV=3	283903	568856	1.50485e+06	389062	349837	767816	570381	503157	541542	368427	373433	479124	6.70039e+06	0.0423711	0.084899	0.224591	0.0580657	0.0522114	0.114593	0.0851265	0.0750937	0.0808225	0.0549859	0.0557331	0.0715069
P39676	14	14	0.721891	858	1.41528	0.944012	1.28256	0.359029	0.106691	BY4741 - CHX	AgP2O - CHX	44846	Flavohemoprotein OS=Saccharomyces cerevisiae (strain ATCC 204508 / S288c) GN=YHB1 PE=1 SV=2	516429	517125	1.0743e+06	591185	588807	1.06022e+06	1.00732e+06	598301	1.09784e+06	891906	673072	942057	9.55856e+06	0.0540279	0.0541007	0.112392	0.0618488	0.0615999	0.110918	0.105384	0.0625932	0.114854	0.0933096	0.0704156	0.0985563
P53868	6	6	0.72243	859	1.41204	0.943616	1.30719	0.386465	0.106578	AgP2O - CHX	AgP2O + CHX	64363	Alpha-1,2-mannosyltransferase ALG9 OS=Saccharomyces cerevisiae (strain ATCC 204508 / S288c) GN=ALG9 PE=1 SV=1	58048.7	52074.5	44927.4	52843.6	41646.4	24124	54675.7	55823.3	39472.2	73131.5	50943	25034.2	572745	0.101352	0.090921	0.0784424	0.0922639	0.0727138	0.0421199	0.0954627	0.0974664	0.0689175	0.127686	0.0889453	0.0437092
P52593	2	2	0.722995	860	1.40865	0.943256	1.60385	0.681538	0.10646	AgP2O - CHX	BY4741 - CHX	189143	Nucleoporin NUP188 OS=Saccharomyces cerevisiae (strain ATCC 204508 / S288c) GN=NUP188 PE=1 SV=1	8925.75	17165.1	4408.11	9200.4	6742.67	6537.22	10561.3	6105.29	2349.49	5692.66	9203.06	6750.65	93641.7	0.0953181	0.183306	0.0470743	0.0982512	0.072005	0.069811	0.112784	0.0651984	0.0250903	0.060792	0.0982795	0.0720903
P05318	2	2	0.724167	861	1.40161	0.943689	1.90666	0.931049	0.106214	AgP2O - CHX	BY4741 - CHX	10901	60S acidic ribosomal protein P1-alpha OS=Saccharomyces cerevisiae (strain ATCC 204508 / S288c) GN=RPP1A PE=1 SV=4	60433.6	109546	348963	66119.1	72051.2	166284	158952	93687.4	19534.4	70790.6	142148	152736	1.46125e+06	0.0413576	0.0749679	0.238812	0.0452485	0.0493081	0.113796	0.108778	0.0641148	0.0133683	0.0484454	0.0972785	0.104524
P40087	2	2	0.726194	862	1.38947	0.945232	1.58543	0.664879	0.10579	BY4741 + CHX	AgP2O - CHX	47495	DNA damage-inducible protein 1 OS=Saccharomyces cerevisiae (strain ATCC 204508 / S288c) GN=DDI1 PE=1 SV=1	24977.7	8555.22	13102.9	23416.4	24963.8	9184.88	31273.7	23344.9	13933	40531.8	21589.5	11816.8	246691	0.101251	0.0346799	0.0531148	0.094922	0.101195	0.0372324	0.126773	0.0946324	0.0564796	0.164302	0.0875163	0.0479015
P20434	2	2	0.727769	863	1.38007	0.946184	1.30899	0.388459	0.105461	AgP2O + CHX	AgP2O - CHX	25234	DNA-directed RNA polymerases I, II, and III subunit RPABC1 OS=Saccharomyces cerevisiae (strain ATCC 204508 / S288c) GN=RPB5 PE=1 SV=1	56444.3	27823.2	41802.7	39650.5	51188.3	74186.2	40139.4	47485.3	70764.7	36170.3	50749.8	77461.1	613866	0.0919489	0.0453245	0.0680975	0.0645915	0.0833868	0.120851	0.0653879	0.0773546	0.115277	0.0589222	0.0826724	0.126186
Q01662	2	2	0.727987	864	1.37876	0.945373	2.03321	1.02376	0.105416	AgP2O - CHX	BY4741 + CHX	44144	Methionine aminopeptidase 1 OS=Saccharomyces cerevisiae (strain ATCC 204508 / S288c) GN=MAP1 PE=1 SV=2	17873.4	31372	89102.3	15039.8	20196.9	61217.5	29624.4	30609	33455.5	20754.5	17592.5	29696.9	396535	0.0450741	0.0791155	0.224702	0.0379282	0.0509335	0.154381	0.0747082	0.0771911	0.0843696	0.0523396	0.0443657	0.074891
Q06708	2	2	0.729344	865	1.37068	0.946039	1.97545	0.982183	0.105134	BY4741 + CHX	BY4741 - CHX	100451	Vacuole morphology and inheritance protein 14 OS=Saccharomyces cerevisiae (strain ATCC 204508 / S288c) GN=VAC14 PE=1 SV=1	4553.66	3628.75	10.2032	3787.76	1347.69	1331.43	1273.11	1256.68	1664.07	2199.04	3789.2	2296.54	27138.1	0.167796	0.133714	0.000375974	0.139573	0.0496604	0.0490611	0.0469124	0.0463068	0.0613185	0.0810314	0.139626	0.084624
P50108	3	3	0.731579	866	1.35739	0.947842	1.18178	0.240956	0.10467	AgP2O - CHX	BY4741 - CHX	47003	Probable alpha-1,6-mannosyltransferase MNN10 OS=Saccharomyces cerevisiae (strain ATCC 204508 / S288c) GN=MNN10 PE=1 SV=1	18338	15536.1	20114.3	17015.9	13365.7	20213	9888.71	16690.6	19104.9	16761	13489.4	16942.4	197460	0.0928696	0.0786799	0.101865	0.086174	0.0676879	0.102365	0.0500795	0.0845265	0.0967532	0.0848831	0.0683143	0.0858019
Q08977	10	9	0.737402	867	1.32296	0.954285	1.36712	0.451141	0.103468	AgP2O + CHX	BY4741 - CHX	63084	UPF0662 protein YPL260W OS=Saccharomyces cerevisiae (strain ATCC 204508 / S288c) GN=YPL260W PE=1 SV=1	219001	124397	103742	140763	239440	119984	107349	172908	85612.1	174082	127481	113073	1.72783e+06	0.126749	0.071996	0.0600417	0.0814682	0.138578	0.0694417	0.062129	0.100072	0.0495488	0.100752	0.0737808	0.0654424
P53691	10	9	0.7375	868	1.32238	0.953312	1.21752	0.283951	0.103448	BY4741 - CHX	AgP2O + CHX	42444	Peptidyl-prolyl cis-trans isomerase CPR6 OS=Saccharomyces cerevisiae (strain ATCC 204508 / S288c) GN=CPR6 PE=1 SV=1	418914	606952	509130	575542	419588	354627	678089	559345	405929	608712	586265	402635	6.12573e+06	0.0683861	0.0990824	0.0831133	0.0939549	0.0684961	0.0578914	0.110695	0.0913109	0.0662662	0.0993697	0.0957053	0.0657285
Q07451	4	3	0.739319	869	1.31168	0.954564	1.26643	0.340769	0.103074	BY4741 - CHX	BY4741 + CHX	23002	Endoplasmic reticulum transmembrane protein 3 OS=Saccharomyces cerevisiae (strain ATCC 204508 / S288c) GN=YET3 PE=1 SV=1	119985	131253	131443	143175	103007	91085.8	142083	182747	81333	127995	115107	77612.3	1.44683e+06	0.0829301	0.0907176	0.0908494	0.098958	0.0711951	0.0629556	0.0982033	0.126309	0.0562148	0.0884658	0.0795585	0.0536432
P14120	8	7	0.739427	870	1.31105	0.953606	1.27015	0.344997	0.103052	BY4741 + CHX	AgP2O - CHX	11408	60S ribosomal protein L30 OS=Saccharomyces cerevisiae (strain ATCC 204508 / S288c) GN=RPL30 PE=1 SV=3	934236	1.37208e+06	2.32328e+06	1.21776e+06	1.17288e+06	2.53259e+06	1.7714e+06	1.66096e+06	2.34684e+06	1.39298e+06	1.68958e+06	2.79771e+06	2.12123e+07	0.0440422	0.0646831	0.109525	0.0574083	0.0552926	0.119393	0.0835081	0.0783019	0.110636	0.0656686	0.0796508	0.131891
P20424	4	4	0.741079	871	1.30136	0.954639	1.19768	0.260245	0.102714	BY4741 + CHX	BY4741 - CHX	59813	Signal recognition particle subunit SRP54 OS=Saccharomyces cerevisiae (strain ATCC 204508 / S288c) GN=SRP54 PE=1 SV=2	44322.9	48150.9	72602.9	49148.8	60817.4	44700.7	49396.7	56780.5	45274.8	46704.6	60898	73788.9	652587	0.0679188	0.0737846	0.111254	0.0753138	0.0931943	0.0684976	0.0756936	0.0870084	0.0693774	0.0715683	0.0933178	0.113071
P54781	2	2	0.742365	872	1.29383	0.955199	1.56559	0.646707	0.102451	BY4741 + CHX	AgP2O + CHX	61979	Cytochrome P450 61 OS=Saccharomyces cerevisiae (strain ATCC 204508 / S288c) GN=ERG5 PE=1 SV=1	6962.91	19779.6	16604.5	10135.1	12126.2	9509.45	8233.88	9637.58	23918.7	12929.9	12582.3	24227.6	166648	0.0417822	0.118691	0.0996384	0.0608174	0.0727653	0.0570632	0.0494089	0.057832	0.143528	0.0775885	0.0755025	0.145382
P16120	2	2	0.742887	873	1.29077	0.954776	2.958	1.56462	0.102345	BY4741 + CHX	AgP2O - CHX	57553	Threonine synthase OS=Saccharomyces cerevisiae (strain ATCC 204508 / S288c) GN=THR4 PE=1 SV=1	6278.82	483.542	6394.2	4029.14	7154.25	5160.98	2210.21	4164.39	22050.9	3020.27	4118.16	31778.7	96843.6	0.0648347	0.00499302	0.066026	0.0416046	0.0738743	0.0532919	0.0228225	0.0430012	0.227696	0.0311871	0.0425238	0.328145
P25297	9	9	0.745092	874	1.2779	0.956514	1.21467	0.280561	0.101896	AgP2O - CHX	BY4741 + CHX	65025	Inorganic phosphate transporter PHO84 OS=Saccharomyces cerevisiae (strain ATCC 204508 / S288c) GN=PHO84 PE=1 SV=2	513302	814861	1.00008e+06	536294	597790	871687	664169	682657	971726	557758	659758	699255	8.56933e+06	0.0598999	0.0950904	0.116704	0.062583	0.0697592	0.101722	0.0775053	0.0796627	0.113396	0.0650876	0.0769906	0.0815997
P25619	3	3	0.746003	875	1.2726	0.956589	15.0873	3.91526	0.10171	BY4741 - CHX	AgP2O + CHX	37477	30 kDa heat shock protein OS=Saccharomyces cerevisiae (strain ATCC 204508 / S288c) GN=HSP30 PE=1 SV=1	401396	14678.4	8483.5	94553.4	33254.4	3655.36	698944	1.27783e+06	6647.88	975613	957948	2070.15	4.47508e+06	0.089696	0.00328004	0.00189572	0.0211289	0.00743103	0.000816826	0.156186	0.285544	0.00148553	0.21801	0.214063	0.000462596
Q99190	4	3	0.74655	876	1.26941	0.956197	1.30278	0.381598	0.101599	AgP2O - CHX	BY4741 + CHX	36915	Very-long-chain enoyl-CoA reductase OS=Saccharomyces cerevisiae (strain ATCC 204508 / S288c) GN=TSC13 PE=1 SV=1	79190.3	106179	82100.6	84590.6	70322.8	62260.4	53051.2	133529	60754.5	76735.2	90563.7	38007.4	937285	0.084489	0.113283	0.0875941	0.0902507	0.0750282	0.0664264	0.056601	0.142464	0.0648196	0.0818697	0.0966234	0.0405505
P15992	11	11	0.746975	877	1.26694	0.955651	1.76739	0.821622	0.101513	BY4741 - CHX	AgP2O + CHX	23865	Heat shock protein 26 OS=Saccharomyces cerevisiae (strain ATCC 204508 / S288c) GN=HSP26 PE=1 SV=3	1.5916e+06	1.54657e+06	511773	1.21331e+06	1.63188e+06	562394	2.44766e+06	2.90541e+06	669478	2.14089e+06	2.58922e+06	719603	1.85298e+07	0.0858944	0.0834641	0.0276189	0.0654788	0.0880682	0.0303508	0.132093	0.156796	0.0361298	0.115538	0.139733	0.0388349
P16521	58	44	0.747268	878	1.26524	0.954937	1.12645	0.171786	0.101454	BY4741 + CHX	AgP2O + CHX	116727	Elongation factor 3A OS=Saccharomyces cerevisiae (strain ATCC 204508 / S288c) GN=YEF3 PE=1 SV=4	1.62538e+07	2.03501e+07	1.96974e+07	1.72454e+07	1.68467e+07	1.7796e+07	1.93058e+07	2.00676e+07	1.40668e+07	1.73803e+07	1.79971e+07	2.3072e+07	2.20079e+08	0.0738542	0.0924671	0.0895013	0.07836	0.0765486	0.0808618	0.0877223	0.0911836	0.0639172	0.0789729	0.0817758	0.104835
P39107	6	5	0.747957	879	1.26123	0.95473	1.27141	0.346424	0.101314	AgP2O - CHX	AgP2O + CHX	45982	Mannan polymerase complexes subunit MNN9 OS=Saccharomyces cerevisiae (strain ATCC 204508 / S288c) GN=MNN9 PE=1 SV=3	57868.7	116295	109556	74527.5	76017.1	72609.1	98654.5	68388.6	68047.5	89601	72429.9	81251.6	985246	0.0587352	0.118036	0.111196	0.0756436	0.0771555	0.0736964	0.100132	0.0694127	0.0690665	0.0909428	0.0735146	0.0824684
Q12466	14	13	0.748028	880	1.26082	0.953736	1.36457	0.448442	0.101299	AgP2O - CHX	AgP2O + CHX	133892	Tricalbin-1 OS=Saccharomyces cerevisiae (strain ATCC 204508 / S288c) GN=TCB1 PE=1 SV=1	265495	384485	400128	316331	246390	206833	374323	370375	192927	373422	376176	159701	3.66659e+06	0.0724092	0.104862	0.109128	0.0862739	0.0671989	0.0564104	0.10209	0.101014	0.0526176	0.101844	0.102596	0.0435558
P54839	2	2	0.748707	881	1.25688	0.953518	2.248	1.16864	0.101162	AgP2O - CHX	AgP2O + CHX	55435	Hydroxymethylglutaryl-CoA synthase OS=Saccharomyces cerevisiae (strain ATCC 204508 / S288c) GN=ERG13 PE=1 SV=1	5845.68	36473.3	48903.3	17641.8	7230.19	15707.2	30353.1	12379.4	17629.3	6860.66	13515.1	23791	236330	0.0247352	0.154332	0.206928	0.0746491	0.0305936	0.0664632	0.128435	0.0523816	0.074596	0.02903	0.0571875	0.100669
Q07897	4	4	0.748731	882	1.25674	0.952468	1.26374	0.337701	0.101157	BY4741 + CHX	BY4741 - CHX	33488	Protein CMS1 OS=Saccharomyces cerevisiae (strain ATCC 204508 / S288c) GN=CMS1 PE=1 SV=1	26359.9	47110.1	61380	39509.4	35423.6	41615.2	42703.5	24963.5	41631.3	39168.8	40625.3	58330.7	498821	0.0528444	0.0944428	0.12305	0.0792056	0.0710146	0.0834271	0.0856088	0.0500449	0.0834594	0.0785227	0.0814425	0.116937
P38130	7	7	0.750135	883	1.24861	0.953172	1.22992	0.298564	0.100873	BY4741 - CHX	AgP2O - CHX	47851	Probable mannosyltransferase KTR3 OS=Saccharomyces cerevisiae (strain ATCC 204508 / S288c) GN=KTR3 PE=1 SV=1	110455	99849.6	81787.9	103952	104993	97758.3	90797.2	172965	95487.9	128100	133582	87262.3	1.30699e+06	0.0845108	0.0763966	0.0625773	0.0795353	0.0803319	0.0747965	0.0694704	0.132338	0.0730594	0.0980116	0.102206	0.0667658
P07284	7	7	0.751758	884	1.23922	0.954154	1.45203	0.538076	0.100546	BY4741 + CHX	AgP2O + CHX	53732	Serine--tRNA ligase, cytoplasmic OS=Saccharomyces cerevisiae (strain ATCC 204508 / S288c) GN=SES1 PE=1 SV=2	171263	232390	393644	175205	273807	226561	184334	243541	407344	220451	274359	486146	3.28904e+06	0.0520706	0.0706559	0.119684	0.0532692	0.0832481	0.0688836	0.0560447	0.0740462	0.123849	0.0670258	0.0834159	0.147808
P20485	2	2	0.753207	885	1.23086	0.954913	1.36827	0.452356	0.100254	BY4741 + CHX	BY4741 - CHX	66618	Choline kinase OS=Saccharomyces cerevisiae (strain ATCC 204508 / S288c) GN=CKI1 PE=1 SV=1	13401.2	19187.3	13640.8	25992.8	15735.8	11853.7	21501.2	9769.48	11041.1	26241.4	20386.5	11266.1	200017	0.0670002	0.095928	0.0681979	0.129953	0.078672	0.0592636	0.107497	0.0488432	0.0552005	0.131196	0.101924	0.0563257
P38349	2	2	0.75339	886	1.2298	0.954067	1.23103	0.299869	0.100217	BY4741 - CHX	AgP2O - CHX	50228	UBX domain-containing protein 7 OS=Saccharomyces cerevisiae (strain ATCC 204508 / S288c) GN=UBX7 PE=1 SV=1	10432.9	4438	6926.74	7665.1	10119.4	5053.44	7727.53	10413.5	8692.6	9992.8	6778.35	7331.13	95571.5	0.109164	0.0464364	0.0724771	0.0802028	0.105883	0.052876	0.080856	0.10896	0.0909539	0.104558	0.0709244	0.0767083
Q06168	2	2	0.753661	887	1.22824	0.953335	1.1626	0.217357	0.100162	AgP2O - CHX	AgP2O + CHX	48918	Chromatin structure-remodeling complex subunit SFH1 OS=Saccharomyces cerevisiae (strain ATCC 204508 / S288c) GN=SFH1 PE=1 SV=1	27663.4	27167.9	25880.8	25930.8	27550.1	15942.8	26377.2	26457.7	18143.7	26388	19561.9	28545.3	295610	0.0935807	0.0919047	0.0875506	0.0877198	0.0931975	0.0539318	0.08923	0.0895022	0.0613773	0.0892665	0.0661749	0.0965641
P0C2H6	6	6	0.755198	888	1.21939	0.954203	1.32755	0.408766	0.0998535	BY4741 - CHX	AgP2O + CHX	15522	60S ribosomal protein L27-A OS=Saccharomyces cerevisiae (strain ATCC 204508 / S288c) GN=RPL27A PE=1 SV=1	922389	1.03485e+06	2.14245e+06	1.00985e+06	936296	1.94242e+06	1.18741e+06	1.72109e+06	2.25377e+06	1.08808e+06	1.25407e+06	1.90377e+06	1.73964e+07	0.0530217	0.0594863	0.123154	0.0580494	0.0538211	0.111656	0.0682558	0.0989332	0.129554	0.0625462	0.0720879	0.109434
P0CX25	3	3	0.757379	889	1.20686	0.955883	1.1965	0.258818	0.0994162	BY4741 + CHX	AgP2O - CHX	10369	60S ribosomal protein L43-A OS=Saccharomyces cerevisiae (strain ATCC 204508 / S288c) GN=RPL43A PE=1 SV=1	194407	279029	397182	300165	233392	380690	254770	325022	447449	310735	319072	411885	3.8538e+06	0.0504456	0.0724036	0.103062	0.0778881	0.0605616	0.0987831	0.0661087	0.0843382	0.116106	0.0806309	0.0827941	0.106878
Q12451	3	3	0.75771	890	1.20497	0.955226	1.38858	0.47361	0.0993499	AgP2O - CHX	BY4741 - CHX	146049	Oxysterol-binding protein homolog 2 OS=Saccharomyces cerevisiae (strain ATCC 204508 / S288c) GN=OSH2 PE=1 SV=1	20573	40694.7	23067.7	34275.2	26421.7	18641.4	27724.8	20996	12014.2	33056	29316	12633	299414	0.068711	0.135914	0.077043	0.114474	0.0882447	0.0622596	0.0925968	0.0701239	0.0401258	0.110402	0.0979115	0.0421925
P32521	5	5	0.758712	891	1.19923	0.955416	1.28919	0.366468	0.0991496	AgP2O + CHX	BY4741 + CHX	160397	Actin cytoskeleton-regulatory complex protein PAN1 OS=Saccharomyces cerevisiae (strain ATCC 204508 / S288c) GN=PAN1 PE=1 SV=2	25903	32312.4	46813.1	41848.4	27204.8	53557.9	36352.1	37582.4	27730.5	33243.5	24059.7	37803.7	424411	0.0610327	0.0761346	0.110301	0.0986034	0.0641	0.126193	0.0856529	0.0885517	0.0653388	0.0783284	0.0566896	0.0890732
Q03579	2	2	0.759417	892	1.1952	0.955231	1.67362	0.742973	0.0990088	AgP2O - CHX	AgP2O + CHX	17481	Ceramide synthase subunit LIP1 OS=Saccharomyces cerevisiae (strain ATCC 204508 / S288c) GN=LIP1 PE=1 SV=1	48629.9	197001	163130	99387.3	73809.7	71040	143738	95784.5	64817.3	99308.3	95153	61188.9	1.21299e+06	0.0400911	0.16241	0.134486	0.081936	0.0608495	0.0585662	0.118499	0.0789658	0.0534361	0.0818709	0.0784452	0.0504448
P40327	8	8	0.75976	893	1.19323	0.954592	1.18944	0.250283	0.0989403	AgP2O - CHX	AgP2O + CHX	49026	26S protease regulatory subunit 4 homolog OS=Saccharomyces cerevisiae (strain ATCC 204508 / S288c) GN=RPT2 PE=1 SV=3	218151	220467	262098	266689	209343	113081	186942	200197	257792	234579	169238	247973	2.58655e+06	0.0843406	0.0852359	0.101331	0.103106	0.0809352	0.0437189	0.0722747	0.0773993	0.0996664	0.0906917	0.0654302	0.0958699
P38333	4	4	0.76035	894	1.18986	0.954265	1.3578	0.441271	0.0988226	BY4741 - CHX	AgP2O + CHX	55217	Essential nuclear protein 1 OS=Saccharomyces cerevisiae (strain ATCC 204508 / S288c) GN=ENP1 PE=1 SV=1	14944.7	31051.4	41343.7	22811.9	24446	20030.1	29563.9	22511.6	39288.2	26865.8	21095.1	40037.1	333989	0.0447459	0.0929712	0.123787	0.0683013	0.073194	0.0599723	0.0885176	0.067402	0.117633	0.0804392	0.063161	0.119875
P23638	5	4	0.761186	895	1.18509	0.954246	1.22981	0.29843	0.0986561	AgP2O - CHX	BY4741 + CHX	28697	Proteasome subunit alpha type-3 OS=Saccharomyces cerevisiae (strain ATCC 204508 / S288c) GN=PRE9 PE=1 SV=1	46047.4	63636.5	61445.6	52734.6	56898.4	48956.1	32756.1	68929	58138.6	39739.3	36266.6	63145.8	628694	0.073243	0.10122	0.0977352	0.0838796	0.0905025	0.0778695	0.0521018	0.109638	0.0924752	0.0632094	0.0576855	0.10044
P32467	7	3	0.761364	896	1.18407	0.953405	2.81832	1.49484	0.0986204	AgP2O - CHX	BY4741 + CHX	64609	Low-affinity glucose transporter HXT4 OS=Saccharomyces cerevisiae (strain ATCC 204508 / S288c) GN=HXT4 PE=1 SV=1	51203.5	22885.1	2049.82	9654.96	48069	2983.5	1286.94	2172.82	46326.3	1206.3	2013.34	23795.9	213647	0.239664	0.107116	0.00959439	0.0451911	0.224992	0.0139646	0.00602365	0.0101701	0.216835	0.00564624	0.00942364	0.111379
P11075	17	16	0.763799	897	1.17021	0.955388	1.21601	0.282152	0.0981362	AgP2O - CHX	AgP2O + CHX	228227	Protein transport protein SEC7 OS=Saccharomyces cerevisiae (strain ATCC 204508 / S288c) GN=SEC7 PE=1 SV=2	163573	199965	267451	198555	154415	165932	138637	214685	174990	225501	196996	123835	2.22453e+06	0.0735312	0.0898908	0.120228	0.089257	0.0694143	0.0745918	0.0623219	0.0965079	0.0786638	0.10137	0.088556	0.0556678
P32582	24	24	0.766374	898	1.15559	0.95754	1.38115	0.465868	0.0976258	BY4741 - CHX	BY4741 + CHX	56044	Cystathionine beta-synthase OS=Saccharomyces cerevisiae (strain ATCC 204508 / S288c) GN=CYS4 PE=1 SV=1	1.25945e+06	910207	1.46489e+06	1.22247e+06	1.13575e+06	841763	754744	821409	2.22251e+06	621430	646510	1.48242e+06	1.33835e+07	0.0941043	0.0680094	0.109454	0.0913412	0.0848613	0.0628953	0.0563934	0.0613745	0.166063	0.0464324	0.0483063	0.110765
Q02046	4	3	0.76703	899	1.15188	0.957294	1.29124	0.368753	0.0974959	BY4741 - CHX	AgP2O + CHX	36559	Methylenetetrahydrofolate dehydrogenase [NAD(+)] OS=Saccharomyces cerevisiae (strain ATCC 204508 / S288c) GN=MTD1 PE=1 SV=1	95692.2	29989	46994.6	68102.5	38655	60681.1	88344.5	40825.8	87032.4	79331.4	49752.4	81248.4	766649	0.124819	0.039117	0.0612986	0.0888314	0.0504207	0.079151	0.115235	0.0532523	0.113523	0.103478	0.0648959	0.105979
Q04062	10	9	0.769124	900	1.14003	0.958842	1.12167	0.165644	0.0970821	AgP2O - CHX	BY4741 + CHX	45811	26S proteasome regulatory subunit RPN9 OS=Saccharomyces cerevisiae (strain ATCC 204508 / S288c) GN=RPN9 PE=1 SV=1	200507	270254	315524	285040	225996	233971	288628	248081	249214	254180	227157	219661	3.01821e+06	0.0664324	0.0895412	0.10454	0.09444	0.0748775	0.0775196	0.0956287	0.0821947	0.08257	0.0842154	0.0752621	0.0727783
P32832	2	2	0.770395	901	1.13287	0.95936	1.29933	0.377764	0.0968316	BY4741 - CHX	AgP2O + CHX	49734	Chromatin structure-remodeling complex subunit RSC7 OS=Saccharomyces cerevisiae (strain ATCC 204508 / S288c) GN=NPL6 PE=1 SV=1	15995.6	7921.26	11245.4	5387.01	16403	7510.67	9360.89	16010.3	12699.9	15454.5	6864.45	12178.3	137031	0.116729	0.0578063	0.0820643	0.0393123	0.119702	0.0548099	0.0683122	0.116837	0.0926788	0.112781	0.0500941	0.0888722
P08518	4	4	0.771263	902	1.12798	0.959376	1.59453	0.673135	0.0966607	AgP2O - CHX	BY4741 + CHX	139633	DNA-directed RNA polymerase II subunit RPB2 OS=Saccharomyces cerevisiae (strain ATCC 204508 / S288c) GN=RPB2 PE=1 SV=2	23418	14130.3	20150.8	6688.26	12064.1	27015.4	4394.35	21206.7	22242.6	6465.37	10000.5	19719.7	187496	0.124899	0.075363	0.107473	0.0356715	0.0643433	0.144085	0.0234371	0.113105	0.11863	0.0344827	0.0533373	0.105174
P34227	8	8	0.773288	903	1.11659	0.960829	1.57298	0.653503	0.0962627	AgP2O - CHX	AgP2O + CHX	29648	Mitochondrial peroxiredoxin PRX1 OS=Saccharomyces cerevisiae (strain ATCC 204508 / S288c) GN=PRX1 PE=1 SV=1	306877	578841	678663	441468	319688	233376	758621	344769	196496	609540	389213	155471	5.01302e+06	0.061216	0.115467	0.13538	0.0880642	0.0637714	0.046554	0.15133	0.0687747	0.0391971	0.121591	0.0776405	0.0310134
P40540	2	2	0.773755	904	1.11396	0.960347	1.18215	0.24141	0.0961709	AgP2O - CHX	BY4741 + CHX	15954	ER membrane protein complex subunit 5 OS=Saccharomyces cerevisiae (strain ATCC 204508 / S288c) GN=EMC5 PE=1 SV=1	51420.7	73916.1	89375.2	71462.4	56126.6	72601.1	60677	58479.3	68735.1	68383.8	47608.8	65636.2	784422	0.0655523	0.09423	0.113938	0.091102	0.0715514	0.0925536	0.0773525	0.0745508	0.0876251	0.0871772	0.0606928	0.0836746
P35180	5	5	0.777466	905	1.09319	0.963886	1.39435	0.47959	0.0954443	AgP2O - CHX	AgP2O + CHX	20304	Mitochondrial import receptor subunit TOM20 OS=Saccharomyces cerevisiae (strain ATCC 204508 / S288c) GN=TOM20 PE=1 SV=1	305764	808067	824067	568150	428241	393433	583442	518902	342361	520156	500064	384116	6.17676e+06	0.0495023	0.130824	0.133414	0.0919819	0.0693309	0.0636956	0.0944576	0.0840087	0.0554273	0.0842118	0.0809589	0.0621872
Q12449	12	12	0.779172	906	1.08367	0.964935	1.35097	0.433994	0.0951113	BY4741 + CHX	AgP2O + CHX	39582	Hsp90 co-chaperone AHA1 OS=Saccharomyces cerevisiae (strain ATCC 204508 / S288c) GN=AHA1 PE=1 SV=1	368237	490998	319198	408611	390460	277007	492597	622035	274749	574144	601356	278246	5.09764e+06	0.0722367	0.0963188	0.0626169	0.0801568	0.0765962	0.0543403	0.0966325	0.122024	0.0538973	0.112629	0.117968	0.0545834
Q06697	2	2	0.779245	907	1.08326	0.963961	1.27626	0.351921	0.0950971	BY4741 + CHX	BY4741 - CHX	44600	Cell division control protein 73 OS=Saccharomyces cerevisiae (strain ATCC 204508 / S288c) GN=CDC73 PE=1 SV=1	26216.6	20381.8	13502.5	25560.5	28500.2	14439.8	25180.7	13822.1	16579.5	32002	19313.2	19622.3	255121	0.102761	0.0798905	0.052926	0.10019	0.111713	0.0565997	0.098701	0.0541785	0.0649868	0.125438	0.0757019	0.0769135
P30656	3	3	0.780972	908	1.07364	0.965034	1.17258	0.229683	0.0947605	BY4741 + CHX	BY4741 - CHX	31902	Proteasome subunit beta type-5 OS=Saccharomyces cerevisiae (strain ATCC 204508 / S288c) GN=PRE2 PE=1 SV=3	28737.8	56020.1	53625.5	50379.3	43160.5	50805	46192.1	39099.4	41704	45098.3	57198.8	46614.8	558636	0.0514428	0.10028	0.0959937	0.0901827	0.0772606	0.0909447	0.0826873	0.0699909	0.0746532	0.0807294	0.10239	0.083444
P47154	5	5	0.781106	909	1.0729	0.964137	1.27812	0.354018	0.0947345	BY4741 - CHX	AgP2O + CHX	52461	CAAX prenyl protease 1 OS=Saccharomyces cerevisiae (strain ATCC 204508 / S288c) GN=STE24 PE=1 SV=1	115812	110858	115952	115625	86146	86473.4	120476	155699	92234.6	149084	132699	60854.9	1.34191e+06	0.0863034	0.0826116	0.0864083	0.0861645	0.0641964	0.0644403	0.0897792	0.116028	0.0687336	0.111098	0.0988876	0.0453493
P32474	3	3	0.78119	910	1.07243	0.963182	1.22021	0.287135	0.0947181	BY4741 - CHX	BY4741 + CHX	59230	Protein disulfide-isomerase EUG1 OS=Saccharomyces cerevisiae (strain ATCC 204508 / S288c) GN=EUG1 PE=1 SV=1	18995.9	32305.4	31724	25635	31298.7	25654.9	41286.9	25710.8	28880.9	20450	21674.4	36450.8	340068	0.0558591	0.094997	0.0932872	0.0753822	0.0920367	0.0754407	0.121408	0.0756049	0.0849268	0.0601351	0.0637355	0.107187
P47068	8	8	0.781396	911	1.07129	0.962378	1.3266	0.407728	0.0946781	BY4741 - CHX	AgP2O - CHX	128218	Myosin tail region-interacting protein MTI1 OS=Saccharomyces cerevisiae (strain ATCC 204508 / S288c) GN=BBC1 PE=1 SV=2	126983	113620	67485	110107	105078	104335	144570	183865	80273.3	178050	154325	72106.7	1.4408e+06	0.0881338	0.0788592	0.0468386	0.076421	0.0729305	0.072415	0.10034	0.127613	0.0557144	0.123577	0.10711	0.0500463
P12904	5	5	0.781673	912	1.06975	0.961663	1.20834	0.273026	0.0946242	BY4741 + CHX	BY4741 - CHX	36606	5'-AMP-activated protein kinase subunit gamma OS=Saccharomyces cerevisiae (strain ATCC 204508 / S288c) GN=SNF4 PE=1 SV=1	58371.8	79382.3	54806.7	86786.9	59872.8	50841.8	70072.6	50579.1	51285.3	86389.3	65229.9	56139.1	769757	0.0758314	0.103126	0.0711999	0.112746	0.0777813	0.0660491	0.0910321	0.0657078	0.0666253	0.112229	0.0847408	0.0729309
Q12412	3	3	0.781897	913	1.06851	0.960885	1.81351	0.858782	0.0945807	BY4741 - CHX	BY4741 + CHX	60896	Protein PNS1 OS=Saccharomyces cerevisiae (strain ATCC 204508 / S288c) GN=PNS1 PE=1 SV=1	66866.5	24406.2	7928.87	40036.1	34886.5	16544.3	28002.5	56323.5	14894.7	25224.8	20234.2	9253.12	344601	0.19404	0.0708243	0.0230088	0.116181	0.101237	0.0480099	0.0812606	0.163446	0.0432229	0.0731999	0.0587177	0.0268517
P0C0W9	8	8	0.782114	914	1.0673	0.960101	1.22516	0.292965	0.0945385	BY4741 - CHX	AgP2O + CHX	19764	60S ribosomal protein L11-A OS=Saccharomyces cerevisiae (strain ATCC 204508 / S288c) GN=RPL11A PE=1 SV=2	1.5957e+06	2.13466e+06	3.4754e+06	2.17171e+06	1.50805e+06	2.60072e+06	2.70002e+06	1.96697e+06	3.02757e+06	1.9268e+06	1.86707e+06	2.52255e+06	2.74972e+07	0.0580315	0.0776318	0.126391	0.0789794	0.0548437	0.0945811	0.0981925	0.0715335	0.110105	0.0700725	0.0679002	0.0917382
P38972	4	4	0.782462	915	1.06537	0.959478	2.04388	1.03131	0.0944708	BY4741 + CHX	AgP2O + CHX	150065	Phosphoribosylformylglycinamidine synthase OS=Saccharomyces cerevisiae (strain ATCC 204508 / S288c) GN=ADE6 PE=1 SV=2	4747.94	7378.11	8879.42	4790.54	5075.29	10599.1	6636.59	4956.41	16012.2	5099.76	7239.74	29488.3	110903	0.0428115	0.0665273	0.0800644	0.0431956	0.0457631	0.0955703	0.0598412	0.0446913	0.14438	0.0459838	0.0652797	0.265892
P04806	22	21	0.784548	916	1.05381	0.960985	1.60308	0.680847	0.0940661	AgP2O - CHX	BY4741 - CHX	53933	Hexokinase-1 OS=Saccharomyces cerevisiae (strain ATCC 204508 / S288c) GN=HXK1 PE=1 SV=2	2.25368e+06	2.56167e+06	1.09182e+06	2.38724e+06	2.23583e+06	400601	1.48399e+06	1.32927e+06	871619	1.27007e+06	1.42827e+06	1.07138e+06	1.83854e+07	0.12258	0.139331	0.0593849	0.129844	0.121608	0.021789	0.0807157	0.0723003	0.0474081	0.0690802	0.0776848	0.0582735
[truncated: 206 more rows]

## Sheet: D755_AgP2O
D755 AgP2O + vs -
ID Filter = Mascot Percolator <1% FDR and QI quant min 2 pepitdes
												Peak Area							Relative Percent Peak Area
[truncated: 1,124 more rows]

## Sheet: D755_BY4741
D755 BY4741 + vs -
[truncated: 1,126 more rows]

## Sheet: D755_plus_CHX
D755 CHX + AgP2O vs BY4741
[truncated: 1,126 more rows]

## Sheet: D755_minus_CHX
D755 CHX - AgP2O vs BY4741
[truncated: 1,126 more rows]

[truncated: 1 more sheets: D755_AgP2O_vs_BY4741_all]
