# Supplementary material for: Loss of the yeast transporter Agp2 upregulates the pleiotropic drug-resistant pump Pdr5 and confers resistance to the protein synthesis inhibitor cycloheximide
Source: PLoS One. 2024 May 22;19(5):e0303747. doi: 10.1371/journal.pone.0303747 (PMC11111045; doi:10.1371/journal.pone.0303747)
Supplement: S3 Table — (XLSX) [file pone.0303747.s018.xlsx]

## Sheet: Complete Data
Gene Name	Protein Accession	agp2Δ untreated (-)			agp2Δ treated (+)		WT untreated (-)	agp2Δ untreated (-)			agp2Δ treated (+)		WT untreated (-)	agp2Δ untreated (-) vs agp2Δ treated (+) Significant	agp2Δ untreated (-) vs WT untreated (-) Significant	agp2Δ untreated (-) vs WT treated (+) Significant	agp2Δ treated (+) vs WT untreated (-) Significant	agp2Δ treated (+) vs WT treated (+) Significant	WT untreated (-) vs WT treated (+) Significant	Description	Ratio
		vs agp2Δ treated (+) p.value	vs WT untreated (-) p.value	vs WT treated (+) p.value	vs WT untreated (-) p.value	vs WT treated (+) p.value	vs WT treated (+) p.value	vs agp2Δ treated (+) p.value adjusted	vs WT untreated (-) p.value adjusted	vs WT treated (+) p.value adjusted	vs WT untreated (-) p.value adjusted	vs WT treated (+) p.value adjusted	vs WT treated (+) p.value adjusted								agp2Δ untreated (-) vs agp2Δ treated (+)	agp2Δ untreated (-) vs WT untreated (-)	agp2Δ untreated (-) vs WT treated (+)	agp2Δ treated (+) vs WT untreated (-)	agp2Δ treated (+) vs WT treated (+)	WT untreated (-) vs WT treated (+)
ACO1	P19414	0.294842	3.35041e-06	1.59303e-05	1.12884e-06	4.63771e-06	0.186827	0.945	8.3e-10	3.77e-05	2.44e-10	1.11e-11	0.645	FALSE	TRUE	TRUE	TRUE	TRUE	FALSE	Aconitate hydratase, mitochondrial OS=Saccharomyces cerevisiae (strain ATCC 204508 / S288c) GN=ACO1 PE=1 SV=2	-0.248	2.01	1.7	2.26	1.94	-0.317
ADE17	P38009	0.786214	0.00136153	0.00382413	0.000875713	0.00240476	0.543691	0.983	0.0202	0.203	0.0355	0.00991	0.929	FALSE	TRUE	FALSE	TRUE	TRUE	FALSE	Bifunctional purine biosynthesis protein ADE17 OS=Saccharomyces cerevisiae (strain ATCC 204508 / S288c) GN=ADE17 PE=1 SV=2	0.0801	-1.25	-1.07	-1.33	-1.15	0.181
ADH3	P07246	0.658419	3.15035e-06	7.05585e-06	5.07883e-06	1.17704e-05	0.465392	0.979	7.19e-10	3.78e-06	2e-07	1.42e-09	0.91	FALSE	TRUE	TRUE	TRUE	TRUE	FALSE	Alcohol dehydrogenase 3, mitochondrial OS=Saccharomyces cerevisiae (strain ATCC 204508 / S288c) GN=ADH3 PE=1 SV=2	0.0848	1.68	1.54	1.6	1.46	-0.141
AIM9	P40053	0.75907	0.00272837	0.00344497	0.00462696	0.00586966	0.891453	0.982	0.046	0.185	0.156	0.0322	0.966	FALSE	TRUE	FALSE	FALSE	FALSE	FALSE	Altered inheritance of mitochondria protein 9, mitochondrial OS=Saccharomyces cerevisiae (strain ATCC 204508 / S288c) GN=AIM9 PE=1 SV=1	-0.0907	-1.13	-1.09	-1.04	-0.995	0.0403
AKR1	P39010	0.201485	0.000282738	0.000415274	0.00236118	0.00363979	0.799918	0.911	0.002	0.0202	0.0886	0.0173	0.96	FALSE	TRUE	TRUE	FALSE	FALSE	FALSE	Palmitoyltransferase AKR1 OS=Saccharomyces cerevisiae (strain ATCC 204508 / S288c) GN=AKR1 PE=1 SV=1	0.338	1.33	1.27	0.992	0.927	-0.0645
ARO10	Q06408	0.900259	0.00117413	0.0016772	0.000958098	0.00136331	0.828698	0.986	0.0169	0.0868	0.0383	0.00392	0.962	FALSE	TRUE	FALSE	TRUE	TRUE	FALSE	Transaminated amino acid decarboxylase OS=Saccharomyces cerevisiae (strain ATCC 204508 / S288c) GN=ARO10 PE=1 SV=1	0.111	-3.84	-3.65	-3.95	-3.76	0.192
ATP1	P07251	0.657826	0.00259445	0.00182603	0.00123583	0.000881165	0.834799	0.979	0.0437	0.0948	0.0482	0.00174	0.962	FALSE	TRUE	FALSE	TRUE	TRUE	FALSE	ATP synthase subunit alpha, mitochondrial OS=Saccharomyces cerevisiae (strain ATCC 204508 / S288c) GN=ATP1 PE=1 SV=5	0.269	-2.32	-2.45	-2.59	-2.72	-0.126
ATP16	Q12165	0.87238	0.000163307	5.94244e-05	0.000129806	4.80139e-05	0.472204	0.985	0.000621	0.000859	0.00173	5.8e-07	0.912	FALSE	TRUE	TRUE	TRUE	TRUE	FALSE	ATP synthase subunit delta, mitochondrial OS=Saccharomyces cerevisiae (strain ATCC 204508 / S288c) GN=ATP16 PE=1 SV=1	0.119	-4.14	-4.68	-4.26	-4.8	-0.538
ATP17	Q06405	0.142907	2.98426e-06	2.37518e-06	6.53896e-07	5.35288e-07	0.826178	0.861	6.34e-10	9.32e-08	2.07e-11	5.53e-14	0.962	FALSE	TRUE	TRUE	TRUE	TRUE	FALSE	ATP synthase subunit f, mitochondrial OS=Saccharomyces cerevisiae (strain ATCC 204508 / S288c) GN=ATP17 PE=1 SV=1	0.973	-5.57	-5.71	-6.55	-6.68	-0.138
ATP2	P00830	0.955907	0.00187139	0.000940046	0.0020529	0.00102785	0.676138	0.987	0.0301	0.0509	0.0787	0.00233	0.949	FALSE	TRUE	FALSE	FALSE	TRUE	FALSE	ATP synthase subunit beta, mitochondrial OS=Saccharomyces cerevisiae (strain ATCC 204508 / S288c) GN=ATP2 PE=1 SV=2	-0.0312	-2.28	-2.52	-2.25	-2.49	-0.237
ATP20	Q12233	0.785596	0.000290296	0.000220294	0.000439089	0.000330693	0.852624	0.983	0.00209	0.00849	0.0162	0.000214	0.964	FALSE	TRUE	TRUE	TRUE	TRUE	FALSE	ATP synthase subunit g, mitochondrial OS=Saccharomyces cerevisiae (strain ATCC 204508 / S288c) GN=ATP20 PE=1 SV=1	-0.244	-4.67	-4.84	-4.43	-4.59	-0.166
ATP3	P38077	0.847712	0.0014492	0.000801541	0.00105831	0.00059139	0.71606	0.985	0.0217	0.044	0.0416	0.000733	0.953	FALSE	TRUE	TRUE	TRUE	TRUE	FALSE	ATP synthase subunit gamma, mitochondrial OS=Saccharomyces cerevisiae (strain ATCC 204508 / S288c) GN=ATP3 PE=1 SV=1	0.11	-2.41	-2.62	-2.52	-2.73	-0.21
ATP4	P05626	0.875154	0.0051811	0.00470507	0.00394488	0.00358582	0.955815	0.985	0.0914	0.243	0.133	0.017	0.969	FALSE	FALSE	FALSE	FALSE	TRUE	FALSE	ATP synthase subunit 4, mitochondrial OS=Saccharomyces cerevisiae (strain ATCC 204508 / S288c) GN=ATP4 PE=1 SV=2	0.119	-2.61	-2.65	-2.72	-2.77	-0.0419
ATP5	P09457	0.549245	0.000384039	0.000164983	0.000992337	0.000404928	0.572002	0.974	0.00333	0.00576	0.0394	0.000334	0.934	FALSE	TRUE	TRUE	TRUE	TRUE	FALSE	ATP synthase subunit 5, mitochondrial OS=Saccharomyces cerevisiae (strain ATCC 204508 / S288c) GN=ATP5 PE=1 SV=1	-0.338	-2.81	-3.13	-2.48	-2.8	-0.319
ATP7	P30902	0.448214	0.00283983	0.00113942	0.000797402	0.000340106	0.586442	0.967	0.0478	0.0593	0.0327	0.000227	0.937	FALSE	TRUE	FALSE	TRUE	TRUE	FALSE	ATP synthase subunit d, mitochondrial OS=Saccharomyces cerevisiae (strain ATCC 204508 / S288c) GN=ATP7 PE=1 SV=2	0.464	-2.29	-2.62	-2.75	-3.08	-0.33
BGL2	P15703	0.208338	0.687384	0.000550507	0.374579	0.00480468	0.00104689	0.915	0.915	0.0292	0.898	0.0253	9.68e-07	FALSE	FALSE	TRUE	FALSE	TRUE	TRUE	Glucan 1,3-beta-glucosidase OS=Saccharomyces cerevisiae (strain ATCC 204508 / S288c) GN=BGL2 PE=1 SV=1	0.405	0.125	1.48	-0.28	1.08	1.36
BNA4	P38169	0.527374	0.00540292	0.00641882	0.00181551	0.00214107	0.921558	0.973	0.0949	0.309	0.0707	0.00833	0.967	FALSE	FALSE	FALSE	FALSE	TRUE	FALSE	Kynurenine 3-monooxygenase OS=Saccharomyces cerevisiae (strain ATCC 204508 / S288c) GN=BNA4 PE=1 SV=1	0.316	-1.69	-1.64	-2.01	-1.96	0.0487
CIR2	Q08822	0.627391	0.0276827	0.020137	0.0115898	0.00844849	0.858533	0.978	0.41	0.57	0.34	0.0496	0.964	FALSE	FALSE	FALSE	FALSE	TRUE	FALSE	Probable electron transfer flavoprotein-ubiquinone oxidoreductase, mitochondrial OS=Saccharomyces cerevisiae (strain ATCC 204508 / S288c) GN=CIR2 PE=1 SV=1	0.239	-1.22	-1.31	-1.46	-1.55	-0.0873
COR1	P07256	0.55415	0.00727335	0.0051126	0.00259012	0.00184586	0.840607	0.975	0.128	0.26	0.0955	0.00657	0.963	FALSE	FALSE	FALSE	FALSE	TRUE	FALSE	Cytochrome b-c1 complex subunit 1, mitochondrial OS=Saccharomyces cerevisiae (strain ATCC 204508 / S288c) GN=COR1 PE=1 SV=1	0.485	-2.64	-2.8	-3.12	-3.29	-0.163
COX13	P32799	0.639906	0.00762823	0.00763783	0.00336477	0.00336889	0.999431	0.979	0.135	0.349	0.115	0.0155	0.971	FALSE	FALSE	FALSE	FALSE	TRUE	FALSE	Cytochrome c oxidase subunit 6A, mitochondrial OS=Saccharomyces cerevisiae (strain ATCC 204508 / S288c) GN=COX13 PE=1 SV=1	0.369	-2.53	-2.53	-2.9	-2.9	0.00056
COX15	P40086	0.424246	0.0097098	0.013121	0.00237318	0.0031656	0.865512	0.965	0.175	0.474	0.0889	0.0142	0.964	FALSE	FALSE	FALSE	FALSE	TRUE	FALSE	Cytochrome c oxidase assembly protein COX15 OS=Saccharomyces cerevisiae (strain ATCC 204508 / S288c) GN=COX15 PE=3 SV=1	0.805	-3.06	-2.89	-3.87	-3.7	0.168
COX2	P00410	0.625122	0.00148786	0.000974764	0.000672383	0.000448855	0.79597	0.978	0.0223	0.0525	0.0275	0.000413	0.96	FALSE	TRUE	FALSE	TRUE	TRUE	FALSE	Cytochrome c oxidase subunit 2 OS=Saccharomyces cerevisiae (strain ATCC 204508 / S288c) GN=COX2 PE=1 SV=1	0.566	-4.81	-5.11	-5.38	-5.67	-0.298
COX4	P04037	0.39207	0.033554	0.0349661	0.00711951	0.00741639	0.98148	0.962	0.458	0.677	0.234	0.0426	0.97	FALSE	FALSE	FALSE	FALSE	TRUE	FALSE	Cytochrome c oxidase subunit 4, mitochondrial OS=Saccharomyces cerevisiae (strain ATCC 204508 / S288c) GN=COX4 PE=1 SV=1	1.16	-3.17	-3.14	-4.33	-4.3	0.0308
COX9	P07255	0.474399	0.00456908	0.00424802	0.001342	0.00125259	0.966457	0.97	0.081	0.223	0.0528	0.00337	0.969	FALSE	FALSE	FALSE	FALSE	TRUE	FALSE	Cytochrome c oxidase subunit 7A OS=Saccharomyces cerevisiae (strain ATCC 204508 / S288c) GN=COX9 PE=1 SV=2	0.675	-3.27	-3.31	-3.95	-3.99	-0.0391
CYT1	P07143	0.880177	0.00844838	0.006763	0.00647811	0.0051944	0.899525	0.985	0.151	0.321	0.216	0.0279	0.966	FALSE	FALSE	FALSE	FALSE	TRUE	FALSE	Cytochrome c1, heme protein, mitochondrial OS=Saccharomyces cerevisiae (strain ATCC 204508 / S288c) GN=CYT1 PE=1 SV=1	0.114	-2.39	-2.49	-2.5	-2.6	-0.0954
DIC1	Q06143	0.467094	0.00326258	0.0158603	0.000957044	0.00432609	0.377111	0.969	0.0562	0.518	0.0383	0.0221	0.874	FALSE	FALSE	FALSE	TRUE	FALSE	FALSE	Mitochondrial dicarboxylate transporter OS=Saccharomyces cerevisiae (strain ATCC 204508 / S288c) GN=DIC1 PE=1 SV=1	-0.187	0.942	0.713	1.13	0.9	-0.229
ENO1	P00924	0.274404	0.0380876	0.00642278	0.00516507	0.000958522	0.328094	0.94	0.49	0.309	0.175	0.00205	0.844	FALSE	FALSE	FALSE	FALSE	TRUE	FALSE	Enolase 1 OS=Saccharomyces cerevisiae (strain ATCC 204508 / S288c) GN=ENO1 PE=1 SV=3	-0.263	0.541	0.774	0.803	1.04	0.234
ERG12	P07277	0.369218	0.312141	0.0346774	0.0722491	0.00680107	0.200432	0.959	0.855	0.676	0.728	0.0384	0.676	FALSE	FALSE	FALSE	FALSE	TRUE	FALSE	Mevalonate kinase OS=Saccharomyces cerevisiae (strain ATCC 204508 / S288c) GN=ERG12 PE=1 SV=1	-0.339	0.384	0.877	0.722	1.22	0.494
ETR1	P38071	0.577504	0.00215072	0.00711813	0.00085529	0.0026938	0.492454	0.976	0.0356	0.332	0.0348	0.0116	0.917	FALSE	TRUE	FALSE	TRUE	TRUE	FALSE	Enoyl-[acyl-carrier protein] reductase [NADPH, B-specific], mitochondrial OS=Saccharomyces cerevisiae (strain ATCC 204508 / S288c) GN=ETR1 PE=1 SV=3	-0.217	1.53	1.26	1.75	1.48	-0.269
FSF1	Q12029	0.425452	0.00114667	0.000319959	0.00448335	0.00113937	0.423283	0.965	0.0164	0.0138	0.152	0.00284	0.895	FALSE	TRUE	TRUE	FALSE	TRUE	FALSE	Probable mitochondrial transport protein FSF1 OS=Saccharomyces cerevisiae (strain ATCC 204508 / S288c) GN=FSF1 PE=1 SV=1	-0.309	-1.65	-1.96	-1.35	-1.66	-0.31
FUM1	P08417	0.791809	8.61988e-05	0.000212337	0.00012461	0.000314555	0.529729	0.983	0.000126	0.00812	0.0016	0.000193	0.926	FALSE	TRUE	TRUE	TRUE	FALSE	FALSE	Fumarate hydratase, mitochondrial OS=Saccharomyces cerevisiae (strain ATCC 204508 / S288c) GN=FUM1 PE=1 SV=2	0.0506	1.16	1.04	1.11	0.987	-0.121
GGC1	P38988	0.701223	6.52694e-05	1.97614e-05	3.92464e-05	1.24287e-05	0.362802	0.981	6.02e-05	6.5e-05	0.000117	1.72e-09	0.866	FALSE	TRUE	TRUE	TRUE	TRUE	FALSE	Mitochondrial GTP/GDP carrier protein 1 OS=Saccharomyces cerevisiae (strain ATCC 204508 / S288c) GN=GGC1 PE=1 SV=1	0.139	-2.26	-2.59	-2.4	-2.73	-0.335
GPP2	P40106	0.941207	0.00129478	0.00518302	0.00114776	0.00455924	0.420434	0.986	0.0191	0.263	0.0444	0.0237	0.894	FALSE	TRUE	FALSE	TRUE	TRUE	FALSE	Glycerol-1-phosphate phosphohydrolase 2 OS=Saccharomyces cerevisiae (strain ATCC 204508 / S288c) GN=GPP2 PE=1 SV=1	-0.0478	2.76	2.23	2.81	2.28	-0.53
HEM15	P16622	0.345803	0.00226955	0.000780146	0.000476994	0.000179897	0.519494	0.955	0.0378	0.0429	0.0181	4.59e-05	0.924	FALSE	FALSE	FALSE	FALSE	TRUE	FALSE	Ferrochelatase, mitochondrial OS=Saccharomyces cerevisiae (strain ATCC 204508 / S288c) GN=HEM15 PE=1 SV=1	0.196	-0.798	-0.931	-0.994	-1.13	-0.132
IDH1	P28834	0.775091	5.13487e-05	4.98516e-05	3.53541e-05	3.43522e-05	0.98213	0.983	3.32e-05	0.000596	9.54e-05	1.69e-07	0.97	FALSE	TRUE	TRUE	TRUE	TRUE	FALSE	Isocitrate dehydrogenase [NAD] subunit 1, mitochondrial OS=Saccharomyces cerevisiae (strain ATCC 204508 / S288c) GN=IDH1 PE=1 SV=2	-0.0667	1.5	1.51	1.57	1.57	0.00522
IDH2	P28241	0.942252	0.000422745	0.000511843	0.000378399	0.000457534	0.901481	0.986	0.00381	0.0267	0.013	0.000429	0.966	FALSE	TRUE	TRUE	TRUE	TRUE	FALSE	Isocitrate dehydrogenase [NAD] subunit 2, mitochondrial OS=Saccharomyces cerevisiae (strain ATCC 204508 / S288c) GN=IDH2 PE=1 SV=1	-0.0184	1.26	1.23	1.28	1.25	-0.0315
ILV1	P00927	0.100607	0.000497741	0.00109908	4.07669e-05	7.92432e-05	0.620093	0.783	0.00495	0.0577	0.000125	3.42e-06	0.942	FALSE	TRUE	FALSE	TRUE	TRUE	FALSE	Threonine dehydratase, mitochondrial OS=Saccharomyces cerevisiae (strain ATCC 204508 / S288c) GN=ILV1 PE=1 SV=2	0.613	-1.69	-1.52	-2.31	-2.13	0.174
IML2	P47031	0.383899	0.00769311	0.0226151	0.001677	0.00470308	0.547907	0.961	0.136	0.594	0.0658	0.0246	0.93	FALSE	FALSE	FALSE	FALSE	TRUE	FALSE	Mitochondrial outer membrane protein IML2 OS=Saccharomyces cerevisiae (strain ATCC 204508 / S288c) GN=IML2 PE=1 SV=1	-0.36	1.3	1.06	1.66	1.42	-0.246
ISD11	Q6Q560	0.13334	0.000421133	0.000211385	0.00579156	0.00262332	0.647661	0.848	0.00379	0.00807	0.195	0.0112	0.946	FALSE	TRUE	TRUE	FALSE	FALSE	FALSE	Protein ISD11 OS=Saccharomyces cerevisiae (strain ATCC 204508 / S288c) GN=ISD11 PE=1 SV=1	-0.393	-1.23	-1.34	-0.835	-0.949	-0.114
KGD2	P19262	0.588617	0.00461643	0.00310083	0.00182512	0.00124596	0.817526	0.976	0.0819	0.167	0.071	0.00334	0.961	FALSE	FALSE	FALSE	FALSE	TRUE	FALSE	Dihydrolipoyllysine-residue succinyltransferase component of 2-oxoglutarate dehydrogenase complex, mitochondrial OS=Saccharomyces cerevisiae (strain ATCC 204508 / S288c) GN=KGD2 PE=1 SV=2	0.382	-2.46	-2.62	-2.84	-3.01	-0.162
LAT1	P12695	0.26564	2.63364e-06	7.78552e-07	8.47449e-07	2.79788e-07	0.232042	0.937	4.35e-10	1.77e-09	6.46e-11	5.53e-14	0.736	FALSE	TRUE	TRUE	TRUE	TRUE	FALSE	Dihydrolipoyllysine-residue acetyltransferase component of pyruvate dehydrogenase complex, mitochondrial OS=Saccharomyces cerevisiae (strain ATCC 204508 / S288c) GN=LAT1 PE=1 SV=1	0.356	-2.78	-3.17	-3.14	-3.52	-0.384
LEU4	P06208	0.561608	2.31477e-05	2.59444e-06	4.8961e-05	4.83614e-06	0.0753425	0.975	3.12e-06	1.1e-07	0.000188	1.34e-11	0.33	FALSE	TRUE	TRUE	TRUE	TRUE	FALSE	2-isopropylmalate synthase OS=Saccharomyces cerevisiae (strain ATCC 204508 / S288c) GN=LEU4 PE=1 SV=1	0.137	1.65	2.11	1.52	1.97	0.452
LPD1	P09624	0.180073	0.0023086	0.000687001	0.000249053	8.6409e-05	0.464678	0.897	0.0386	0.0376	0.00646	4.44e-06	0.909	FALSE	TRUE	TRUE	TRUE	TRUE	FALSE	Dihydrolipoyl dehydrogenase, mitochondrial OS=Saccharomyces cerevisiae (strain ATCC 204508 / S288c) GN=LPD1 PE=1 SV=1	0.48	-1.34	-1.59	-1.82	-2.07	-0.253
MAM33	P40513	0.782989	0.00250166	0.00266307	0.00157579	0.00167519	0.970586	0.983	0.0421	0.143	0.0621	0.00561	0.97	FALSE	TRUE	FALSE	FALSE	TRUE	FALSE	Mitochondrial acidic protein MAM33 OS=Saccharomyces cerevisiae (strain ATCC 204508 / S288c) GN=MAM33 PE=1 SV=1	-0.169	2.37	2.35	2.54	2.52	-0.0226
MET14	Q02196	0.811667	4.82859e-05	8.113e-06	6.63568e-05	1.06848e-05	0.165808	0.984	2.85e-05	5.36e-06	0.000391	9.57e-10	0.611	FALSE	TRUE	TRUE	TRUE	TRUE	FALSE	Adenylyl-sulfate kinase OS=Saccharomyces cerevisiae (strain ATCC 204508 / S288c) GN=MET14 PE=1 SV=1	0.0756	2.06	2.52	1.98	2.44	0.461
MET5	P47169	0.195982	0.00142559	0.00918245	0.0146627	0.0990222	0.291106	0.908	0.0213	0.391	0.396	0.482	0.812	FALSE	TRUE	FALSE	FALSE	FALSE	FALSE	Sulfite reductase [NADPH] subunit beta OS=Saccharomyces cerevisiae (strain ATCC 204508 / S288c) GN=MET5 PE=1 SV=1	0.586	1.83	1.35	1.24	0.768	-0.472
MGM101	P32787	0.396641	5.84163e-07	1.02932e-06	1.3176e-06	2.42359e-06	0.547097	0.962	1.16e-13	3.77e-09	4.5e-10	2.21e-13	0.93	FALSE	TRUE	TRUE	TRUE	TRUE	FALSE	Mitochondrial genome maintenance protein MGM101 OS=Saccharomyces cerevisiae (strain ATCC 204508 / S288c) GN=MGM101 PE=1 SV=1	0.206	2.51	2.36	2.3	2.16	-0.145
MIC10	Q96VH5	0.430128	0.0246847	0.0114982	0.00595297	0.00283989	0.669736	0.966	0.381	0.444	0.2	0.0124	0.948	FALSE	FALSE	FALSE	FALSE	TRUE	FALSE	MICOS complex subunit MIC10 OS=Saccharomyces cerevisiae (strain ATCC 204508 / S288c) GN=MIC10 PE=1 SV=1	0.348	-1.11	-1.3	-1.46	-1.65	-0.186
MIC26	P50087	0.741457	0.0392219	0.0105875	0.021769	0.00590849	0.468076	0.982	0.497	0.424	0.489	0.0325	0.91	FALSE	FALSE	FALSE	FALSE	TRUE	FALSE	MICOS subunit MIC26 OS=Saccharomyces cerevisiae (strain ATCC 204508 / S288c) GN=MIC26 PE=1 SV=1	0.105	-0.73	-0.963	-0.835	-1.07	-0.233
MIC60	P36112	0.279713	0.0058294	0.00208715	0.000895545	0.00035162	0.552974	0.941	0.101	0.11	0.0362	0.000243	0.931	FALSE	FALSE	FALSE	TRUE	TRUE	FALSE	MICOS complex subunit MIC60 OS=Saccharomyces cerevisiae (strain ATCC 204508 / S288c) GN=MIC60 PE=1 SV=1	0.549	-1.66	-1.96	-2.21	-2.51	-0.295
MIR1	P23641	0.319198	0.00634669	0.00541903	0.00112405	0.000970981	0.928029	0.95	0.11	0.273	0.0437	0.0021	0.968	FALSE	FALSE	FALSE	TRUE	TRUE	FALSE	Mitochondrial phosphate carrier protein OS=Saccharomyces cerevisiae (strain ATCC 204508 / S288c) GN=MIR1 PE=1 SV=1	0.477	-1.56	-1.6	-2.03	-2.07	-0.0422
MMF1	P40185	0.304568	0.00282157	0.00909964	0.000506121	0.00148893	0.505496	0.947	0.0475	0.389	0.0195	0.00457	0.92	FALSE	TRUE	FALSE	TRUE	TRUE	FALSE	Protein MMF1, mitochondrial OS=Saccharomyces cerevisiae (strain ATCC 204508 / S288c) GN=MMF1 PE=1 SV=1	-0.343	1.24	1.02	1.58	1.36	-0.219
MNP1	P53163	0.576279	4.65502e-07	2.35662e-06	2.84907e-07	1.33988e-06	0.111953	0.976	1.16e-13	9.17e-08	2.35e-13	5.53e-14	0.495	FALSE	TRUE	TRUE	TRUE	TRUE	FALSE	54S ribosomal protein L12, mitochondrial OS=Saccharomyces cerevisiae (strain ATCC 204508 / S288c) GN=MNP1 PE=1 SV=1	-0.204	3.9	3.29	4.11	3.49	-0.614
OAC1	P32332	0.934299	9.43278e-06	8.90897e-06	1.03794e-05	9.79855e-06	0.960466	0.986	1e-07	6.56e-06	2.54e-06	6.58e-10	0.969	FALSE	TRUE	TRUE	TRUE	TRUE	FALSE	Mitochondrial oxaloacetate transport protein OS=Saccharomyces cerevisiae (strain ATCC 204508 / S288c) GN=OAC1 PE=1 SV=1	-0.0498	-4.72	-4.75	-4.67	-4.7	-0.03
OLE1	P21147	0.0685084	0.0134556	0.823715	0.000478408	0.0463993	0.0200307	0.659	0.238	0.948	0.0182	0.286	0.0448	FALSE	FALSE	FALSE	TRUE	FALSE	TRUE	Acyl-CoA desaturase 1 OS=Saccharomyces cerevisiae (strain ATCC 204508 / S288c) GN=OLE1 PE=1 SV=2	0.811	-1.19	-0.0912	-2	-0.902	1.1
PDA1	P16387	0.976705	0.000607288	7.56385e-05	0.000580111	7.2694e-05	0.174742	0.987	0.00668	0.00141	0.0232	2.6e-06	0.622	FALSE	TRUE	TRUE	TRUE	TRUE	FALSE	Pyruvate dehydrogenase E1 component subunit alpha, mitochondrial OS=Saccharomyces cerevisiae (strain ATCC 204508 / S288c) GN=PDA1 PE=1 SV=2	0.00638	-1.03	-1.34	-1.04	-1.35	-0.311
PDB1	P32473	0.516245	0.00291865	0.000923345	0.000981617	0.000331727	0.492803	0.972	0.049	0.0501	0.039	0.000216	0.917	FALSE	TRUE	FALSE	TRUE	TRUE	FALSE	Pyruvate dehydrogenase E1 component subunit beta, mitochondrial OS=Saccharomyces cerevisiae (strain ATCC 204508 / S288c) GN=PDB1 PE=1 SV=2	0.177	-1.02	-1.21	-1.2	-1.38	-0.187
PDR15	Q04182	0.65255	0.000698794	0.000263989	0.0014523	0.000525726	0.5303	0.979	0.00815	0.0109	0.0573	0.00058	0.926	FALSE	TRUE	TRUE	FALSE	TRUE	FALSE	ATP-dependent permease PDR15 OS=Saccharomyces cerevisiae (strain ATCC 204508 / S288c) GN=PDR15 PE=1 SV=1	0.272	2.79	3.17	2.52	2.9	0.38
PDR16	P53860	0.114191	0.000454023	0.00019571	4.16333e-05	2.04703e-05	0.577775	0.815	0.00425	0.00732	0.00013	1.82e-08	0.935	FALSE	TRUE	TRUE	TRUE	TRUE	FALSE	Phosphatidylinositol transfer protein PDR16 OS=Saccharomyces cerevisiae (strain ATCC 204508 / S288c) GN=PDR16 PE=1 SV=1	-0.43	1.26	1.4	1.69	1.83	0.143
PDR5	P33302	0.995679	0.000932473	0.000163146	0.00092438	0.000161879	0.267807	0.987	0.0125	0.00566	0.0372	3.41e-05	0.787	FALSE	TRUE	TRUE	TRUE	TRUE	FALSE	Pleiotropic ABC efflux transporter of multiple drugs OS=Saccharomyces cerevisiae (strain ATCC 204508 / S288c) GN=PDR5 PE=1 SV=1	-0.00385	3.17	3.99	3.18	3.99	0.813
PDX1	P16451	0.0783964	5.56029e-05	6.59159e-06	5.5127e-06	9.25361e-07	0.102997	0.707	3.99e-05	3.17e-06	2.57e-07	5.53e-14	0.463	FALSE	TRUE	TRUE	TRUE	TRUE	FALSE	Pyruvate dehydrogenase complex protein X component, mitochondrial OS=Saccharomyces cerevisiae (strain ATCC 204508 / S288c) GN=PDX1 PE=1 SV=1	0.586	-1.96	-2.5	-2.55	-3.09	-0.537
PET9	P18239	0.980122	0.00975173	0.00702511	0.00933075	0.00672417	0.852755	0.987	0.175	0.329	0.291	0.0379	0.964	FALSE	FALSE	FALSE	FALSE	TRUE	FALSE	ADP,ATP carrier protein 2 OS=Saccharomyces cerevisiae (strain ATCC 204508 / S288c) GN=PET9 PE=1 SV=2	0.0129	-1.59	-1.69	-1.61	-1.7	-0.0959
PFK2	P16862	0.569239	0.0313238	0.0196248	0.0112621	0.00708345	0.793498	0.975	0.441	0.564	0.334	0.0403	0.96	FALSE	FALSE	FALSE	FALSE	TRUE	FALSE	ATP-dependent 6-phosphofructokinase subunit beta OS=Saccharomyces cerevisiae (strain ATCC 204508 / S288c) GN=PFK2 PE=1 SV=4	-0.255	1.08	1.2	1.34	1.45	0.117
QCR2	P07257	0.579239	0.00951341	0.00851448	0.00358306	0.00321763	0.95	0.976	0.171	0.374	0.12	0.0145	0.969	FALSE	FALSE	FALSE	FALSE	TRUE	FALSE	Cytochrome b-c1 complex subunit 2, mitochondrial OS=Saccharomyces cerevisiae (strain ATCC 204508 / S288c) GN=QCR2 PE=1 SV=1	0.413	-2.29	-2.34	-2.7	-2.75	-0.0464
RIP1	P08067	0.93465	0.00503531	0.00362244	0.00436703	0.00314718	0.849193	0.986	0.089	0.194	0.147	0.0141	0.963	FALSE	FALSE	FALSE	FALSE	TRUE	FALSE	Cytochrome b-c1 complex subunit Rieske, mitochondrial OS=Saccharomyces cerevisiae (strain ATCC 204508 / S288c) GN=RIP1 PE=1 SV=1	0.0716	-3.02	-3.19	-3.09	-3.26	-0.166
RPL19A	P0CX82	0.384536	0.000727189	0.00011214	0.00314029	0.000411419	0.227785	0.961	0.00862	0.00304	0.11	0.000346	0.729	FALSE	FALSE	TRUE	FALSE	TRUE	FALSE	60S ribosomal protein L19-A OS=Saccharomyces cerevisiae (strain ATCC 204508 / S288c) GN=RPL19A PE=1 SV=1	-0.185	-0.964	-1.22	-0.779	-1.04	-0.261
RPL35A	P0CX84	0.532492	0.00754872	0.00231255	0.0231551	0.00685799	0.498382	0.973	0.133	0.124	0.504	0.0388	0.919	FALSE	FALSE	FALSE	FALSE	TRUE	FALSE	60S ribosomal protein L35-A OS=Saccharomyces cerevisiae (strain ATCC 204508 / S288c) GN=RPL35A PE=1 SV=1	-0.224	-1.15	-1.39	-0.923	-1.17	-0.243
RPS17A	P02407	0.291802	0.00114946	0.00087377	0.00726042	0.00539331	0.865388	0.944	0.0165	0.0477	0.238	0.0291	0.964	FALSE	TRUE	TRUE	FALSE	FALSE	FALSE	40S ribosomal protein S17-A OS=Saccharomyces cerevisiae (strain ATCC 204508 / S288c) GN=RPS17A PE=1 SV=1	-0.255	-1.02	-1.06	-0.766	-0.806	-0.04
RPS29A	P41057	0.12702	0.00104161	0.000860081	0.0168597	0.0136403	0.905435	0.839	0.0145	0.047	0.429	0.0876	0.967	FALSE	TRUE	TRUE	FALSE	FALSE	FALSE	40S ribosomal protein S29-A OS=Saccharomyces cerevisiae (strain ATCC 204508 / S288c) GN=RPS29A PE=1 SV=3	-0.406	-1.1	-1.13	-0.696	-0.726	-0.0298
RPS30A	P0CX33	0.00833513	9.89794e-05	2.89522e-05	0.0165129	0.00324177	0.363863	0.332	0.000174	0.00016	0.424	0.0146	0.867	FALSE	TRUE	TRUE	FALSE	FALSE	FALSE	40S ribosomal protein S30-A OS=Saccharomyces cerevisiae (strain ATCC 204508 / S288c) GN=RPS30A PE=1 SV=1	-0.837	-1.57	-1.82	-0.736	-0.98	-0.245
SCS7	Q03529	0.585783	0.00637231	0.00128498	0.00247205	0.000534228	0.356645	0.976	0.11	0.0656	0.092	0.000599	0.863	FALSE	FALSE	FALSE	FALSE	TRUE	FALSE	Ceramide very long chain fatty acid hydroxylase SCS7 OS=Saccharomyces cerevisiae (strain ATCC 204508 / S288c) GN=SCS7 PE=1 SV=1	-0.298	1.8	2.31	2.1	2.61	0.511
SDH4	P37298	0.8308	0.00431974	0.00484586	0.00627077	0.00704421	0.947184	0.984	0.0766	0.249	0.209	0.04	0.969	FALSE	FALSE	FALSE	FALSE	TRUE	FALSE	Succinate dehydrogenase [ubiquinone] cytochrome b small subunit, mitochondrial OS=Saccharomyces cerevisiae (strain ATCC 204508 / S288c) GN=SDH4 PE=1 SV=1	-0.221	-3.66	-3.59	-3.44	-3.37	0.0684
SEC72	P39742	0.116347	0.000642314	0.0017843	0.0108114	0.0332303	0.532681	0.819	0.00721	0.0926	0.324	0.212	0.927	FALSE	TRUE	FALSE	FALSE	FALSE	FALSE	Translocation protein SEC72 OS=Saccharomyces cerevisiae (strain ATCC 204508 / S288c) GN=SEC72 PE=1 SV=3	0.537	1.51	1.31	0.971	0.769	-0.202
SNQ2	P32568	0.859347	0.0160913	0.00222496	0.0117328	0.00165395	0.271336	0.985	0.278	0.118	0.343	0.00549	0.791	FALSE	FALSE	FALSE	FALSE	TRUE	FALSE	Protein SNQ2 OS=Saccharomyces cerevisiae (strain ATCC 204508 / S288c) GN=SNQ2 PE=1 SV=2	-0.089	1.41	1.98	1.5	2.06	0.569
SSA1	P10591	0.67944	0.0113622	0.00110694	0.00546733	0.000571014	0.192556	0.98	0.204	0.058	0.184	0.000685	0.658	FALSE	FALSE	FALSE	FALSE	TRUE	FALSE	Heat shock protein SSA1 OS=Saccharomyces cerevisiae (strain ATCC 204508 / S288c) GN=SSA1 PE=1 SV=4	-0.0999	0.722	1.05	0.822	1.15	0.328
TDA1	Q03533	0.798033	0.00116182	0.000488912	0.000768766	0.000330309	0.588878	0.983	0.0167	0.0252	0.0315	0.000214	0.937	FALSE	TRUE	TRUE	TRUE	TRUE	FALSE	Serine/threonine-protein kinase TDA1 OS=Saccharomyces cerevisiae (strain ATCC 204508 / S288c) GN=TDA1 PE=1 SV=1	-0.135	2.28	2.57	2.42	2.7	0.287
TDH1	P00360	0.586485	0.00461582	0.00460391	0.00181528	0.00181078	0.998812	0.976	0.0819	0.239	0.0707	0.00637	0.971	FALSE	FALSE	FALSE	FALSE	TRUE	FALSE	Glyceraldehyde-3-phosphate dehydrogenase 1 OS=Saccharomyces cerevisiae (strain ATCC 204508 / S288c) GN=TDH1 PE=1 SV=3	-0.19	1.22	1.22	1.41	1.41	0.000517
TIM11	P81449	0.793542	2.93264e-05	2.88045e-05	4.10517e-05	4.03018e-05	0.988676	0.983	6.46e-06	0.000159	0.000127	3.06e-07	0.97	FALSE	TRUE	TRUE	TRUE	TRUE	FALSE	ATP synthase subunit e, mitochondrial OS=Saccharomyces cerevisiae (strain ATCC 204508 / S288c) GN=TIM11 PE=1 SV=2	-0.275	-7.2	-7.22	-6.93	-6.94	-0.0149
YDR476C	Q03362	0.336465	0.00819181	0.0161039	0.00151647	0.00287253	0.704564	0.954	0.146	0.521	0.0598	0.0126	0.952	FALSE	FALSE	FALSE	FALSE	TRUE	FALSE	Uncharacterized protein YDR476C OS=Saccharomyces cerevisiae (strain ATCC 204508 / S288c) GN=YDR476C PE=1 SV=1	-0.352	1.14	1	1.49	1.36	-0.136
YTA12	P40341	0.272721	0.0976868	0.028975	0.0133437	0.00392664	0.491547	0.939	0.697	0.643	0.373	0.0193	0.917	FALSE	FALSE	FALSE	FALSE	TRUE	FALSE	Mitochondrial respiratory chain complexes assembly protein YTA12 OS=Saccharomyces cerevisiae (strain ATCC 204508 / S288c) GN=YTA12 PE=1 SV=2	0.554	-0.871	-1.21	-1.43	-1.77	-0.341
AAT2	P23542	0.8794	0.0485345	0.0343648	0.0632922	0.0449583	0.845316	0.985	0.549	0.674	0.707	0.279	0.963	FALSE	FALSE	FALSE	FALSE	FALSE	FALSE	Aspartate aminotransferase, cytoplasmic OS=Saccharomyces cerevisiae (strain ATCC 204508 / S288c) GN=AAT2 PE=1 SV=3	0.0501	0.72	0.785	0.67	0.734	0.0644
ABP1	P15891	0.499969	0.533565	0.829561	0.207968	0.378634	0.68077	0.971	0.899	0.948	0.854	0.772	0.949	FALSE	FALSE	FALSE	FALSE	FALSE	FALSE	Actin-binding protein OS=Saccharomyces cerevisiae (strain ATCC 204508 / S288c) GN=ABP1 PE=1 SV=4	-0.16	0.147	0.0505	0.307	0.211	-0.0969
ABP140	Q08641	0.723612	0.0595897	0.115604	0.109336	0.20453	0.698961	0.981	0.596	0.835	0.786	0.657	0.951	FALSE	FALSE	FALSE	FALSE	FALSE	FALSE	tRNA(Thr) (cytosine(32)-N(3))-methyltransferase OS=Saccharomyces cerevisiae (strain ATCC 204508 / S288c) GN=ABP140 PE=1 SV=3	-0.074	-0.431	-0.35	-0.357	-0.276	0.081
ACC1	Q00955	0.532846	0.762058	0.434197	0.360829	0.869515	0.286209	0.973	0.921	0.923	0.895	0.875	0.807	FALSE	FALSE	FALSE	FALSE	FALSE	FALSE	Acetyl-CoA carboxylase OS=Saccharomyces cerevisiae (strain ATCC 204508 / S288c) GN=ACC1 PE=1 SV=2	0.137	-0.066	0.173	-0.203	0.0358	0.239
ACH1	P32316	0.544558	0.215772	0.156414	0.0794265	0.055703	0.837927	0.974	0.816	0.862	0.743	0.331	0.963	FALSE	FALSE	FALSE	FALSE	FALSE	FALSE	Acetyl-CoA hydrolase OS=Saccharomyces cerevisiae (strain ATCC 204508 / S288c) GN=ACH1 PE=1 SV=2	0.713	-1.5	-1.74	-2.21	-2.45	-0.239
ACS1	Q01574	0.858353	0.0989688	0.0940536	0.07297	0.0692697	0.975958	0.985	0.699	0.815	0.73	0.388	0.97	FALSE	FALSE	FALSE	FALSE	FALSE	FALSE	Acetyl-coenzyme A synthetase 1 OS=Saccharomyces cerevisiae (strain ATCC 204508 / S288c) GN=ACS1 PE=1 SV=2	0.322	-3.19	-3.25	-3.52	-3.57	-0.0544
ACS2	P52910	0.221593	0.579127	0.290822	0.482756	0.854917	0.600269	0.921	0.904	0.903	0.912	0.874	0.939	FALSE	FALSE	FALSE	FALSE	FALSE	FALSE	Acetyl-coenzyme A synthetase 2 OS=Saccharomyces cerevisiae (strain ATCC 204508 / S288c) GN=ACS2 PE=1 SV=1	-0.316	-0.139	-0.271	0.177	0.0456	-0.131
ACT1	P60010	0.50609	0.132427	0.324978	0.0417969	0.114731	0.561489	0.972	0.749	0.909	0.631	0.52	0.932	FALSE	FALSE	FALSE	FALSE	FALSE	FALSE	Actin OS=Saccharomyces cerevisiae (strain ATCC 204508 / S288c) GN=ACT1 PE=1 SV=1	-0.252	0.597	0.378	0.849	0.63	-0.219
ADE1	P27616	0.686103	0.000603012	0.00515057	0.00115404	0.0105191	0.214268	0.98	0.00661	0.262	0.0446	0.065	0.704	FALSE	FALSE	FALSE	FALSE	FALSE	FALSE	Phosphoribosylaminoimidazole-succinocarboxamide synthase OS=Saccharomyces cerevisiae (strain ATCC 204508 / S288c) GN=ADE1 PE=1 SV=2	-0.0733	-0.856	-0.623	-0.783	-0.549	0.233
ADE12	P80210	0.654692	0.0590563	0.151473	0.12687	0.301212	0.57967	0.979	0.594	0.859	0.804	0.733	0.936	FALSE	FALSE	FALSE	FALSE	FALSE	FALSE	Adenylosuccinate synthetase OS=Saccharomyces cerevisiae (strain ATCC 204508 / S288c) GN=ADE12 PE=1 SV=3	-0.141	-0.648	-0.474	-0.508	-0.333	0.175
ADE13	Q05911	0.29057	0.520947	0.10933	0.104706	0.0162514	0.301553	0.944	0.897	0.83	0.781	0.105	0.822	FALSE	FALSE	FALSE	FALSE	FALSE	FALSE	Adenylosuccinate lyase OS=Saccharomyces cerevisiae (strain ATCC 204508 / S288c) GN=ADE13 PE=1 SV=1	0.512	-0.306	-0.806	-0.818	-1.32	-0.5
ADE2	P21264	0.131604	0.951577	0.359031	0.145315	0.0259483	0.330058	0.846	0.932	0.914	0.82	0.165	0.845	FALSE	FALSE	FALSE	FALSE	FALSE	FALSE	Phosphoribosylaminoimidazole carboxylase OS=Saccharomyces cerevisiae (strain ATCC 204508 / S288c) GN=ADE2 PE=1 SV=1	0.348	0.0132	-0.204	-0.335	-0.553	-0.217
ADE3	P07245	0.516261	0.0870256	0.753303	0.0275617	0.733862	0.0504209	0.972	0.675	0.945	0.543	0.858	0.195	FALSE	FALSE	FALSE	FALSE	FALSE	FALSE	C-1-tetrahydrofolate synthase, cytoplasmic OS=Saccharomyces cerevisiae (strain ATCC 204508 / S288c) GN=ADE3 PE=1 SV=1	-0.208	0.585	-0.0999	0.793	0.108	-0.685
ADE4	P04046	0.972773	0.0454177	0.09224	0.0427636	0.08704	0.684009	0.987	0.533	0.813	0.636	0.448	0.95	FALSE	FALSE	FALSE	FALSE	FALSE	FALSE	Amidophosphoribosyltransferase OS=Saccharomyces cerevisiae (strain ATCC 204508 / S288c) GN=ADE4 PE=1 SV=2	0.0123	-0.797	-0.65	-0.809	-0.663	0.147
ADE5,7	P07244	0.311201	0.0022443	0.0011517	0.0137112	0.00672304	0.688484	0.949	0.0374	0.0598	0.38	0.0379	0.95	FALSE	FALSE	FALSE	FALSE	FALSE	FALSE	Bifunctional purine biosynthetic protein ADE5,7 OS=Saccharomyces cerevisiae (strain ATCC 204508 / S288c) GN=ADE5,7 PE=1 SV=1	-0.246	-0.931	-1.03	-0.685	-0.78	-0.0953
ADE6	P38972	0.825729	0.752145	0.464851	0.593878	0.347218	0.672809	0.984	0.92	0.926	0.923	0.758	0.949	FALSE	FALSE	FALSE	FALSE	FALSE	FALSE	Phosphoribosylformylglycinamidine synthase OS=Saccharomyces cerevisiae (strain ATCC 204508 / S288c) GN=ADE6 PE=1 SV=2	0.155	-0.223	-0.521	-0.377	-0.676	-0.298
ADH1	sp|ADH	0.842659	0.151384	0.105245	0.10919	0.0750698	0.825567	0.984	0.769	0.826	0.786	0.409	0.962	FALSE	FALSE	FALSE	FALSE	FALSE	FALSE	sp|ADH1_YEAST|	-0.0734	0.559	0.64	0.632	0.714	0.0815
ADK1	P07170	0.576417	0.863075	0.552401	0.467894	0.260286	0.670874	0.976	0.927	0.933	0.911	0.706	0.948	FALSE	FALSE	FALSE	FALSE	FALSE	FALSE	Adenylate kinase OS=Saccharomyces cerevisiae (strain ATCC 204508 / S288c) GN=ADK1 PE=1 SV=2	-0.309	0.0948	0.329	0.404	0.639	0.235
ADO1	P47143	0.693901	0.544551	0.989124	0.325912	0.683983	0.553397	0.981	0.9	0.953	0.889	0.851	0.931	FALSE	FALSE	FALSE	FALSE	FALSE	FALSE	Adenosine kinase OS=Saccharomyces cerevisiae (strain ATCC 204508 / S288c) GN=ADO1 PE=1 SV=1	-0.206	0.318	0.0071	0.524	0.213	-0.311
ADP1	P25371	0.245566	0.398024	0.784683	0.0598553	0.363496	0.271334	0.931	0.877	0.946	0.698	0.765	0.791	FALSE	FALSE	FALSE	FALSE	FALSE	FALSE	Probable ATP-dependent permease OS=Saccharomyces cerevisiae (strain ATCC 204508 / S288c) GN=ADP1 PE=1 SV=2	-0.408	0.292	-0.0929	0.7	0.315	-0.385
AGE2	P40529	0.978155	0.964555	0.98663	0.94275	0.964795	0.977915	0.987	0.933	0.953	0.943	0.885	0.97	FALSE	FALSE	FALSE	FALSE	FALSE	FALSE	ADP-ribosylation factor GTPase-activating protein effector protein 2 OS=Saccharomyces cerevisiae (strain ATCC 204508 / S288c) GN=AGE2 PE=1 SV=1	0.0219	-0.0356	-0.0134	-0.0575	-0.0354	0.0222
AHA1	Q12449	0.841624	0.396372	0.279987	0.511511	0.371052	0.803562	0.984	0.876	0.901	0.916	0.769	0.96	FALSE	FALSE	FALSE	FALSE	FALSE	FALSE	Hsp90 co-chaperone AHA1 OS=Saccharomyces cerevisiae (strain ATCC 204508 / S288c) GN=AHA1 PE=1 SV=1	-0.077	-0.332	-0.428	-0.255	-0.351	-0.0958
AHP1	P38013	0.331489	0.0525058	0.18847	0.00896723	0.0348733	0.452072	0.953	0.567	0.876	0.282	0.222	0.905	FALSE	FALSE	FALSE	FALSE	FALSE	FALSE	Peroxiredoxin type-2 OS=Saccharomyces cerevisiae (strain ATCC 204508 / S288c) GN=AHP1 PE=1 SV=4	-0.535	1.15	0.739	1.68	1.27	-0.41
AIM17	P23180	0.866254	0.564608	0.587213	0.459832	0.479871	0.97294	0.985	0.903	0.936	0.91	0.807	0.97	FALSE	FALSE	FALSE	FALSE	FALSE	FALSE	Probable oxidoreductase AIM17 OS=Saccharomyces cerevisiae (strain ATCC 204508 / S288c) GN=AIM17 PE=1 SV=2	0.143	-0.493	-0.464	-0.636	-0.607	0.0288
AIM24	P47127	0.843826	0.0554172	0.0151552	0.0780073	0.0215476	0.471163	0.984	0.579	0.507	0.74	0.137	0.911	FALSE	FALSE	FALSE	FALSE	FALSE	FALSE	Altered inheritance of mitochondria protein 24, mitochondrial OS=Saccharomyces cerevisiae (strain ATCC 204508 / S288c) GN=AIM24 PE=1 SV=1	-0.11	-1.18	-1.58	-1.07	-1.47	-0.408
AIM6	Q07716	0.519065	0.943464	0.900254	0.564734	0.443938	0.844512	0.973	0.932	0.95	0.921	0.796	0.963	FALSE	FALSE	FALSE	FALSE	FALSE	FALSE	Altered inheritance of mitochondria protein 6 OS=Saccharomyces cerevisiae (strain ATCC 204508 / S288c) GN=AIM6 PE=1 SV=2	-0.343	-0.0374	0.0661	0.306	0.409	0.103
ALA1	P40825	0.372516	0.378106	0.833263	0.0925804	0.276807	0.496417	0.959	0.872	0.948	0.765	0.718	0.918	FALSE	FALSE	FALSE	FALSE	FALSE	FALSE	Alanine--tRNA ligase, mitochondrial OS=Saccharomyces cerevisiae (strain ATCC 204508 / S288c) GN=ALA1 PE=1 SV=3	-0.411	0.406	0.0952	0.817	0.506	-0.311
ALD4	P46367	0.883622	0.545081	0.321368	0.644216	0.392943	0.686043	0.985	0.9	0.908	0.927	0.778	0.95	FALSE	FALSE	FALSE	FALSE	FALSE	FALSE	Potassium-activated aldehyde dehydrogenase, mitochondrial OS=Saccharomyces cerevisiae (strain ATCC 204508 / S288c) GN=ALD4 PE=1 SV=2	-0.11	-0.46	-0.766	-0.35	-0.656	-0.306
ALD6	P54115	0.778692	0.378	0.498859	0.540736	0.688477	0.830002	0.983	0.872	0.929	0.918	0.851	0.962	FALSE	FALSE	FALSE	FALSE	FALSE	FALSE	Magnesium-activated aldehyde dehydrogenase, cytosolic OS=Saccharomyces cerevisiae (strain ATCC 204508 / S288c) GN=ALD6 PE=1 SV=4	0.109	0.348	0.265	0.239	0.156	-0.0833
ALG9	P53868	0.448471	0.903846	0.899356	0.382712	0.524781	0.804912	0.967	0.93	0.95	0.899	0.819	0.96	FALSE	FALSE	FALSE	FALSE	FALSE	FALSE	Alpha-1,2-mannosyltransferase ALG9 OS=Saccharomyces cerevisiae (strain ATCC 204508 / S288c) GN=ALG9 PE=1 SV=1	0.303	-0.0475	0.0498	-0.35	-0.253	0.0973
ALO1	P54783	0.238375	0.722193	0.625067	0.135987	0.108773	0.892687	0.928	0.918	0.938	0.812	0.506	0.966	FALSE	FALSE	FALSE	FALSE	FALSE	FALSE	D-arabinono-1,4-lactone oxidase OS=Saccharomyces cerevisiae (strain ATCC 204508 / S288c) GN=ALO1 PE=1 SV=1	0.401	-0.117	-0.161	-0.518	-0.563	-0.0443
ALT1	P52893	0.771258	0.214527	0.14542	0.329228	0.229843	0.805884	0.983	0.815	0.856	0.889	0.682	0.961	FALSE	FALSE	FALSE	FALSE	FALSE	FALSE	Probable alanine aminotransferase, mitochondrial OS=Saccharomyces cerevisiae (strain ATCC 204508 / S288c) GN=ALT1 PE=1 SV=1	-0.275	-1.22	-1.45	-0.942	-1.17	-0.232
AMS1	P22855	0.29549	0.252115	0.244425	0.913685	0.897265	0.983448	0.945	0.834	0.893	0.942	0.878	0.97	FALSE	FALSE	FALSE	FALSE	FALSE	FALSE	Alpha-mannosidase OS=Saccharomyces cerevisiae (strain ATCC 204508 / S288c) GN=AMS1 PE=1 SV=2	0.63	0.694	0.706	0.0635	0.0757	0.0122
APA1	P16550	0.464515	0.712355	0.951573	0.711281	0.429771	0.668135	0.969	0.917	0.952	0.931	0.791	0.948	FALSE	FALSE	FALSE	FALSE	FALSE	FALSE	Protein APA1 OS=Saccharomyces cerevisiae (strain ATCC 204508 / S288c) GN=APA1 PE=1 SV=4	-0.288	-0.144	0.0236	0.144	0.312	0.167
APL2	P36000	0.5396	0.590465	0.452606	0.938506	0.886676	0.826277	0.974	0.905	0.925	0.943	0.877	0.962	FALSE	FALSE	FALSE	FALSE	FALSE	FALSE	AP-1 complex subunit beta-1 OS=Saccharomyces cerevisiae (strain ATCC 204508 / S288c) GN=APL2 PE=1 SV=1	-0.25	-0.219	-0.308	0.0312	-0.0576	-0.0888
APL4	Q12028	0.756737	0.288416	0.991433	0.180205	0.748646	0.292924	0.982	0.848	0.953	0.841	0.86	0.814	FALSE	FALSE	FALSE	FALSE	FALSE	FALSE	AP-1 complex subunit gamma-1 OS=Saccharomyces cerevisiae (strain ATCC 204508 / S288c) GN=APL4 PE=1 SV=1	-0.111	0.39	0.00383	0.5	0.115	-0.386
APL5	Q08951	0.0646908	0.547057	0.217266	0.178245	0.468271	0.504582	0.644	0.9	0.885	0.84	0.803	0.92	FALSE	FALSE	FALSE	FALSE	FALSE	FALSE	AP-3 complex subunit delta OS=Saccharomyces cerevisiae (strain ATCC 204508 / S288c) GN=APL5 PE=1 SV=1	-1.08	-0.326	-0.689	0.757	0.395	-0.363
APL6	P46682	0.29371	0.634625	0.257753	0.550863	0.928827	0.494549	0.945	0.91	0.896	0.919	0.881	0.918	FALSE	FALSE	FALSE	FALSE	FALSE	FALSE	AP-3 complex subunit beta OS=Saccharomyces cerevisiae (strain ATCC 204508 / S288c) GN=APL6 PE=1 SV=2	0.799	0.354	0.865	-0.445	0.0661	0.511
APT1	P49435	0.863577	0.804565	0.438928	0.675996	0.543084	0.313745	0.985	0.924	0.924	0.929	0.823	0.833	FALSE	FALSE	FALSE	FALSE	FALSE	FALSE	Adenine phosphoribosyltransferase 1 OS=Saccharomyces cerevisiae (strain ATCC 204508 / S288c) GN=APT1 PE=1 SV=3	0.0399	-0.0575	0.182	-0.0973	0.142	0.24
ARA1	P38115	0.661739	0.936489	0.165338	0.605956	0.0796744	0.187553	0.979	0.932	0.866	0.924	0.424	0.647	FALSE	FALSE	FALSE	FALSE	FALSE	FALSE	D-arabinose dehydrogenase [NAD(P)+] heavy chain OS=Saccharomyces cerevisiae (strain ATCC 204508 / S288c) GN=ARA1 PE=1 SV=1	-0.317	0.0574	1.05	0.374	1.37	0.992
ARB1	P40024	0.711888	0.161612	0.149028	0.2849	0.264666	0.959828	0.981	0.778	0.858	0.879	0.71	0.969	FALSE	FALSE	FALSE	FALSE	FALSE	FALSE	ABC transporter ATP-binding protein ARB1 OS=Saccharomyces cerevisiae (strain ATCC 204508 / S288c) GN=ARB1 PE=1 SV=1	-0.0882	-0.35	-0.362	-0.262	-0.274	-0.012
ARC1	P46672	0.526619	0.215085	0.367264	0.520364	0.779342	0.713222	0.973	0.815	0.915	0.916	0.864	0.953	FALSE	FALSE	FALSE	FALSE	FALSE	FALSE	tRNA-aminoacylation cofactor ARC1 OS=Saccharomyces cerevisiae (strain ATCC 204508 / S288c) GN=ARC1 PE=1 SV=2	-0.133	-0.267	-0.191	-0.135	-0.0582	0.0764
ARC18	Q05933	0.016513	0.822988	0.196794	0.0246288	0.169482	0.275981	0.365	0.925	0.879	0.518	0.615	0.796	FALSE	FALSE	FALSE	FALSE	FALSE	FALSE	Actin-related protein 2/3 complex subunit 3 OS=Saccharomyces cerevisiae (strain ATCC 204508 / S288c) GN=ARC18 PE=1 SV=1	-1.04	-0.0833	-0.501	0.954	0.536	-0.417
ARC19	P33204	0.435268	0.226276	0.0489286	0.64471	0.18534	0.366715	0.966	0.821	0.732	0.927	0.636	0.869	FALSE	FALSE	FALSE	FALSE	FALSE	FALSE	Actin-related protein 2/3 complex subunit 4 OS=Saccharomyces cerevisiae (strain ATCC 204508 / S288c) GN=ARC19 PE=1 SV=2	0.234	0.371	0.643	0.137	0.409	0.272
ARC35	P53731	0.303538	0.836195	0.5084	0.223559	0.106531	0.646066	0.947	0.926	0.93	0.86	0.501	0.945	FALSE	FALSE	FALSE	FALSE	FALSE	FALSE	Actin-related protein 2/3 complex subunit 2 OS=Saccharomyces cerevisiae (strain ATCC 204508 / S288c) GN=ARC35 PE=1 SV=1	-0.229	0.0448	0.145	0.274	0.374	0.1
ARD1	P07347	0.274845	0.568605	0.282316	0.584666	0.985325	0.597094	0.94	0.903	0.901	0.922	0.887	0.938	FALSE	FALSE	FALSE	FALSE	FALSE	FALSE	N-terminal acetyltransferase A complex catalytic subunit ARD1 OS=Saccharomyces cerevisiae (strain ATCC 204508 / S288c) GN=ARD1 PE=1 SV=2	0.528	0.269	0.519	-0.258	-0.00862	0.25
ARF1	P11076	0.549001	0.53868	0.854508	0.987242	0.437555	0.428596	0.974	0.899	0.949	0.945	0.794	0.897	FALSE	FALSE	FALSE	FALSE	FALSE	FALSE	ADP-ribosylation factor 1 OS=Saccharomyces cerevisiae (strain ATCC 204508 / S288c) GN=ARF1 PE=1 SV=3	-0.131	-0.135	0.0398	-0.00347	0.171	0.174
ARF2	P19146	0.930003	0.263206	0.207515	0.230807	0.180947	0.874955	0.986	0.838	0.882	0.863	0.63	0.965	FALSE	FALSE	FALSE	FALSE	FALSE	FALSE	ADP-ribosylation factor 2 OS=Saccharomyces cerevisiae (strain ATCC 204508 / S288c) GN=ARF2 PE=1 SV=3	-0.0285	0.375	0.426	0.403	0.455	0.0511
ARF3	P40994	0.582047	0.485514	0.134798	0.879682	0.31587	0.389176	0.976	0.892	0.849	0.94	0.742	0.88	FALSE	FALSE	FALSE	FALSE	FALSE	FALSE	ADP-ribosylation factor 3 OS=Saccharomyces cerevisiae (strain ATCC 204508 / S288c) GN=ARF3 PE=1 SV=2	-0.247	-0.315	-0.706	-0.0675	-0.459	-0.391
ARL1	P38116	0.545333	0.6115	0.934521	0.92106	0.599897	0.669302	0.974	0.908	0.952	0.942	0.835	0.948	FALSE	FALSE	FALSE	FALSE	FALSE	FALSE	ADP-ribosylation factor-like protein 1 OS=Saccharomyces cerevisiae (strain ATCC 204508 / S288c) GN=ARL1 PE=1 SV=4	0.144	0.12	0.0193	-0.0233	-0.124	-0.101
ARO1	P08566	0.645318	0.330057	0.375502	0.595315	0.660578	0.925375	0.979	0.861	0.916	0.923	0.847	0.968	FALSE	FALSE	FALSE	FALSE	FALSE	FALSE	Pentafunctional AROM polypeptide OS=Saccharomyces cerevisiae (strain ATCC 204508 / S288c) GN=ARO1 PE=1 SV=1	-0.158	-0.341	-0.309	-0.183	-0.151	0.032
ARO4	P32449	0.851224	0.922808	0.627578	0.776359	0.764467	0.561911	0.985	0.931	0.938	0.935	0.862	0.932	FALSE	FALSE	FALSE	FALSE	FALSE	FALSE	Phospho-2-dehydro-3-deoxyheptonate aldolase, tyrosine-inhibited OS=Saccharomyces cerevisiae (strain ATCC 204508 / S288c) GN=ARO4 PE=1 SV=2	0.115	-0.0593	0.299	-0.174	0.184	0.358
ARO7	P32178	0.97459	0.972132	0.810228	0.946756	0.834917	0.783399	0.987	0.933	0.947	0.943	0.871	0.959	FALSE	FALSE	FALSE	FALSE	FALSE	FALSE	Chorismate mutase OS=Saccharomyces cerevisiae (strain ATCC 204508 / S288c) GN=ARO7 PE=1 SV=1	0.00899	-0.00985	0.0678	-0.0188	0.0589	0.0777
ARP2	P32381	0.225501	0.891853	0.232465	0.276206	0.983995	0.284393	0.923	0.929	0.89	0.877	0.887	0.805	FALSE	FALSE	FALSE	FALSE	FALSE	FALSE	Actin-related protein 2 OS=Saccharomyces cerevisiae (strain ATCC 204508 / S288c) GN=ARP2 PE=1 SV=1	0.543	0.0588	0.535	-0.485	-0.00866	0.476
ARP3	P47117	0.971115	0.782988	0.927895	0.810798	0.956699	0.853008	0.987	0.922	0.951	0.937	0.884	0.964	FALSE	FALSE	FALSE	FALSE	FALSE	FALSE	Actin-related protein 3 OS=Saccharomyces cerevisiae (strain ATCC 204508 / S288c) GN=ARP3 PE=1 SV=1	0.00927	0.0706	0.0232	0.0614	0.0139	-0.0475
ARP4	P80428	0.615603	0.988107	0.989571	0.605359	0.606616	0.998535	0.978	0.934	0.953	0.924	0.837	0.971	FALSE	FALSE	FALSE	FALSE	FALSE	FALSE	Actin-related protein 4 OS=Saccharomyces cerevisiae (strain ATCC 204508 / S288c) GN=ARP4 PE=1 SV=1	0.148	-0.00436	-0.00382	-0.152	-0.152	0.000537
ARP8	Q12386	0.962723	0.372886	0.631228	0.349798	0.664296	0.183338	0.987	0.871	0.938	0.893	0.847	0.638	FALSE	FALSE	FALSE	FALSE	FALSE	FALSE	Actin-like protein ARP8 OS=Saccharomyces cerevisiae (strain ATCC 204508 / S288c) GN=ARP8 PE=1 SV=1	-0.0177	0.344	-0.183	0.361	-0.165	-0.526
ARP9	Q05123	0.181399	0.793646	0.285704	0.118683	0.764839	0.19247	0.898	0.923	0.902	0.797	0.862	0.657	FALSE	FALSE	FALSE	FALSE	FALSE	FALSE	Actin-like protein ARP9 OS=Saccharomyces cerevisiae (strain ATCC 204508 / S288c) GN=ARP9 PE=1 SV=1	0.387	-0.0725	0.304	-0.46	-0.083	0.377
ARX1	Q03862	0.208341	0.0871024	0.282696	0.595414	0.838784	0.46623	0.915	0.675	0.901	0.923	0.872	0.91	FALSE	FALSE	FALSE	FALSE	FALSE	FALSE	Probable metalloprotease ARX1 OS=Saccharomyces cerevisiae (strain ATCC 204508 / S288c) GN=ARX1 PE=1 SV=1	-0.52	-0.732	-0.439	-0.212	0.0808	0.293
ASC1	P38011	0.945071	0.391924	0.302296	0.429145	0.333244	0.851343	0.986	0.875	0.905	0.906	0.751	0.964	FALSE	FALSE	FALSE	FALSE	FALSE	FALSE	Guanine nucleotide-binding protein subunit beta-like protein OS=Saccharomyces cerevisiae (strain ATCC 204508 / S288c) GN=ASC1 PE=1 SV=4	-0.0275	-0.348	-0.423	-0.321	-0.395	-0.0749
ASF1	P32447	0.0922339	0.100681	0.0151198	0.958657	0.316819	0.294213	0.759	0.702	0.507	0.943	0.742	0.815	FALSE	FALSE	FALSE	FALSE	FALSE	FALSE	Histone chaperone ASF1 OS=Saccharomyces cerevisiae (strain ATCC 204508 / S288c) GN=ASF1 PE=1 SV=1	0.895	0.869	1.4	-0.0256	0.507	0.533
ASN1	P49089	0.539343	0.489995	0.296146	0.205633	0.11235	0.708364	0.974	0.893	0.904	0.853	0.515	0.952	FALSE	FALSE	FALSE	FALSE	FALSE	FALSE	Asparagine synthetase [glutamine-hydrolyzing] 1 OS=Saccharomyces cerevisiae (strain ATCC 204508 / S288c) GN=ASN1 PE=1 SV=2	-0.328	0.37	0.569	0.698	0.897	0.199
ASP1	P38986	0.877684	0.361419	0.55474	0.291045	0.45954	0.73743	0.985	0.869	0.933	0.881	0.801	0.955	FALSE	FALSE	FALSE	FALSE	FALSE	FALSE	L-asparaginase 1 OS=Saccharomyces cerevisiae (strain ATCC 204508 / S288c) GN=ASP1 PE=1 SV=1	0.066	-0.4	-0.256	-0.466	-0.322	0.144
ATG27	P46989	0.994832	0.14427	0.966072	0.145794	0.971235	0.154543	0.987	0.762	0.953	0.82	0.885	0.595	FALSE	FALSE	FALSE	FALSE	FALSE	FALSE	Autophagy-related protein 27 OS=Saccharomyces cerevisiae (strain ATCC 204508 / S288c) GN=ATG27 PE=1 SV=2	0.00127	0.303	0.00837	0.302	0.00709	-0.295
ATP11	P32453	0.825767	0.109707	0.148323	0.0754697	0.103079	0.854743	0.984	0.718	0.857	0.735	0.492	0.964	FALSE	FALSE	FALSE	FALSE	FALSE	FALSE	Protein ATP11, mitochondrial OS=Saccharomyces cerevisiae (strain ATCC 204508 / S288c) GN=ATP11 PE=1 SV=1	-0.0745	0.577	0.515	0.651	0.59	-0.0619
AVL9	Q12500	0.295079	0.934092	0.464015	0.26154	0.738843	0.417172	0.945	0.931	0.926	0.873	0.859	0.893	FALSE	FALSE	FALSE	FALSE	FALSE	FALSE	Late secretory pathway protein AVL9 OS=Saccharomyces cerevisiae (strain ATCC 204508 / S288c) GN=AVL9 PE=1 SV=1	0.939	-0.0722	0.647	-1.01	-0.292	0.72
AYR1	P40471	0.823535	0.992411	0.987072	0.816169	0.836125	0.979484	0.984	0.934	0.953	0.937	0.871	0.97	FALSE	FALSE	FALSE	FALSE	FALSE	FALSE	NADPH-dependent 1-acyldihydroxyacetone phosphate reductase OS=Saccharomyces cerevisiae (strain ATCC 204508 / S288c) GN=AYR1 PE=1 SV=1	-0.0808	0.00344	-0.00586	0.0842	0.0749	-0.0093
BAT1	P38891	0.861879	0.0704025	0.0636057	0.0948348	0.085848	0.95328	0.985	0.632	0.769	0.768	0.444	0.969	FALSE	FALSE	FALSE	FALSE	FALSE	FALSE	Branched-chain-amino-acid aminotransferase, mitochondrial OS=Saccharomyces cerevisiae (strain ATCC 204508 / S288c) GN=BAT1 PE=1 SV=1	0.0848	0.959	0.987	0.874	0.903	0.0285
BBC1	P47068	0.5286	0.257735	0.264008	0.596848	0.607949	0.987024	0.973	0.836	0.898	0.923	0.837	0.97	FALSE	FALSE	FALSE	FALSE	FALSE	FALSE	Myosin tail region-interacting protein MTI1 OS=Saccharomyces cerevisiae (strain ATCC 204508 / S288c) GN=BBC1 PE=1 SV=2	-0.27	-0.496	-0.489	-0.226	-0.219	0.0069
BCH1	Q05029	0.57296	0.905613	0.8064	0.497197	0.747496	0.716713	0.976	0.93	0.947	0.914	0.86	0.953	FALSE	FALSE	FALSE	FALSE	FALSE	FALSE	Protein BCH1 OS=Saccharomyces cerevisiae (strain ATCC 204508 / S288c) GN=BCH1 PE=1 SV=1	0.84	-0.175	0.363	-1.02	-0.477	0.538
BCY1	P07278	0.603433	0.518732	0.761498	0.255466	0.415921	0.728711	0.977	0.897	0.945	0.871	0.786	0.954	FALSE	FALSE	FALSE	FALSE	FALSE	FALSE	cAMP-dependent protein kinase regulatory subunit OS=Saccharomyces cerevisiae (strain ATCC 204508 / S288c) GN=BCY1 PE=1 SV=4	0.249	-0.31	-0.145	-0.558	-0.393	0.165
BEM2	P39960	0.227927	0.491496	0.199002	0.581848	0.929582	0.524284	0.924	0.893	0.88	0.922	0.881	0.925	FALSE	FALSE	FALSE	FALSE	FALSE	FALSE	GTPase-activating protein BEM2/IPL2 OS=Saccharomyces cerevisiae (strain ATCC 204508 / S288c) GN=BEM2 PE=1 SV=1	-0.424	-0.236	-0.454	0.188	-0.0299	-0.218
BFR1	P38934	0.505129	0.31602	0.748165	0.723738	0.725615	0.485174	0.972	0.856	0.944	0.932	0.857	0.915	FALSE	FALSE	FALSE	FALSE	FALSE	FALSE	Nuclear segregation protein BFR1 OS=Saccharomyces cerevisiae (strain ATCC 204508 / S288c) GN=BFR1 PE=1 SV=1	0.229	0.35	0.11	0.121	-0.12	-0.24
BFR2	Q06631	0.490525	0.582797	0.157225	0.885326	0.436111	0.359941	0.971	0.905	0.862	0.94	0.793	0.865	FALSE	FALSE	FALSE	FALSE	FALSE	FALSE	Protein BFR2 OS=Saccharomyces cerevisiae (strain ATCC 204508 / S288c) GN=BFR2 PE=1 SV=1	-0.538	-0.426	-1.15	0.111	-0.609	-0.72
BMH1	P29311	0.476251	0.304495	0.201505	0.0978287	0.0608255	0.78235	0.97	0.853	0.88	0.772	0.354	0.959	FALSE	FALSE	FALSE	FALSE	FALSE	FALSE	Protein BMH1 OS=Saccharomyces cerevisiae (strain ATCC 204508 / S288c) GN=BMH1 PE=1 SV=4	-0.321	0.469	0.592	0.79	0.913	0.123
BMH2	P34730	0.115012	0.371246	0.103662	0.449502	0.00538948	0.0209791	0.817	0.871	0.825	0.909	0.0291	0.0462	FALSE	FALSE	FALSE	FALSE	FALSE	FALSE	Protein BMH2 OS=Saccharomyces cerevisiae (strain ATCC 204508 / S288c) GN=BMH2 PE=1 SV=3	-0.364	-0.198	0.377	0.166	0.741	0.575
BRE5	P53741	0.19285	0.857632	0.47325	0.253574	0.0573968	0.374429	0.906	0.927	0.927	0.871	0.339	0.873	FALSE	FALSE	FALSE	FALSE	FALSE	FALSE	UBP3-associated protein BRE5 OS=Saccharomyces cerevisiae (strain ATCC 204508 / S288c) GN=BRE5 PE=1 SV=1	-0.243	-0.0321	0.13	0.211	0.373	0.162
BUD6	P41697	0.912094	0.48379	0.218341	0.420226	0.257843	0.0680592	0.986	0.892	0.886	0.905	0.704	0.286	FALSE	FALSE	FALSE	FALSE	FALSE	FALSE	Bud site selection protein 6 OS=Saccharomyces cerevisiae (strain ATCC 204508 / S288c) GN=BUD6 PE=1 SV=1	-0.0539	0.346	-0.625	0.4	-0.571	-0.971
CAB2	P40506	0.810224	0.530232	0.444325	0.695123	0.594726	0.88684	0.984	0.898	0.924	0.93	0.834	0.966	FALSE	FALSE	FALSE	FALSE	FALSE	FALSE	Phosphopantothenate--cysteine ligase CAB2 OS=Saccharomyces cerevisiae (strain ATCC 204508 / S288c) GN=CAB2 PE=1 SV=2	0.163	0.429	0.526	0.267	0.363	0.0964
CAF20	P12962	0.0673021	0.0752527	0.252564	0.948441	0.424341	0.461092	0.652	0.646	0.895	0.943	0.789	0.908	FALSE	FALSE	FALSE	FALSE	FALSE	FALSE	Cap-associated protein CAF20 OS=Saccharomyces cerevisiae (strain ATCC 204508 / S288c) GN=CAF20 PE=1 SV=2	-1.03	-0.999	-0.612	0.0335	0.42	0.387
CAF40	P53829	0.365961	0.255881	0.395027	0.802056	0.954774	0.758789	0.958	0.835	0.919	0.936	0.884	0.957	FALSE	FALSE	FALSE	FALSE	FALSE	FALSE	Protein CAF40 OS=Saccharomyces cerevisiae (strain ATCC 204508 / S288c) GN=CAF40 PE=1 SV=1	0.316	0.402	0.297	0.086	-0.0194	-0.105
CAJ1	P39101	0.612115	0.7119	0.5979	0.888891	0.983421	0.872525	0.977	0.917	0.936	0.941	0.887	0.965	FALSE	FALSE	FALSE	FALSE	FALSE	FALSE	Protein CAJ1 OS=Saccharomyces cerevisiae (strain ATCC 204508 / S288c) GN=CAJ1 PE=1 SV=1	0.133	0.0968	0.139	-0.0365	0.00543	0.0419
CAM1	P29547	0.506673	0.892955	0.137072	0.427564	0.0434533	0.170296	0.972	0.929	0.851	0.906	0.271	0.617	FALSE	FALSE	FALSE	FALSE	FALSE	FALSE	Elongation factor 1-gamma 1 OS=Saccharomyces cerevisiae (strain ATCC 204508 / S288c) GN=CAM1 PE=1 SV=2	-0.131	0.0263	0.307	0.157	0.438	0.281
CAP1	P28495	0.376172	0.364157	0.23332	0.0894154	0.0523956	0.757816	0.96	0.869	0.89	0.76	0.316	0.957	FALSE	FALSE	FALSE	FALSE	FALSE	FALSE	F-actin-capping protein subunit alpha OS=Saccharomyces cerevisiae (strain ATCC 204508 / S288c) GN=CAP1 PE=1 SV=1	-0.216	0.222	0.296	0.439	0.513	0.0741
CAP2	P13517	0.790289	0.178326	0.056218	0.267835	0.0890425	0.496139	0.983	0.792	0.752	0.875	0.454	0.918	FALSE	FALSE	FALSE	FALSE	FALSE	FALSE	F-actin-capping protein subunit beta OS=Saccharomyces cerevisiae (strain ATCC 204508 / S288c) GN=CAP2 PE=1 SV=3	0.0762	0.403	0.6	0.327	0.524	0.197
CAR1	P00812	0.899999	0.122461	0.0173059	0.150408	0.0216596	0.276983	0.986	0.736	0.537	0.823	0.137	0.797	FALSE	FALSE	FALSE	FALSE	FALSE	FALSE	Arginase OS=Saccharomyces cerevisiae (strain ATCC 204508 / S288c) GN=CAR1 PE=1 SV=1	0.0399	0.521	0.876	0.481	0.836	0.355
CBF5	P33322	0.14921	0.0952781	0.205037	0.786963	0.840982	0.639077	0.869	0.692	0.882	0.936	0.872	0.944	FALSE	FALSE	FALSE	FALSE	FALSE	FALSE	H/ACA ribonucleoprotein complex subunit 4 OS=Saccharomyces cerevisiae (strain ATCC 204508 / S288c) GN=CBF5 PE=1 SV=1	-0.396	-0.466	-0.344	-0.0705	0.0523	0.123
CBP6	P07253	0.683612	0.972226	0.418573	0.658571	0.680796	0.3998	0.98	0.933	0.921	0.928	0.85	0.885	FALSE	FALSE	FALSE	FALSE	FALSE	FALSE	Cytochrome B pre-mRNA-processing protein 6 OS=Saccharomyces cerevisiae (strain ATCC 204508 / S288c) GN=CBP6 PE=1 SV=1	-0.241	0.0205	-0.485	0.262	-0.244	-0.506
CBR1	P38626	0.510437	0.344018	0.205161	0.762757	0.517278	0.72575	0.972	0.864	0.882	0.934	0.817	0.954	FALSE	FALSE	FALSE	FALSE	FALSE	FALSE	NADH-cytochrome b5 reductase 1 OS=Saccharomyces cerevisiae (strain ATCC 204508 / S288c) GN=CBR1 PE=1 SV=2	-0.124	-0.18	-0.245	-0.0562	-0.121	-0.0653
CCC1	P47818	0.284585	0.316155	0.147826	0.941517	0.672081	0.620242	0.943	0.857	0.857	0.943	0.849	0.942	FALSE	FALSE	FALSE	FALSE	FALSE	FALSE	Protein CCC1 OS=Saccharomyces cerevisiae (strain ATCC 204508 / S288c) GN=CCC1 PE=1 SV=1	-0.375	-0.35	-0.52	0.025	-0.145	-0.17
CCR4	P31384	0.193324	0.722018	0.331698	0.108425	0.0359234	0.528124	0.906	0.918	0.91	0.785	0.228	0.926	FALSE	FALSE	FALSE	FALSE	FALSE	FALSE	Glucose-repressible alcohol dehydrogenase transcriptional effector OS=Saccharomyces cerevisiae (strain ATCC 204508 / S288c) GN=CCR4 PE=1 SV=2	-0.334	0.0878	0.245	0.422	0.579	0.157
CCT2	P39076	0.265322	0.26066	0.42415	0.0386417	0.0712465	0.727664	0.937	0.837	0.922	0.616	0.395	0.954	FALSE	FALSE	FALSE	FALSE	FALSE	FALSE	T-complex protein 1 subunit beta OS=Saccharomyces cerevisiae (strain ATCC 204508 / S288c) GN=CCT2 PE=1 SV=1	0.27	-0.273	-0.191	-0.542	-0.46	0.082
CCT3	P39077	0.568926	0.0725586	0.29221	0.0263936	0.119294	0.394165	0.975	0.638	0.903	0.534	0.53	0.883	FALSE	FALSE	FALSE	FALSE	FALSE	FALSE	T-complex protein 1 subunit gamma OS=Saccharomyces cerevisiae (strain ATCC 204508 / S288c) GN=CCT3 PE=1 SV=2	0.131	-0.445	-0.247	-0.576	-0.378	0.198
CCT4	P39078	0.511353	0.269589	0.252754	0.0935527	0.0868687	0.965207	0.972	0.841	0.895	0.766	0.447	0.969	FALSE	FALSE	FALSE	FALSE	FALSE	FALSE	T-complex protein 1 subunit delta OS=Saccharomyces cerevisiae (strain ATCC 204508 / S288c) GN=CCT4 PE=1 SV=2	0.152	-0.262	-0.272	-0.414	-0.424	-0.01
CCT5	P40413	0.0579868	0.501959	0.188457	0.017385	0.485575	0.0607697	0.633	0.894	0.876	0.436	0.808	0.246	FALSE	FALSE	FALSE	FALSE	FALSE	FALSE	T-complex protein 1 subunit epsilon OS=Saccharomyces cerevisiae (strain ATCC 204508 / S288c) GN=CCT5 PE=1 SV=3	0.46	-0.15	0.304	-0.61	-0.156	0.454
CCT6	P39079	0.505181	0.0530952	0.188676	0.165408	0.48931	0.455347	0.972	0.57	0.876	0.833	0.809	0.906	FALSE	FALSE	FALSE	FALSE	FALSE	FALSE	T-complex protein 1 subunit zeta OS=Saccharomyces cerevisiae (strain ATCC 204508 / S288c) GN=CCT6 PE=1 SV=1	-0.141	-0.446	-0.287	-0.305	-0.146	0.158
CCT7	P42943	0.178647	0.708894	0.431845	0.0966986	0.545573	0.256253	0.896	0.917	0.923	0.771	0.824	0.772	FALSE	FALSE	FALSE	FALSE	FALSE	FALSE	T-complex protein 1 subunit eta OS=Saccharomyces cerevisiae (strain ATCC 204508 / S288c) GN=CCT7 PE=1 SV=1	0.448	-0.119	0.254	-0.567	-0.194	0.373
CCT8	P47079	0.991506	0.15586	0.262206	0.158549	0.266354	0.737232	0.987	0.773	0.897	0.829	0.711	0.955	FALSE	FALSE	FALSE	FALSE	FALSE	FALSE	T-complex protein 1 subunit theta OS=Saccharomyces cerevisiae (strain ATCC 204508 / S288c) GN=CCT8 PE=1 SV=1	-0.00248	-0.349	-0.27	-0.346	-0.268	0.0785
CDC10	P25342	0.94508	0.207723	0.0214128	0.230785	0.0242143	0.201657	0.986	0.811	0.583	0.863	0.153	0.678	FALSE	FALSE	FALSE	FALSE	FALSE	FALSE	Cell division control protein 10 OS=Saccharomyces cerevisiae (strain ATCC 204508 / S288c) GN=CDC10 PE=1 SV=1	0.0118	0.224	0.451	0.212	0.44	0.227
CDC11	P32458	0.419826	0.0233407	0.0138058	0.0981336	0.0591866	0.769012	0.965	0.367	0.486	0.772	0.347	0.958	FALSE	FALSE	FALSE	FALSE	FALSE	FALSE	Cell division control protein 11 OS=Saccharomyces cerevisiae (strain ATCC 204508 / S288c) GN=CDC11 PE=1 SV=1	0.201	0.637	0.709	0.436	0.508	0.0722
CDC12	P32468	0.403959	0.0286198	0.000733294	0.00633	0.000200903	0.0526958	0.963	0.418	0.0403	0.211	6.17e-05	0.208	FALSE	FALSE	FALSE	FALSE	FALSE	FALSE	Cell division control protein 12 OS=Saccharomyces cerevisiae (strain ATCC 204508 / S288c) GN=CDC12 PE=1 SV=1	-0.138	0.403	0.749	0.541	0.887	0.347
CDC19	P00549	0.716224	0.205349	0.057487	0.114192	0.0301908	0.450152	0.981	0.81	0.755	0.792	0.192	0.905	FALSE	FALSE	FALSE	FALSE	FALSE	FALSE	Pyruvate kinase 1 OS=Saccharomyces cerevisiae (strain ATCC 204508 / S288c) GN=CDC19 PE=1 SV=2	-0.0972	0.352	0.556	0.449	0.653	0.204
CDC28	P00546	0.304744	0.579654	0.459269	0.622111	0.761874	0.847754	0.947	0.904	0.926	0.925	0.862	0.963	FALSE	FALSE	FALSE	FALSE	FALSE	FALSE	Cyclin-dependent kinase 1 OS=Saccharomyces cerevisiae (strain ATCC 204508 / S288c) GN=CDC28 PE=1 SV=1	0.353	0.187	0.251	-0.166	-0.102	0.0644
CDC3	P32457	0.380817	0.865483	0.215072	0.300835	0.0484653	0.27721	0.96	0.928	0.885	0.883	0.297	0.797	FALSE	FALSE	FALSE	FALSE	FALSE	FALSE	Cell division control protein 3 OS=Saccharomyces cerevisiae (strain ATCC 204508 / S288c) GN=CDC3 PE=1 SV=3	-0.24	0.0455	0.346	0.285	0.586	0.3
CDC33	P07260	0.661655	0.612754	0.378429	0.944457	0.648316	0.698495	0.979	0.908	0.917	0.943	0.844	0.951	FALSE	FALSE	FALSE	FALSE	FALSE	FALSE	Eukaryotic translation initiation factor 4E OS=Saccharomyces cerevisiae (strain ATCC 204508 / S288c) GN=CDC33 PE=1 SV=1	-0.0978	-0.113	-0.2	-0.0155	-0.102	-0.0864
CDC37	P06101	0.267287	0.547709	0.0922358	0.593363	0.012259	0.0319819	0.938	0.9	0.813	0.923	0.0778	0.103	FALSE	FALSE	FALSE	FALSE	FALSE	FALSE	Hsp90 co-chaperone Cdc37 OS=Saccharomyces cerevisiae (strain ATCC 204508 / S288c) GN=CDC37 PE=1 SV=2	-0.337	-0.178	0.533	0.158	0.869	0.711
CDC39	P25655	0.164124	0.383582	0.13807	0.569405	0.914799	0.501025	0.884	0.874	0.851	0.921	0.88	0.919	FALSE	FALSE	FALSE	FALSE	FALSE	FALSE	General negative regulator of transcription subunit 1 OS=Saccharomyces cerevisiae (strain ATCC 204508 / S288c) GN=CDC39 PE=1 SV=3	-0.45	-0.274	-0.483	0.177	-0.033	-0.21
CDC42	P19073	0.585763	0.473431	0.636562	0.859472	0.317938	0.245639	0.976	0.89	0.939	0.939	0.743	0.757	FALSE	FALSE	FALSE	FALSE	FALSE	FALSE	Cell division control protein 42 OS=Saccharomyces cerevisiae (strain ATCC 204508 / S288c) GN=CDC42 PE=1 SV=2	-0.156	-0.206	0.135	-0.0502	0.29	0.341
CDC48	P25694	0.846141	0.417501	0.727162	0.320503	0.589048	0.63713	0.985	0.881	0.943	0.888	0.833	0.944	FALSE	FALSE	FALSE	FALSE	FALSE	FALSE	Cell division control protein 48 OS=Saccharomyces cerevisiae (strain ATCC 204508 / S288c) GN=CDC48 PE=1 SV=3	-0.0468	0.199	0.0844	0.246	0.131	-0.114
CDC53	Q12018	0.373364	0.601377	0.342172	0.171487	0.949283	0.154902	0.959	0.907	0.912	0.837	0.883	0.595	FALSE	FALSE	FALSE	FALSE	FALSE	FALSE	Cell division control protein 53 OS=Saccharomyces cerevisiae (strain ATCC 204508 / S288c) GN=CDC53 PE=1 SV=1	-0.396	0.229	-0.424	0.625	-0.0277	-0.653
CDC60	P26637	0.733468	0.568639	0.350733	0.815828	0.543991	0.70554	0.982	0.903	0.913	0.937	0.823	0.952	FALSE	FALSE	FALSE	FALSE	FALSE	FALSE	Leucine--tRNA ligase, cytoplasmic OS=Saccharomyces cerevisiae (strain ATCC 204508 / S288c) GN=CDC60 PE=1 SV=1	-0.111	-0.186	-0.309	-0.0756	-0.198	-0.123
CDC73	Q06697	0.561442	0.752731	0.470712	0.376775	0.884616	0.307974	0.975	0.92	0.927	0.898	0.877	0.828	FALSE	FALSE	FALSE	FALSE	FALSE	FALSE	Cell division control protein 73 OS=Saccharomyces cerevisiae (strain ATCC 204508 / S288c) GN=CDC73 PE=1 SV=1	-0.206	0.111	-0.258	0.318	-0.0512	-0.369
CDS1	P38221	0.651533	0.471112	0.291504	0.252065	0.532061	0.091577	0.979	0.89	0.903	0.87	0.82	0.415	FALSE	FALSE	FALSE	FALSE	FALSE	FALSE	Phosphatidate cytidylyltransferase OS=Saccharomyces cerevisiae (strain ATCC 204508 / S288c) GN=CDS1 PE=1 SV=1	0.251	-0.404	0.601	-0.656	0.349	1.01
CEX1	Q12453	0.656007	0.278059	0.817441	0.138882	0.828784	0.196175	0.979	0.844	0.947	0.815	0.871	0.666	FALSE	FALSE	FALSE	FALSE	FALSE	FALSE	Cytoplasmic export protein 1 OS=Saccharomyces cerevisiae (strain ATCC 204508 / S288c) GN=CEX1 PE=1 SV=1	-0.133	0.332	-0.0687	0.465	0.0643	-0.401
CHA1	P25379	0.734583	0.567875	0.827317	0.369479	0.579497	0.721577	0.982	0.903	0.948	0.897	0.831	0.954	FALSE	FALSE	FALSE	FALSE	FALSE	FALSE	Catabolic L-serine/threonine dehydratase OS=Saccharomyces cerevisiae (strain ATCC 204508 / S288c) GN=CHA1 PE=1 SV=2	0.174	-0.295	-0.112	-0.469	-0.286	0.183
CHC1	P22137	0.965827	0.495885	0.523396	0.522486	0.550851	0.964677	0.987	0.894	0.931	0.917	0.825	0.969	FALSE	FALSE	FALSE	FALSE	FALSE	FALSE	Clathrin heavy chain OS=Saccharomyces cerevisiae (strain ATCC 204508 / S288c) GN=CHC1 PE=1 SV=1	0.0109	0.176	0.165	0.165	0.154	-0.0113
CHO1	P08456	0.331895	0.972578	0.69904	0.31622	0.548399	0.674067	0.953	0.933	0.942	0.887	0.824	0.949	FALSE	FALSE	FALSE	FALSE	FALSE	FALSE	CDP-diacylglycerol--serine O-phosphatidyltransferase OS=Saccharomyces cerevisiae (strain ATCC 204508 / S288c) GN=CHO1 PE=1 SV=3	0.306	-0.0106	0.119	-0.317	-0.186	0.13
CHO2	P05374	0.225302	0.985493	0.0435321	0.231603	0.335983	0.044951	0.923	0.934	0.714	0.863	0.752	0.166	FALSE	FALSE	FALSE	FALSE	FALSE	FALSE	Phosphatidylethanolamine N-methyltransferase OS=Saccharomyces cerevisiae (strain ATCC 204508 / S288c) GN=CHO2 PE=1 SV=1	0.492	0.0071	0.876	-0.484	0.385	0.869
CHS5	Q12114	0.485316	0.19248	0.121114	0.51724	0.3565	0.774102	0.97	0.802	0.84	0.916	0.762	0.958	FALSE	FALSE	FALSE	FALSE	FALSE	FALSE	Chitin biosynthesis protein CHS5 OS=Saccharomyces cerevisiae (strain ATCC 204508 / S288c) GN=CHS5 PE=1 SV=1	0.237	0.457	0.553	0.22	0.316	0.0965
CIT1	P00890	0.12545	0.424264	0.376135	0.422527	0.474495	0.927739	0.836	0.882	0.916	0.905	0.805	0.968	FALSE	FALSE	FALSE	FALSE	FALSE	FALSE	Citrate synthase, mitochondrial OS=Saccharomyces cerevisiae (strain ATCC 204508 / S288c) GN=CIT1 PE=1 SV=2	0.992	0.495	0.55	-0.497	-0.442	0.0553
CKA2	P19454	0.180591	0.268737	0.506581	0.0256117	0.0587239	0.640734	0.897	0.84	0.93	0.527	0.345	0.945	FALSE	FALSE	FALSE	FALSE	FALSE	FALSE	Casein kinase II subunit alpha' OS=Saccharomyces cerevisiae (strain ATCC 204508 / S288c) GN=CKA2 PE=1 SV=2	-0.254	0.207	0.122	0.461	0.376	-0.0851
CKB2	P38930	0.754851	0.149554	0.734268	0.0889003	0.517889	0.25393	0.982	0.767	0.944	0.759	0.817	0.769	FALSE	FALSE	FALSE	FALSE	FALSE	FALSE	Casein kinase II subunit beta' OS=Saccharomyces cerevisiae (strain ATCC 204508 / S288c) GN=CKB2 PE=1 SV=1	-0.135	0.658	0.147	0.793	0.283	-0.51
CKI1	P20485	0.637867	0.613723	0.484818	0.337678	0.815303	0.240608	0.979	0.908	0.928	0.891	0.869	0.75	FALSE	FALSE	FALSE	FALSE	FALSE	FALSE	Choline kinase OS=Saccharomyces cerevisiae (strain ATCC 204508 / S288c) GN=CKI1 PE=1 SV=1	-0.184	0.197	-0.275	0.381	-0.0909	-0.472
CLU1	Q03690	0.919672	0.491748	0.616764	0.555383	0.688341	0.84775	0.986	0.893	0.937	0.92	0.851	0.963	FALSE	FALSE	FALSE	FALSE	FALSE	FALSE	Clustered mitochondria protein 1 OS=Saccharomyces cerevisiae (strain ATCC 204508 / S288c) GN=CLU1 PE=1 SV=1	-0.0182	-0.126	-0.0909	-0.107	-0.0727	0.0347
CMK1	P27466	0.817633	0.599933	0.60042	0.454226	0.45464	0.999429	0.984	0.906	0.936	0.909	0.799	0.971	FALSE	FALSE	FALSE	FALSE	FALSE	FALSE	Calcium/calmodulin-dependent protein kinase I OS=Saccharomyces cerevisiae (strain ATCC 204508 / S288c) GN=CMK1 PE=1 SV=2	0.186	-0.427	-0.426	-0.613	-0.612	0.000578
CMK2	P22517	0.212624	0.396393	0.183308	0.666491	0.923994	0.599749	0.917	0.876	0.874	0.928	0.881	0.939	FALSE	FALSE	FALSE	FALSE	FALSE	FALSE	Calcium/calmodulin-dependent protein kinase II OS=Saccharomyces cerevisiae (strain ATCC 204508 / S288c) GN=CMK2 PE=1 SV=2	0.326	0.217	0.35	-0.109	0.024	0.133
CMS1	Q07897	0.913446	0.658363	0.447075	0.583074	0.512078	0.240395	0.986	0.912	0.924	0.922	0.815	0.749	FALSE	FALSE	FALSE	FALSE	FALSE	FALSE	Protein CMS1 OS=Saccharomyces cerevisiae (strain ATCC 204508 / S288c) GN=CMS1 PE=1 SV=1	-0.0336	0.137	-0.238	0.171	-0.205	-0.375
COF1	Q03048	0.422763	0.544634	0.341907	0.173685	0.0960331	0.719029	0.965	0.9	0.912	0.838	0.474	0.953	FALSE	FALSE	FALSE	FALSE	FALSE	FALSE	Cofilin OS=Saccharomyces cerevisiae (strain ATCC 204508 / S288c) GN=COF1 PE=1 SV=1	-0.206	0.154	0.245	0.36	0.451	0.091
COP1	P53622	0.586205	0.997229	0.809269	0.583871	0.759622	0.806591	0.976	0.935	0.947	0.922	0.862	0.961	FALSE	FALSE	FALSE	FALSE	FALSE	FALSE	Coatomer subunit alpha OS=Saccharomyces cerevisiae (strain ATCC 204508 / S288c) GN=COP1 PE=1 SV=2	0.155	-0.000982	0.0683	-0.156	-0.0867	0.0693
COT1	P32798	0.13733	0.0404237	0.0228058	0.481047	0.312993	0.748223	0.854	0.504	0.596	0.912	0.74	0.956	FALSE	FALSE	FALSE	FALSE	FALSE	FALSE	Cobalt uptake protein COT1 OS=Saccharomyces cerevisiae (strain ATCC 204508 / S288c) GN=COT1 PE=1 SV=2	0.678	0.986	1.12	0.308	0.447	0.139
COX1	P00401	0.64087	0.145764	0.134341	0.0661669	0.0606524	0.960065	0.979	0.763	0.849	0.714	0.353	0.969	FALSE	FALSE	FALSE	FALSE	FALSE	FALSE	Cytochrome c oxidase subunit 1 OS=Saccharomyces cerevisiae (strain ATCC 204508 / S288c) GN=COX1 PE=3 SV=2	0.637	-2.09	-2.15	-2.72	-2.79	-0.068
COX12	Q01519	0.864693	0.0200451	0.0184378	0.0147862	0.0136026	0.962658	0.985	0.329	0.551	0.398	0.0873	0.969	FALSE	FALSE	FALSE	FALSE	FALSE	FALSE	Cytochrome c oxidase subunit 6B OS=Saccharomyces cerevisiae (strain ATCC 204508 / S288c) GN=COX12 PE=1 SV=2	0.232	-3.64	-3.71	-3.88	-3.94	-0.0637
COX5A	P00424	0.699847	0.0496768	0.0402786	0.0250117	0.0202283	0.905357	0.981	0.554	0.701	0.521	0.129	0.967	FALSE	FALSE	FALSE	FALSE	FALSE	FALSE	Cytochrome c oxidase polypeptide 5A, mitochondrial OS=Saccharomyces cerevisiae (strain ATCC 204508 / S288c) GN=COX5A PE=1 SV=1	0.434	-2.43	-2.57	-2.87	-3	-0.133
COX6	P00427	0.108496	0.239667	0.297282	0.0127716	0.0165816	0.883608	0.803	0.828	0.904	0.363	0.107	0.965	FALSE	FALSE	FALSE	FALSE	FALSE	FALSE	Cytochrome c oxidase subunit 6, mitochondrial OS=Saccharomyces cerevisiae (strain ATCC 204508 / S288c) GN=COX6 PE=1 SV=1	2.78	-1.97	-1.74	-4.75	-4.52	0.237
COY1	P34237	0.560034	0.679629	0.213241	0.327811	0.484994	0.109428	0.975	0.914	0.884	0.889	0.808	0.487	FALSE	FALSE	FALSE	FALSE	FALSE	FALSE	Protein CASP OS=Saccharomyces cerevisiae (strain ATCC 204508 / S288c) GN=COY1 PE=1 SV=2	-0.241	0.17	-0.531	0.411	-0.29	-0.7
CPA2	P03965	0.868596	0.00996018	0.196618	0.0074339	0.151211	0.106593	0.985	0.179	0.879	0.243	0.589	0.477	FALSE	FALSE	FALSE	FALSE	FALSE	FALSE	Carbamoyl-phosphate synthase arginine-specific large chain OS=Saccharomyces cerevisiae (strain ATCC 204508 / S288c) GN=CPA2 PE=1 SV=1	-0.0673	1.25	0.548	1.32	0.615	-0.701
CPR1	P14832	0.700021	0.450396	0.667106	0.705732	0.963794	0.739415	0.981	0.887	0.94	0.931	0.885	0.955	FALSE	FALSE	FALSE	FALSE	FALSE	FALSE	Peptidyl-prolyl cis-trans isomerase OS=Saccharomyces cerevisiae (strain ATCC 204508 / S288c) GN=CPR1 PE=1 SV=3	0.153	0.303	0.171	0.15	0.0179	-0.132
CPR6	P53691	0.965947	0.367802	0.364419	0.389611	0.386088	0.99459	0.987	0.87	0.915	0.9	0.775	0.971	FALSE	FALSE	FALSE	FALSE	FALSE	FALSE	Peptidyl-prolyl cis-trans isomerase CPR6 OS=Saccharomyces cerevisiae (strain ATCC 204508 / S288c) GN=CPR6 PE=1 SV=1	-0.0109	-0.236	-0.237	-0.225	-0.226	-0.00174
CPS1	P27614	0.0800046	0.00377625	0.00467684	0.105339	0.129367	0.901608	0.714	0.0664	0.242	0.782	0.55	0.966	FALSE	FALSE	FALSE	FALSE	FALSE	FALSE	Carboxypeptidase S OS=Saccharomyces cerevisiae (strain ATCC 204508 / S288c) GN=CPS1 PE=1 SV=2	0.59	1.13	1.09	0.54	0.501	-0.0386
CRM1	P30822	0.959293	0.603022	0.324564	0.638391	0.30188	0.146292	0.987	0.907	0.909	0.926	0.734	0.58	FALSE	FALSE	FALSE	FALSE	FALSE	FALSE	Exportin-1 OS=Saccharomyces cerevisiae (strain ATCC 204508 / S288c) GN=CRM1 PE=1 SV=1	0.0163	0.167	-0.322	0.151	-0.339	-0.49
CRP1	P38845	0.629045	0.640723	0.817729	0.350145	0.798934	0.489167	0.978	0.911	0.947	0.894	0.867	0.916	FALSE	FALSE	FALSE	FALSE	FALSE	FALSE	Cruciform DNA-recognizing protein 1 OS=Saccharomyces cerevisiae (strain ATCC 204508 / S288c) GN=CRP1 PE=1 SV=1	-0.309	0.298	-0.147	0.607	0.162	-0.445
CSE1	P33307	0.141529	0.89782	0.0282902	0.114545	0.360999	0.0224976	0.859	0.929	0.638	0.792	0.764	0.048	FALSE	FALSE	FALSE	FALSE	FALSE	FALSE	Importin alpha re-exporter OS=Saccharomyces cerevisiae (strain ATCC 204508 / S288c) GN=CSE1 PE=1 SV=2	-0.485	0.0401	-0.776	0.525	-0.291	-0.816
CSR1	Q06705	0.943263	0.307153	0.682932	0.339541	0.735339	0.527401	0.986	0.854	0.941	0.892	0.858	0.925	FALSE	FALSE	FALSE	FALSE	FALSE	FALSE	Phosphatidylinositol transfer protein CSR1 OS=Saccharomyces cerevisiae (strain ATCC 204508 / S288c) GN=CSR1 PE=1 SV=1	0.0245	0.36	0.141	0.336	0.116	-0.219
CTR1	P49573	0.51797	0.584416	0.58048	0.24455	0.242408	0.995317	0.973	0.905	0.935	0.868	0.692	0.971	FALSE	FALSE	FALSE	FALSE	FALSE	FALSE	Copper transport protein CTR1 OS=Saccharomyces cerevisiae (strain ATCC 204508 / S288c) GN=CTR1 PE=1 SV=1	-0.52	0.438	0.443	0.958	0.963	0.00467
CTR9	P89105	0.962769	0.965788	0.298154	0.92864	0.278679	0.316955	0.987	0.933	0.904	0.942	0.719	0.835	FALSE	FALSE	FALSE	FALSE	FALSE	FALSE	RNA polymerase-associated protein CTR9 OS=Saccharomyces cerevisiae (strain ATCC 204508 / S288c) GN=CTR9 PE=1 SV=3	0.0165	-0.0152	-0.378	-0.0317	-0.394	-0.363
CYB2	P00175	0.532462	0.940189	0.902991	0.58154	0.458109	0.843998	0.973	0.932	0.95	0.922	0.8	0.963	FALSE	FALSE	FALSE	FALSE	FALSE	FALSE	Cytochrome b2, mitochondrial OS=Saccharomyces cerevisiae (strain ATCC 204508 / S288c) GN=CYB2 PE=1 SV=1	0.891	0.106	-0.172	-0.785	-1.06	-0.278
CYC8	P14922	0.88829	0.679031	0.113139	0.581043	0.0892938	0.220143	0.985	0.914	0.833	0.922	0.455	0.715	FALSE	FALSE	FALSE	FALSE	FALSE	FALSE	General transcriptional corepressor CYC8 OS=Saccharomyces cerevisiae (strain ATCC 204508 / S288c) GN=CYC8 PE=1 SV=2	-0.034	0.1	0.409	0.134	0.443	0.308
CYS3	P31373	0.540294	0.524522	0.741513	0.224489	0.353165	0.755492	0.974	0.898	0.944	0.861	0.761	0.957	FALSE	FALSE	FALSE	FALSE	FALSE	FALSE	Cystathionine gamma-lyase OS=Saccharomyces cerevisiae (strain ATCC 204508 / S288c) GN=CYS3 PE=1 SV=2	-0.403	0.419	0.216	0.822	0.619	-0.204
CYS4	P32582	0.934247	0.899125	0.533176	0.964665	0.482061	0.455922	0.986	0.929	0.932	0.944	0.807	0.907	FALSE	FALSE	FALSE	FALSE	FALSE	FALSE	Cystathionine beta-synthase OS=Saccharomyces cerevisiae (strain ATCC 204508 / S288c) GN=CYS4 PE=1 SV=1	-0.0403	-0.0619	0.307	-0.0216	0.348	0.369
DAK1	P54838	0.896497	0.810267	0.644285	0.711902	0.555749	0.823155	0.985	0.924	0.939	0.931	0.826	0.962	FALSE	FALSE	FALSE	FALSE	FALSE	FALSE	Dihydroxyacetone kinase 1 OS=Saccharomyces cerevisiae (strain ATCC 204508 / S288c) GN=DAK1 PE=1 SV=1	-0.0508	0.0938	0.181	0.145	0.232	0.0873
DAP2	P18962	0.7629	0.088618	0.0507909	0.146554	0.0857681	0.748421	0.983	0.679	0.737	0.82	0.444	0.956	FALSE	FALSE	FALSE	FALSE	FALSE	FALSE	Dipeptidyl aminopeptidase B OS=Saccharomyces cerevisiae (strain ATCC 204508 / S288c) GN=DAP2 PE=1 SV=2	0.0635	0.385	0.453	0.322	0.389	0.0675
DBP10	Q12389	0.21878	0.74336	0.115053	0.352793	0.689286	0.195429	0.92	0.919	0.835	0.894	0.851	0.664	FALSE	FALSE	FALSE	FALSE	FALSE	FALSE	ATP-dependent RNA helicase DBP10 OS=Saccharomyces cerevisiae (strain ATCC 204508 / S288c) GN=DBP10 PE=1 SV=2	-0.752	-0.193	-0.988	0.559	-0.236	-0.795
DBP2	P24783	0.973685	0.736262	0.271967	0.761071	0.285367	0.433789	0.987	0.919	0.899	0.934	0.724	0.899	FALSE	FALSE	FALSE	FALSE	FALSE	FALSE	ATP-dependent RNA helicase DBP2 OS=Saccharomyces cerevisiae (strain ATCC 204508 / S288c) GN=DBP2 PE=1 SV=1	0.0259	0.266	0.89	0.24	0.864	0.625
DBP3	P20447	0.153615	0.289923	0.831438	0.0234505	0.214822	0.210916	0.873	0.848	0.948	0.507	0.668	0.698	FALSE	FALSE	FALSE	FALSE	FALSE	FALSE	ATP-dependent RNA helicase DBP3 OS=Saccharomyces cerevisiae (strain ATCC 204508 / S288c) GN=DBP3 PE=1 SV=2	0.45	-0.326	0.0638	-0.777	-0.386	0.39
DBP5	P20449	0.705081	0.107002	0.0871506	0.0557669	0.0450569	0.903381	0.981	0.713	0.807	0.685	0.279	0.966	FALSE	FALSE	FALSE	FALSE	FALSE	FALSE	ATP-dependent RNA helicase DBP5 OS=Saccharomyces cerevisiae (strain ATCC 204508 / S288c) GN=DBP5 PE=1 SV=2	0.0881	-0.4	-0.428	-0.488	-0.516	-0.0282
DBP6	P53734	0.0438444	0.814916	0.286598	0.0660882	0.267932	0.397083	0.595	0.924	0.902	0.714	0.712	0.884	FALSE	FALSE	FALSE	FALSE	FALSE	FALSE	ATP-dependent RNA helicase DBP6 OS=Saccharomyces cerevisiae (strain ATCC 204508 / S288c) GN=DBP6 PE=1 SV=1	1.35	0.141	0.66	-1.21	-0.688	0.519
DCP2	P53550	0.963526	0.0958708	0.513351	0.0887148	0.485293	0.274074	0.987	0.693	0.93	0.759	0.808	0.794	FALSE	FALSE	FALSE	FALSE	FALSE	FALSE	mRNA-decapping enzyme subunit 2 OS=Saccharomyces cerevisiae (strain ATCC 204508 / S288c) GN=DCP2 PE=1 SV=1	-0.015	0.588	0.217	0.603	0.232	-0.37
DCS1	Q06151	0.623545	0.221066	0.0965027	0.0996883	0.0409656	0.610253	0.978	0.819	0.818	0.775	0.257	0.94	FALSE	FALSE	FALSE	FALSE	FALSE	FALSE	m7GpppX diphosphatase OS=Saccharomyces cerevisiae (strain ATCC 204508 / S288c) GN=DCS1 PE=1 SV=1	-0.15	0.387	0.543	0.537	0.693	0.156
DCS2	Q12123	0.803746	0.785121	0.877386	0.604089	0.687955	0.905478	0.984	0.922	0.95	0.924	0.851	0.967	FALSE	FALSE	FALSE	FALSE	FALSE	FALSE	Inactive diphosphatase DCS2 OS=Saccharomyces cerevisiae (strain ATCC 204508 / S288c) GN=DCS2 PE=1 SV=3	-0.212	0.233	0.132	0.445	0.344	-0.101
DDI1	P40087	0.575063	0.313768	0.290503	0.641249	0.603906	0.957088	0.976	0.856	0.903	0.927	0.836	0.969	FALSE	FALSE	FALSE	FALSE	FALSE	FALSE	DNA damage-inducible protein 1 OS=Saccharomyces cerevisiae (strain ATCC 204508 / S288c) GN=DDI1 PE=1 SV=1	-0.324	-0.592	-0.623	-0.268	-0.299	-0.0308
DED1	P06634	0.628767	0.780919	0.107076	0.835676	0.233147	0.168898	0.978	0.922	0.828	0.938	0.685	0.615	FALSE	FALSE	FALSE	FALSE	FALSE	FALSE	ATP-dependent RNA helicase DED1 OS=Saccharomyces cerevisiae (strain ATCC 204508 / S288c) GN=DED1 PE=1 SV=2	0.107	0.0612	0.378	-0.0456	0.272	0.317
DED81	P38707	0.818608	0.126222	0.178177	0.182788	0.253461	0.831181	0.984	0.741	0.872	0.843	0.701	0.962	FALSE	FALSE	FALSE	FALSE	FALSE	FALSE	Asparagine--tRNA ligase, cytoplasmic OS=Saccharomyces cerevisiae (strain ATCC 204508 / S288c) GN=DED81 PE=1 SV=1	-0.0799	-0.565	-0.491	-0.485	-0.411	0.0743
DFM1	Q12743	0.632631	0.506798	0.380447	0.849081	0.680522	0.823715	0.978	0.895	0.917	0.939	0.85	0.962	FALSE	FALSE	FALSE	FALSE	FALSE	FALSE	DER1-like family member protein 1 OS=Saccharomyces cerevisiae (strain ATCC 204508 / S288c) GN=DFM1 PE=1 SV=1	0.289	0.404	0.538	0.115	0.249	0.134
DHH1	P39517	0.434896	0.558587	0.719769	0.185944	0.264012	0.818272	0.966	0.902	0.943	0.844	0.709	0.961	FALSE	FALSE	FALSE	FALSE	FALSE	FALSE	ATP-dependent RNA helicase DHH1 OS=Saccharomyces cerevisiae (strain ATCC 204508 / S288c) GN=DHH1 PE=1 SV=1	0.121	-0.0902	-0.055	-0.212	-0.176	0.0352
DLD1	P32891	0.321608	0.425603	0.244558	0.0899492	0.0453469	0.694143	0.951	0.882	0.893	0.761	0.281	0.951	FALSE	FALSE	FALSE	FALSE	FALSE	FALSE	D-lactate dehydrogenase [cytochrome] 1, mitochondrial OS=Saccharomyces cerevisiae (strain ATCC 204508 / S288c) GN=DLD1 PE=1 SV=2	0.666	-0.531	-0.789	-1.2	-1.46	-0.259
DNF1	P32660	0.065458	0.043744	0.00299952	0.818185	0.102211	0.149467	0.645	0.524	0.162	0.937	0.49	0.586	FALSE	FALSE	FALSE	FALSE	FALSE	FALSE	Phospholipid-transporting ATPase DNF1 OS=Saccharomyces cerevisiae (strain ATCC 204508 / S288c) GN=DNF1 PE=1 SV=2	0.541	0.603	1.01	0.0619	0.471	0.409
DNM1	P54861	0.911517	0.54572	0.998764	0.476605	0.91029	0.546722	0.986	0.9	0.954	0.912	0.88	0.93	FALSE	FALSE	FALSE	FALSE	FALSE	FALSE	Dynamin-related protein DNM1 OS=Saccharomyces cerevisiae (strain ATCC 204508 / S288c) GN=DNM1 PE=1 SV=1	-0.0437	0.24	0.000609	0.283	0.0443	-0.239
DOA1	P36037	0.0105471	0.395127	0.0749076	0.0492079	0.282188	0.299299	0.332	0.876	0.789	0.663	0.722	0.82	FALSE	FALSE	FALSE	FALSE	FALSE	FALSE	Protein DOA1 OS=Saccharomyces cerevisiae (strain ATCC 204508 / S288c) GN=DOA1 PE=1 SV=1	1.15	0.327	0.729	-0.82	-0.418	0.402
DOM34	P33309	0.952622	0.961099	0.89782	0.913864	0.944957	0.859425	0.986	0.933	0.95	0.942	0.883	0.964	FALSE	FALSE	FALSE	FALSE	FALSE	FALSE	Protein DOM34 OS=Saccharomyces cerevisiae (strain ATCC 204508 / S288c) GN=DOM34 PE=1 SV=2	-0.0136	0.0112	-0.0294	0.0247	-0.0158	-0.0405
DOP1	Q03921	0.344863	0.125269	0.118518	0.512597	0.491975	0.973286	0.955	0.74	0.838	0.916	0.81	0.97	FALSE	FALSE	FALSE	FALSE	FALSE	FALSE	Protein dopey OS=Saccharomyces cerevisiae (strain ATCC 204508 / S288c) GN=DOP1 PE=1 SV=1	0.359	0.605	0.617	0.246	0.258	0.0124
DOT5	P40553	0.375599	0.0173787	0.00452644	0.00354421	0.00099349	0.452462	0.959	0.295	0.236	0.119	0.00219	0.905	FALSE	FALSE	FALSE	FALSE	FALSE	FALSE	Peroxiredoxin DOT5 OS=Saccharomyces cerevisiae (strain ATCC 204508 / S288c) GN=DOT5 PE=1 SV=1	-0.177	0.542	0.691	0.719	0.868	0.15
DPL1	Q05567	0.602731	0.845859	0.273394	0.742491	0.548756	0.360217	0.977	0.926	0.9	0.933	0.824	0.865	FALSE	FALSE	FALSE	FALSE	FALSE	FALSE	Sphingosine-1-phosphate lyase OS=Saccharomyces cerevisiae (strain ATCC 204508 / S288c) GN=DPL1 PE=1 SV=1	-0.108	-0.0401	-0.233	0.0679	-0.125	-0.193
DPM1	P14020	0.79837	0.442068	0.877454	0.312629	0.682944	0.535301	0.983	0.885	0.95	0.886	0.85	0.927	FALSE	FALSE	FALSE	FALSE	FALSE	FALSE	Dolichol-phosphate mannosyltransferase OS=Saccharomyces cerevisiae (strain ATCC 204508 / S288c) GN=DPM1 PE=1 SV=3	-0.0491	0.15	0.0296	0.199	0.0786	-0.12
DPP1	Q05521	0.257371	0.177066	0.238061	0.807586	0.958371	0.848113	0.935	0.791	0.891	0.937	0.884	0.963	FALSE	FALSE	FALSE	FALSE	FALSE	FALSE	Diacylglycerol pyrophosphate phosphatase 1 OS=Saccharomyces cerevisiae (strain ATCC 204508 / S288c) GN=DPP1 PE=1 SV=1	0.5	0.604	0.523	0.104	0.0223	-0.0819
DPS1	P04802	0.819934	0.640705	0.80208	0.809555	0.98155	0.827456	0.984	0.911	0.947	0.937	0.886	0.962	FALSE	FALSE	FALSE	FALSE	FALSE	FALSE	Aspartate--tRNA ligase, cytoplasmic OS=Saccharomyces cerevisiae (strain ATCC 204508 / S288c) GN=DPS1 PE=1 SV=3	-0.104	-0.214	-0.114	-0.11	-0.0105	0.0993
DRS1	P32892	0.280826	0.532063	0.599723	0.103661	0.122991	0.918312	0.942	0.899	0.936	0.78	0.538	0.967	FALSE	FALSE	FALSE	FALSE	FALSE	FALSE	ATP-dependent RNA helicase DRS1 OS=Saccharomyces cerevisiae (strain ATCC 204508 / S288c) GN=DRS1 PE=1 SV=2	0.452	-0.257	-0.215	-0.708	-0.667	0.0417
DSL1	P53847	0.274683	0.0897739	0.479476	0.488592	0.683221	0.28082	0.94	0.681	0.927	0.913	0.85	0.801	FALSE	FALSE	FALSE	FALSE	FALSE	FALSE	Protein transport protein DSL1 OS=Saccharomyces cerevisiae (strain ATCC 204508 / S288c) GN=DSL1 PE=1 SV=1	0.359	0.582	0.228	0.223	-0.131	-0.354
DYS1	P38791	0.541675	0.52012	0.557569	0.972985	0.980472	0.953479	0.974	0.897	0.934	0.944	0.886	0.969	FALSE	FALSE	FALSE	FALSE	FALSE	FALSE	Deoxyhypusine synthase OS=Saccharomyces cerevisiae (strain ATCC 204508 / S288c) GN=DYS1 PE=1 SV=1	-0.451	-0.475	-0.433	-0.0248	0.0179	0.0427
ECM29	P38737	0.698022	0.126144	0.819241	0.0651628	0.872458	0.0859147	0.981	0.741	0.947	0.712	0.876	0.387	FALSE	FALSE	FALSE	FALSE	FALSE	FALSE	Proteasome component ECM29 OS=Saccharomyces cerevisiae (strain ATCC 204508 / S288c) GN=ECM29 PE=1 SV=1	-0.123	0.515	-0.0726	0.638	0.0509	-0.587
ECM33	P38248	0.0845385	0.796854	0.322723	0.0541049	0.0141267	0.456092	0.732	0.923	0.909	0.68	0.0909	0.907	FALSE	FALSE	FALSE	FALSE	FALSE	FALSE	Cell wall protein ECM33 OS=Saccharomyces cerevisiae (strain ATCC 204508 / S288c) GN=ECM33 PE=1 SV=3	-0.338	0.0468	0.184	0.385	0.522	0.137
EDE1	P34216	0.769347	0.0552554	0.173799	0.0917421	0.272275	0.500047	0.983	0.579	0.87	0.763	0.715	0.919	FALSE	FALSE	FALSE	FALSE	FALSE	FALSE	EH domain-containing and endocytosis protein 1 OS=Saccharomyces cerevisiae (strain ATCC 204508 / S288c) GN=EDE1 PE=1 SV=2	0.0751	0.539	0.364	0.464	0.289	-0.174
EFB1	P32471	0.7738	0.783695	0.836767	0.989646	0.623241	0.632285	0.983	0.922	0.948	0.945	0.84	0.944	FALSE	FALSE	FALSE	FALSE	FALSE	FALSE	Elongation factor 1-beta OS=Saccharomyces cerevisiae (strain ATCC 204508 / S288c) GN=EFB1 PE=1 SV=4	-0.179	-0.171	0.128	0.00808	0.308	0.3
EFM1	P38732	0.635569	0.0389698	0.0560604	0.0166732	0.0241075	0.83651	0.978	0.495	0.751	0.426	0.153	0.963	FALSE	FALSE	FALSE	FALSE	FALSE	FALSE	Protein-lysine N-methyltransferase EFM1 OS=Saccharomyces cerevisiae (strain ATCC 204508 / S288c) GN=EFM1 PE=1 SV=1	0.166	-0.805	-0.733	-0.972	-0.899	0.0721
EFM5	P53200	0.673987	0.349543	0.471194	0.187109	0.264124	0.82113	0.98	0.866	0.927	0.845	0.709	0.962	FALSE	FALSE	FALSE	FALSE	FALSE	FALSE	Protein-lysine N-methyltransferase EFM5 OS=Saccharomyces cerevisiae (strain ATCC 204508 / S288c) GN=EFM5 PE=1 SV=2	-0.208	0.471	0.359	0.678	0.567	-0.111
EFR3	Q03653	0.348109	0.318806	0.11725	0.94983	0.483958	0.522749	0.955	0.857	0.837	0.943	0.808	0.924	FALSE	FALSE	FALSE	FALSE	FALSE	FALSE	Protein EFR3 OS=Saccharomyces cerevisiae (strain ATCC 204508 / S288c) GN=EFR3 PE=1 SV=1	-0.442	-0.471	-0.768	-0.029	-0.326	-0.297
EFT1	P32324	0.777703	0.876613	0.432174	0.898569	0.608968	0.524819	0.983	0.928	0.923	0.941	0.837	0.925	FALSE	FALSE	FALSE	FALSE	FALSE	FALSE	Elongation factor 2 OS=Saccharomyces cerevisiae (strain ATCC 204508 / S288c) GN=EFT1 PE=1 SV=1	-0.0735	-0.0404	-0.207	0.0331	-0.134	-0.167
EGD1	Q02642	0.120439	0.474789	0.494138	0.363499	0.347809	0.974372	0.827	0.89	0.929	0.896	0.758	0.97	FALSE	FALSE	FALSE	FALSE	FALSE	FALSE	Nascent polypeptide-associated complex subunit beta-1 OS=Saccharomyces cerevisiae (strain ATCC 204508 / S288c) GN=EGD1 PE=1 SV=2	-0.573	-0.251	-0.24	0.322	0.333	0.0111
EGD2	P38879	0.800768	0.37011	0.253783	0.258402	0.172005	0.791435	0.984	0.871	0.895	0.872	0.619	0.959	FALSE	FALSE	FALSE	FALSE	FALSE	FALSE	Nascent polypeptide-associated complex subunit alpha OS=Saccharomyces cerevisiae (strain ATCC 204508 / S288c) GN=EGD2 PE=1 SV=3	-0.0566	0.205	0.264	0.261	0.32	0.0593
EHT1	P38295	0.484112	0.24311	0.209018	0.0769914	0.0648463	0.920847	0.97	0.83	0.883	0.738	0.37	0.967	FALSE	FALSE	FALSE	FALSE	FALSE	FALSE	Medium-chain fatty acid ethyl ester synthase/esterase 2 OS=Saccharomyces cerevisiae (strain ATCC 204508 / S288c) GN=EHT1 PE=1 SV=1	-0.202	0.344	0.372	0.546	0.574	0.0283
EIS1	Q05050	0.944599	0.85407	0.518718	0.908804	0.56343	0.641572	0.986	0.927	0.931	0.941	0.828	0.945	FALSE	FALSE	FALSE	FALSE	FALSE	FALSE	Eisosome protein 1 OS=Saccharomyces cerevisiae (strain ATCC 204508 / S288c) GN=EIS1 PE=1 SV=1	-0.0338	-0.0897	-0.318	-0.0558	-0.284	-0.228
ELO1	P39540	0.413757	0.944273	0.428207	0.452923	0.979029	0.468256	0.964	0.932	0.922	0.909	0.886	0.91	FALSE	FALSE	FALSE	FALSE	FALSE	FALSE	Elongation of fatty acids protein 1 OS=Saccharomyces cerevisiae (strain ATCC 204508 / S288c) GN=ELO1 PE=1 SV=1	0.27	0.0227	0.262	-0.248	-0.00855	0.239
ELO3	P40319	0.399069	0.360058	0.501601	0.939205	0.858124	0.7989	0.962	0.868	0.929	0.943	0.874	0.96	FALSE	FALSE	FALSE	FALSE	FALSE	FALSE	Elongation of fatty acids protein 3 OS=Saccharomyces cerevisiae (strain ATCC 204508 / S288c) GN=ELO3 PE=1 SV=1	-0.241	-0.262	-0.191	-0.0214	0.0502	0.0716
ELP3	Q02908	0.515992	0.131108	0.0995778	0.0425276	0.0317273	0.868832	0.972	0.747	0.821	0.635	0.202	0.965	FALSE	FALSE	FALSE	FALSE	FALSE	FALSE	Elongator complex protein 3 OS=Saccharomyces cerevisiae (strain ATCC 204508 / S288c) GN=ELP3 PE=1 SV=1	0.228	-0.555	-0.612	-0.783	-0.84	-0.0573
EMC1	P25574	0.987591	0.576597	0.631437	0.587019	0.620612	0.3086	0.987	0.904	0.938	0.922	0.839	0.828	FALSE	FALSE	FALSE	FALSE	FALSE	FALSE	ER membrane protein complex subunit 1 OS=Saccharomyces cerevisiae (strain ATCC 204508 / S288c) GN=EMC1 PE=1 SV=1	0.00443	0.16	-0.137	0.156	-0.142	-0.297
EMC2	P47133	0.303498	0.362643	0.288189	0.898731	0.971302	0.870374	0.947	0.869	0.903	0.941	0.885	0.965	FALSE	FALSE	FALSE	FALSE	FALSE	FALSE	ER membrane protein complex subunit 2 OS=Saccharomyces cerevisiae (strain ATCC 204508 / S288c) GN=EMC2 PE=1 SV=1	0.221	0.195	0.229	-0.0266	0.00753	0.0342
EMC4	P53073	0.18253	0.875852	0.324573	0.142115	0.701186	0.25897	0.899	0.928	0.909	0.817	0.853	0.776	FALSE	FALSE	FALSE	FALSE	FALSE	FALSE	ER membrane protein complex subunit 4 OS=Saccharomyces cerevisiae (strain ATCC 204508 / S288c) GN=EMC4 PE=1 SV=1	-0.51	0.0571	-0.369	0.567	0.141	-0.426
EMC5	P40540	0.627401	0.906804	0.771471	0.548558	0.442587	0.862003	0.978	0.93	0.945	0.919	0.795	0.964	FALSE	FALSE	FALSE	FALSE	FALSE	FALSE	ER membrane protein complex subunit 5 OS=Saccharomyces cerevisiae (strain ATCC 204508 / S288c) GN=EMC5 PE=1 SV=1	-0.106	0.0254	0.0631	0.131	0.169	0.0377
EMP24	P32803	0.215072	0.109006	0.0790215	0.673937	0.544003	0.849603	0.918	0.716	0.795	0.929	0.823	0.963	FALSE	FALSE	FALSE	FALSE	FALSE	FALSE	Endosomal protein P24B OS=Saccharomyces cerevisiae (strain ATCC 204508 / S288c) GN=EMP24 PE=1 SV=1	-0.327	-0.435	-0.483	-0.107	-0.156	-0.0482
EMP47	P43555	0.15822	0.874425	0.78731	0.122262	0.240928	0.669756	0.878	0.928	0.946	0.8	0.691	0.948	FALSE	FALSE	FALSE	FALSE	FALSE	FALSE	Protein EMP47 OS=Saccharomyces cerevisiae (strain ATCC 204508 / S288c) GN=EMP47 PE=1 SV=1	-0.249	0.0265	-0.0453	0.276	0.204	-0.0719
EMP70	P32802	0.611674	0.852579	0.681733	0.74583	0.921036	0.821545	0.977	0.927	0.941	0.933	0.881	0.962	FALSE	FALSE	FALSE	FALSE	FALSE	FALSE	Transmembrane 9 superfamily member 1 OS=Saccharomyces cerevisiae (strain ATCC 204508 / S288c) GN=EMP70 PE=1 SV=2	-0.182	-0.0664	-0.147	0.116	0.0354	-0.0806
EMW1	P42842	0.328859	0.586353	0.893536	0.14272	0.394949	0.50011	0.952	0.905	0.95	0.818	0.778	0.919	FALSE	FALSE	FALSE	FALSE	FALSE	FALSE	Essential for maintenance of the cell wall protein 1 OS=Saccharomyces cerevisiae (strain ATCC 204508 / S288c) GN=EMW1 PE=1 SV=1	0.35	-0.192	0.0468	-0.541	-0.303	0.238
ENA2	Q01896	0.341019	0.968177	0.436621	0.360304	0.853852	0.459478	0.954	0.933	0.923	0.895	0.873	0.908	FALSE	FALSE	FALSE	FALSE	FALSE	FALSE	Sodium transport ATPase 2 OS=Saccharomyces cerevisiae (strain ATCC 204508 / S288c) GN=ENA2 PE=1 SV=1	0.991	0.0406	0.803	-0.95	-0.188	0.763
END3	P39013	0.526868	0.59316	0.292842	0.919494	0.659605	0.589378	0.973	0.906	0.903	0.942	0.846	0.937	FALSE	FALSE	FALSE	FALSE	FALSE	FALSE	Actin cytoskeleton-regulatory complex protein END3 OS=Saccharomyces cerevisiae (strain ATCC 204508 / S288c) GN=END3 PE=1 SV=1	0.144	0.121	0.244	-0.0228	0.0999	0.123
ENO2	P00925	0.320241	0.42153	0.291127	0.839961	0.946783	0.788377	0.951	0.881	0.903	0.938	0.883	0.959	FALSE	FALSE	FALSE	FALSE	FALSE	FALSE	Enolase 2 OS=Saccharomyces cerevisiae (strain ATCC 204508 / S288c) GN=ENO2 PE=1 SV=2	-0.301	-0.242	-0.321	0.0598	-0.0197	-0.0795
ENP1	P38333	0.745267	0.489371	0.580046	0.317403	0.386086	0.887065	0.982	0.893	0.935	0.887	0.775	0.966	FALSE	FALSE	FALSE	FALSE	FALSE	FALSE	Essential nuclear protein 1 OS=Saccharomyces cerevisiae (strain ATCC 204508 / S288c) GN=ENP1 PE=1 SV=1	0.119	-0.256	-0.204	-0.376	-0.324	0.0521
ENT2	Q05785	0.0380647	0.281309	0.164316	0.242511	0.399102	0.72604	0.569	0.845	0.866	0.867	0.78	0.954	FALSE	FALSE	FALSE	FALSE	FALSE	FALSE	Epsin-2 OS=Saccharomyces cerevisiae (strain ATCC 204508 / S288c) GN=ENT2 PE=1 SV=1	-0.582	-0.278	-0.366	0.303	0.215	-0.0882
ENT3	P47160	0.702107	0.162515	0.322155	0.291903	0.532069	0.652195	0.981	0.779	0.909	0.881	0.82	0.946	FALSE	FALSE	FALSE	FALSE	FALSE	FALSE	Epsin-3 OS=Saccharomyces cerevisiae (strain ATCC 204508 / S288c) GN=ENT3 PE=1 SV=1	0.105	0.402	0.278	0.297	0.173	-0.124
ENT5	Q03769	0.64835	0.934202	0.407191	0.707994	0.210936	0.364474	0.979	0.931	0.92	0.931	0.664	0.867	FALSE	FALSE	FALSE	FALSE	FALSE	FALSE	Epsin-5 OS=Saccharomyces cerevisiae (strain ATCC 204508 / S288c) GN=ENT5 PE=1 SV=1	0.143	0.0257	-0.262	-0.117	-0.405	-0.288
ERG1	P32476	0.23551	0.737963	0.243887	0.380613	0.981453	0.392665	0.927	0.919	0.893	0.899	0.886	0.882	FALSE	FALSE	FALSE	FALSE	FALSE	FALSE	Squalene monooxygenase OS=Saccharomyces cerevisiae (strain ATCC 204508 / S288c) GN=ERG1 PE=1 SV=2	0.683	0.186	0.67	-0.497	-0.0129	0.484
ERG10	P41338	0.627819	0.813467	0.445532	0.801821	0.774947	0.593315	0.978	0.924	0.924	0.936	0.864	0.938	FALSE	FALSE	FALSE	FALSE	FALSE	FALSE	Acetyl-CoA acetyltransferase OS=Saccharomyces cerevisiae (strain ATCC 204508 / S288c) GN=ERG10 PE=1 SV=3	-0.161	-0.0782	-0.256	0.0832	-0.0948	-0.178
ERG11	P10614	0.800491	0.513378	0.882484	0.370551	0.689588	0.610456	0.984	0.896	0.95	0.897	0.851	0.94	FALSE	FALSE	FALSE	FALSE	FALSE	FALSE	Lanosterol 14-alpha demethylase OS=Saccharomyces cerevisiae (strain ATCC 204508 / S288c) GN=ERG11 PE=1 SV=1	0.173	-0.452	-0.101	-0.625	-0.274	0.351
ERG13	P54839	0.39785	0.891032	0.419371	0.474887	0.96813	0.499026	0.962	0.929	0.922	0.912	0.885	0.919	FALSE	FALSE	FALSE	FALSE	FALSE	FALSE	Hydroxymethylglutaryl-CoA synthase OS=Saccharomyces cerevisiae (strain ATCC 204508 / S288c) GN=ERG13 PE=1 SV=1	0.644	0.103	0.614	-0.542	-0.0299	0.512
ERG2	P32352	0.130357	0.335973	0.10328	0.539806	0.888656	0.454241	0.844	0.862	0.824	0.918	0.877	0.906	FALSE	FALSE	FALSE	FALSE	FALSE	FALSE	C-8 sterol isomerase OS=Saccharomyces cerevisiae (strain ATCC 204508 / S288c) GN=ERG2 PE=1 SV=1	-0.281	-0.172	-0.305	0.108	-0.0245	-0.133
ERG20	P08524	0.159759	0.594495	0.766502	0.0650006	0.0978173	0.811732	0.88	0.906	0.945	0.711	0.479	0.961	FALSE	FALSE	FALSE	FALSE	FALSE	FALSE	Farnesyl pyrophosphate synthase OS=Saccharomyces cerevisiae (strain ATCC 204508 / S288c) GN=ERG20 PE=1 SV=2	-0.342	0.124	0.0688	0.466	0.411	-0.0552
ERG26	P53199	0.48382	0.435052	0.800665	0.153978	0.346967	0.592032	0.97	0.884	0.947	0.826	0.758	0.938	FALSE	FALSE	FALSE	FALSE	FALSE	FALSE	Sterol-4-alpha-carboxylate 3-dehydrogenase, decarboxylating OS=Saccharomyces cerevisiae (strain ATCC 204508 / S288c) GN=ERG26 PE=1 SV=1	-0.122	0.137	0.0436	0.259	0.166	-0.093
ERG27	Q12452	0.935662	0.104434	0.182594	0.091124	0.160621	0.73248	0.986	0.709	0.873	0.762	0.603	0.955	FALSE	FALSE	FALSE	FALSE	FALSE	FALSE	3-keto-steroid reductase OS=Saccharomyces cerevisiae (strain ATCC 204508 / S288c) GN=ERG27 PE=1 SV=1	-0.0241	0.518	0.416	0.542	0.44	-0.102
ERG28	P40030	0.454283	0.371617	0.0996252	0.878687	0.326023	0.40165	0.968	0.871	0.821	0.94	0.747	0.886	FALSE	FALSE	FALSE	FALSE	FALSE	FALSE	Ergosterol biosynthetic protein 28 OS=Saccharomyces cerevisiae (strain ATCC 204508 / S288c) GN=ERG28 PE=1 SV=1	0.52	0.624	1.21	0.105	0.689	0.584
ERG4	P25340	0.979006	0.0577676	0.0446803	0.0551711	0.0426528	0.883692	0.987	0.589	0.718	0.683	0.266	0.965	FALSE	FALSE	FALSE	FALSE	FALSE	FALSE	Delta(24(24(1)))-sterol reductase OS=Saccharomyces cerevisiae (strain ATCC 204508 / S288c) GN=ERG4 PE=1 SV=2	-0.00841	0.666	0.713	0.674	0.721	0.0468
ERG5	P54781	0.580184	0.96161	0.550624	0.612867	0.261408	0.519843	0.976	0.933	0.933	0.924	0.707	0.924	FALSE	FALSE	FALSE	FALSE	FALSE	FALSE	Cytochrome P450 61 OS=Saccharomyces cerevisiae (strain ATCC 204508 / S288c) GN=ERG5 PE=1 SV=1	0.273	0.0236	-0.295	-0.249	-0.568	-0.318
ERG6	P25087	0.793243	0.245487	0.335859	0.357872	0.475578	0.828683	0.983	0.831	0.911	0.895	0.806	0.962	FALSE	FALSE	FALSE	FALSE	FALSE	FALSE	Sterol 24-C-methyltransferase OS=Saccharomyces cerevisiae (strain ATCC 204508 / S288c) GN=ERG6 PE=1 SV=4	-0.044	-0.201	-0.165	-0.157	-0.121	0.0363
ERG9	P29704	0.602395	0.102633	0.546869	0.237751	0.933497	0.269176	0.977	0.706	0.933	0.866	0.882	0.788	FALSE	FALSE	FALSE	FALSE	FALSE	FALSE	Squalene synthase OS=Saccharomyces cerevisiae (strain ATCC 204508 / S288c) GN=ERG9 PE=1 SV=2	0.0894	0.298	0.104	0.208	0.0142	-0.194
ERO1	Q03103	0.224798	0.481841	0.273106	0.0699532	0.896327	0.0874922	0.923	0.892	0.9	0.723	0.878	0.395	FALSE	FALSE	FALSE	FALSE	FALSE	FALSE	Endoplasmic oxidoreductin-1 OS=Saccharomyces cerevisiae (strain ATCC 204508 / S288c) GN=ERO1 PE=1 SV=1	-0.493	0.278	-0.442	0.771	0.051	-0.72
ERP1	Q05359	0.559996	0.7559	0.202706	0.377794	0.465475	0.122987	0.975	0.92	0.881	0.898	0.803	0.528	FALSE	FALSE	FALSE	FALSE	FALSE	FALSE	Protein ERP1 OS=Saccharomyces cerevisiae (strain ATCC 204508 / S288c) GN=ERP1 PE=1 SV=1	-0.102	0.054	-0.23	0.156	-0.128	-0.284
ERP2	P39704	0.288368	0.259129	0.235986	0.941787	0.892153	0.950082	0.944	0.837	0.891	0.943	0.878	0.969	FALSE	FALSE	FALSE	FALSE	FALSE	FALSE	Protein ERP2 OS=Saccharomyces cerevisiae (strain ATCC 204508 / S288c) GN=ERP2 PE=1 SV=1	-0.656	-0.7	-0.737	-0.0439	-0.0815	-0.0376
ERV25	P54837	0.691541	0.813553	0.615822	0.529851	0.375846	0.788461	0.98	0.924	0.937	0.917	0.771	0.959	FALSE	FALSE	FALSE	FALSE	FALSE	FALSE	Endoplasmic reticulum vesicle protein 25 OS=Saccharomyces cerevisiae (strain ATCC 204508 / S288c) GN=ERV25 PE=1 SV=1	0.0737	-0.0437	-0.0934	-0.117	-0.167	-0.0497
ERV29	P53337	0.74	0.22677	0.354477	0.133972	0.218438	0.75848	0.982	0.822	0.914	0.811	0.671	0.957	FALSE	FALSE	FALSE	FALSE	FALSE	FALSE	ER-derived vesicles protein ERV29 OS=Saccharomyces cerevisiae (strain ATCC 204508 / S288c) GN=ERV29 PE=1 SV=1	-0.111	0.42	0.317	0.531	0.428	-0.103
ERV46	P39727	0.12195	0.917959	0.429953	0.102692	0.0304024	0.489941	0.83	0.931	0.923	0.778	0.194	0.916	FALSE	FALSE	FALSE	FALSE	FALSE	FALSE	ER-derived vesicles protein ERV46 OS=Saccharomyces cerevisiae (strain ATCC 204508 / S288c) GN=ERV46 PE=1 SV=2	0.405	-0.0254	-0.197	-0.43	-0.602	-0.172
ETT1	Q08421	0.830737	0.621247	0.74885	0.777515	0.914829	0.860287	0.984	0.909	0.944	0.935	0.88	0.964	FALSE	FALSE	FALSE	FALSE	FALSE	FALSE	Enhancer of translation termination 1 OS=Saccharomyces cerevisiae (strain ATCC 204508 / S288c) GN=ETT1 PE=1 SV=1	-0.0552	-0.128	-0.0828	-0.0731	-0.0276	0.0455
EUG1	P32474	0.612571	0.319037	0.952082	0.610895	0.654635	0.346996	0.978	0.857	0.952	0.924	0.846	0.857	FALSE	FALSE	FALSE	FALSE	FALSE	FALSE	Protein disulfide-isomerase EUG1 OS=Saccharomyces cerevisiae (strain ATCC 204508 / S288c) GN=EUG1 PE=1 SV=1	-0.15	-0.301	-0.0177	-0.151	0.133	0.284
EXG2	P52911	0.226169	0.171689	0.0222018	0.0196906	0.00245557	0.25026	0.923	0.787	0.59	0.466	0.0102	0.764	FALSE	FALSE	FALSE	FALSE	FALSE	FALSE	Glucan 1,3-beta-glucosidase 2 OS=Saccharomyces cerevisiae (strain ATCC 204508 / S288c) GN=EXG2 PE=1 SV=1	-0.288	0.328	0.6	0.616	0.888	0.272
FAA1	P30624	0.613224	0.977402	0.815557	0.632892	0.783597	0.837542	0.978	0.934	0.947	0.926	0.865	0.963	FALSE	FALSE	FALSE	FALSE	FALSE	FALSE	Long-chain-fatty-acid--CoA ligase 1 OS=Saccharomyces cerevisiae (strain ATCC 204508 / S288c) GN=FAA1 PE=1 SV=1	-0.187	-0.0104	-0.0857	0.176	0.101	-0.0754
FAA4	P47912	0.280393	0.250643	0.133965	0.0394243	0.636367	0.0169035	0.942	0.833	0.849	0.62	0.842	0.0387	FALSE	FALSE	FALSE	FALSE	FALSE	FALSE	Long-chain-fatty-acid--CoA ligase 4 OS=Saccharomyces cerevisiae (strain ATCC 204508 / S288c) GN=FAA4 PE=1 SV=1	0.229	-0.245	0.327	-0.474	0.098	0.572
FAS1	P07149	0.410061	0.346199	0.623776	0.0937408	0.731205	0.165418	0.964	0.865	0.938	0.766	0.858	0.611	FALSE	FALSE	FALSE	FALSE	FALSE	FALSE	Fatty acid synthase subunit beta OS=Saccharomyces cerevisiae (strain ATCC 204508 / S288c) GN=FAS1 PE=1 SV=2	0.218	-0.25	0.128	-0.468	-0.0896	0.379
FAS2	P19097	0.456627	0.920934	0.487551	0.401404	0.958375	0.429844	0.968	0.931	0.928	0.902	0.884	0.898	FALSE	FALSE	FALSE	FALSE	FALSE	FALSE	Fatty acid synthase subunit alpha OS=Saccharomyces cerevisiae (strain ATCC 204508 / S288c) GN=FAS2 PE=1 SV=2	0.259	-0.0341	0.241	-0.294	-0.0179	0.276
FBA1	P14540	0.164299	0.952201	0.782463	0.180696	0.251939	0.828646	0.884	0.932	0.946	0.842	0.7	0.962	FALSE	FALSE	FALSE	FALSE	FALSE	FALSE	Fructose-bisphosphate aldolase OS=Saccharomyces cerevisiae (strain ATCC 204508 / S288c) GN=FBA1 PE=1 SV=3	-0.505	-0.0207	-0.0957	0.485	0.41	-0.0749
FBP1	P09201	0.664886	0.130862	0.146248	0.0625625	0.0704044	0.945695	0.98	0.747	0.856	0.705	0.392	0.969	FALSE	FALSE	FALSE	FALSE	FALSE	FALSE	Fructose-1,6-bisphosphatase OS=Saccharomyces cerevisiae (strain ATCC 204508 / S288c) GN=FBP1 PE=1 SV=2	0.697	-2.57	-2.46	-3.26	-3.15	0.109
FET3	P38993	0.841801	0.0782538	0.129325	0.109793	0.17849	0.765802	0.984	0.654	0.846	0.787	0.627	0.958	FALSE	FALSE	FALSE	FALSE	FALSE	FALSE	Iron transport multicopper oxidase FET3 OS=Saccharomyces cerevisiae (strain ATCC 204508 / S288c) GN=FET3 PE=1 SV=2	0.158	1.51	1.28	1.35	1.12	-0.237
FIS1	P40515	0.848229	0.211007	0.23431	0.156078	0.174179	0.945208	0.985	0.813	0.89	0.827	0.622	0.968	FALSE	FALSE	FALSE	FALSE	FALSE	FALSE	Mitochondria fission 1 protein OS=Saccharomyces cerevisiae (strain ATCC 204508 / S288c) GN=FIS1 PE=1 SV=1	0.12	-0.818	-0.775	-0.939	-0.896	0.0432
FKS1	P38631	0.220844	0.985926	0.0431631	0.226855	0.339887	0.0445277	0.921	0.934	0.712	0.862	0.754	0.164	FALSE	FALSE	FALSE	FALSE	FALSE	FALSE	1,3-beta-glucan synthase component FKS1 OS=Saccharomyces cerevisiae (strain ATCC 204508 / S288c) GN=FKS1 PE=1 SV=2	0.48	0.00666	0.849	-0.474	0.369	0.842
FMP10	P40098	0.187979	0.733473	0.656142	0.107966	0.363176	0.437135	0.903	0.919	0.94	0.785	0.765	0.9	FALSE	FALSE	FALSE	FALSE	FALSE	FALSE	Uncharacterized mitochondrial membrane protein FMP10 OS=Saccharomyces cerevisiae (strain ATCC 204508 / S288c) GN=FMP10 PE=1 SV=1	0.369	-0.0915	0.12	-0.46	-0.249	0.211
FMP45	Q07651	0.86068	0.80064	0.848947	0.669663	0.71507	0.950338	0.985	0.923	0.949	0.929	0.855	0.969	FALSE	FALSE	FALSE	FALSE	FALSE	FALSE	SUR7 family protein FMP45 OS=Saccharomyces cerevisiae (strain ATCC 204508 / S288c) GN=FMP45 PE=1 SV=1	0.357	-0.514	-0.387	-0.87	-0.744	0.127
FMP52	P40008	0.758345	0.163903	0.584188	0.263487	0.808258	0.371851	0.982	0.78	0.935	0.874	0.868	0.871	FALSE	FALSE	FALSE	FALSE	FALSE	FALSE	Protein FMP52, mitochondrial OS=Saccharomyces cerevisiae (strain ATCC 204508 / S288c) GN=FMP52 PE=1 SV=1	0.0629	0.299	0.113	0.236	0.0496	-0.186
FPR1	P20081	0.500688	0.62898	0.542346	0.258499	0.212779	0.897413	0.971	0.909	0.932	0.872	0.666	0.966	FALSE	FALSE	FALSE	FALSE	FALSE	FALSE	FK506-binding protein 1 OS=Saccharomyces cerevisiae (strain ATCC 204508 / S288c) GN=FPR1 PE=1 SV=2	-0.148	0.106	0.134	0.253	0.281	0.028
FPR3	P38911	0.583478	0.0229208	0.0422345	0.0609151	0.10964	0.73177	0.976	0.362	0.709	0.701	0.508	0.955	FALSE	FALSE	FALSE	FALSE	FALSE	FALSE	FK506-binding nuclear protein OS=Saccharomyces cerevisiae (strain ATCC 204508 / S288c) GN=FPR3 PE=1 SV=2	-0.138	-0.648	-0.563	-0.511	-0.425	0.0856
FRD1	P32614	0.707248	0.590151	0.495348	0.868501	0.754879	0.882957	0.981	0.905	0.929	0.94	0.861	0.965	FALSE	FALSE	FALSE	FALSE	FALSE	FALSE	Fumarate reductase 1 OS=Saccharomyces cerevisiae (strain ATCC 204508 / S288c) GN=FRD1 PE=1 SV=1	0.239	0.344	0.437	0.105	0.198	0.0933
FRS1	P15624	0.247529	0.156546	0.279537	0.76851	0.934337	0.706895	0.932	0.774	0.901	0.935	0.882	0.952	FALSE	FALSE	FALSE	FALSE	FALSE	FALSE	Phenylalanine--tRNA ligase beta subunit OS=Saccharomyces cerevisiae (strain ATCC 204508 / S288c) GN=FRS1 PE=1 SV=3	-0.624	-0.778	-0.581	-0.154	0.043	0.197
FRS2	P15625	0.371349	0.895751	0.362751	0.309469	0.986271	0.301959	0.959	0.929	0.915	0.885	0.887	0.822	FALSE	FALSE	FALSE	FALSE	FALSE	FALSE	Phenylalanine--tRNA ligase alpha subunit OS=Saccharomyces cerevisiae (strain ATCC 204508 / S288c) GN=FRS2 PE=1 SV=3	0.405	-0.0583	0.413	-0.464	0.00765	0.471
FSH3	Q99369	0.188313	0.932655	0.479319	0.214674	0.514727	0.531537	0.903	0.931	0.927	0.857	0.816	0.926	FALSE	FALSE	FALSE	FALSE	FALSE	FALSE	Family of serine hydrolases 3 OS=Saccharomyces cerevisiae (strain ATCC 204508 / S288c) GN=FSH3 PE=2 SV=1	-0.374	-0.023	-0.195	0.351	0.179	-0.172
FTR1	P40088	0.59047	0.199821	0.352084	0.0821479	0.156048	0.700793	0.977	0.807	0.913	0.748	0.596	0.952	FALSE	FALSE	FALSE	FALSE	FALSE	FALSE	Plasma membrane iron permease OS=Saccharomyces cerevisiae (strain ATCC 204508 / S288c) GN=FTR1 PE=1 SV=1	-0.608	1.5	1.07	2.11	1.68	-0.433
FUN12	P39730	0.500594	0.00567861	0.00681678	0.0189831	0.0228662	0.916986	0.971	0.0992	0.323	0.457	0.145	0.967	FALSE	FALSE	FALSE	FALSE	FALSE	FALSE	Eukaryotic translation initiation factor 5B OS=Saccharomyces cerevisiae (strain ATCC 204508 / S288c) GN=FUN12 PE=1 SV=2	-0.138	-0.688	-0.667	-0.55	-0.529	0.0212
GAA1	P39012	0.246768	0.148624	0.172623	0.745753	0.817016	0.925597	0.931	0.766	0.869	0.933	0.869	0.968	FALSE	FALSE	FALSE	FALSE	FALSE	FALSE	GPI transamidase component GAA1 OS=Saccharomyces cerevisiae (strain ATCC 204508 / S288c) GN=GAA1 PE=1 SV=1	0.369	0.469	0.44	0.1	0.0713	-0.0287
GAR1	P28007	0.0545146	0.891022	0.310473	0.0692019	0.295868	0.375532	0.626	0.929	0.907	0.721	0.73	0.873	FALSE	FALSE	FALSE	FALSE	FALSE	FALSE	H/ACA ribonucleoprotein complex subunit 1 OS=Saccharomyces cerevisiae (strain ATCC 204508 / S288c) GN=GAR1 PE=1 SV=1	-0.736	-0.0477	-0.362	0.688	0.374	-0.314
GAS1	P22146	0.476101	0.0678361	0.316847	0.22202	0.760977	0.346161	0.97	0.624	0.908	0.86	0.862	0.856	FALSE	FALSE	FALSE	FALSE	FALSE	FALSE	1,3-beta-glucanosyltransferase GAS1 OS=Saccharomyces cerevisiae (strain ATCC 204508 / S288c) GN=GAS1 PE=1 SV=2	0.169	0.465	0.24	0.296	0.0712	-0.225
GAS3	Q03655	0.111266	0.0614191	0.179123	0.00307213	0.00938109	0.525945	0.809	0.603	0.872	0.108	0.0566	0.925	FALSE	FALSE	FALSE	FALSE	FALSE	FALSE	Probable 1,3-beta-glucanosyltransferase GAS3 OS=Saccharomyces cerevisiae (strain ATCC 204508 / S288c) GN=GAS3 PE=1 SV=1	-0.315	0.379	0.261	0.694	0.575	-0.119
GAS5	Q08193	0.344439	0.562142	0.788761	0.141984	0.233389	0.752461	0.955	0.902	0.946	0.817	0.685	0.956	FALSE	FALSE	FALSE	FALSE	FALSE	FALSE	1,3-beta-glucanosyltransferase GAS5 OS=Saccharomyces cerevisiae (strain ATCC 204508 / S288c) GN=GAS5 PE=1 SV=1	-0.29	0.175	0.0805	0.465	0.37	-0.0948
GCD1	P09032	0.168939	0.884515	0.9847	0.21207	0.163851	0.869424	0.888	0.929	0.953	0.856	0.607	0.965	FALSE	FALSE	FALSE	FALSE	FALSE	FALSE	Translation initiation factor eIF-2B subunit gamma OS=Saccharomyces cerevisiae (strain ATCC 204508 / S288c) GN=GCD1 PE=1 SV=3	0.505	0.0509	-0.00671	-0.455	-0.512	-0.0576
GCD11	P32481	0.981739	0.0328872	0.332761	0.0315757	0.322239	0.178164	0.987	0.453	0.91	0.573	0.745	0.626	FALSE	FALSE	FALSE	FALSE	FALSE	FALSE	Eukaryotic translation initiation factor 2 subunit gamma OS=Saccharomyces cerevisiae (strain ATCC 204508 / S288c) GN=GCD11 PE=1 SV=1	0.006	-0.63	-0.26	-0.636	-0.266	0.37
GCD2	P12754	0.56762	0.622844	0.12828	0.93509	0.312073	0.277531	0.975	0.909	0.845	0.943	0.74	0.798	FALSE	FALSE	FALSE	FALSE	FALSE	FALSE	Translation initiation factor eIF-2B subunit delta OS=Saccharomyces cerevisiae (strain ATCC 204508 / S288c) GN=GCD2 PE=1 SV=1	-0.304	-0.261	-0.85	0.0429	-0.546	-0.589
GCD6	P32501	0.793098	0.570192	0.0809551	0.757389	0.125963	0.206664	0.983	0.903	0.798	0.934	0.544	0.689	FALSE	FALSE	FALSE	FALSE	FALSE	FALSE	Translation initiation factor eIF-2B subunit epsilon OS=Saccharomyces cerevisiae (strain ATCC 204508 / S288c) GN=GCD6 PE=1 SV=1	-0.0645	-0.141	-0.463	-0.076	-0.399	-0.323
GCD7	P32502	0.463918	0.302096	0.167312	0.751259	0.484755	0.69796	0.969	0.852	0.867	0.934	0.808	0.951	FALSE	FALSE	FALSE	FALSE	FALSE	FALSE	Translation initiation factor eIF-2B subunit beta OS=Saccharomyces cerevisiae (strain ATCC 204508 / S288c) GN=GCD7 PE=1 SV=1	-0.33	-0.471	-0.644	-0.141	-0.314	-0.173
GCN1	P33892	0.485028	0.630428	0.777998	0.249569	0.333913	0.840512	0.97	0.91	0.946	0.869	0.751	0.963	FALSE	FALSE	FALSE	FALSE	FALSE	FALSE	Translational activator GCN1 OS=Saccharomyces cerevisiae (strain ATCC 204508 / S288c) GN=GCN1 PE=1 SV=1	0.156	-0.107	-0.0623	-0.263	-0.218	0.0445
GCN20	P43535	0.607421	0.364702	0.182931	0.684305	0.389816	0.641687	0.977	0.869	0.874	0.93	0.776	0.945	FALSE	FALSE	FALSE	FALSE	FALSE	FALSE	Protein GCN20 OS=Saccharomyces cerevisiae (strain ATCC 204508 / S288c) GN=GCN20 PE=1 SV=1	-0.125	-0.224	-0.337	-0.0988	-0.212	-0.113
GCN3	P14741	0.192317	0.557804	0.15067	0.0723788	0.878006	0.0554258	0.905	0.902	0.859	0.729	0.876	0.222	FALSE	FALSE	FALSE	FALSE	FALSE	FALSE	Translation initiation factor eIF-2B subunit alpha OS=Saccharomyces cerevisiae (strain ATCC 204508 / S288c) GN=GCN3 PE=1 SV=1	-0.572	0.248	-0.637	0.821	-0.0645	-0.885
GCS1	P35197	0.111096	0.284348	0.0929973	0.553197	0.915861	0.486805	0.809	0.846	0.814	0.919	0.88	0.916	FALSE	FALSE	FALSE	FALSE	FALSE	FALSE	ADP-ribosylation factor GTPase-activating protein GCS1 OS=Saccharomyces cerevisiae (strain ATCC 204508 / S288c) GN=GCS1 PE=1 SV=1	-0.529	-0.343	-0.562	0.186	-0.0329	-0.219
GDA1	P32621	0.215822	0.416722	0.12433	0.646456	0.730301	0.427116	0.918	0.88	0.842	0.927	0.858	0.897	FALSE	FALSE	FALSE	FALSE	FALSE	FALSE	Guanosine-diphosphatase OS=Saccharomyces cerevisiae (strain ATCC 204508 / S288c) GN=GDA1 PE=1 SV=1	0.61	0.392	0.774	-0.219	0.164	0.383
GDB1	Q06625	0.299248	0.0709773	0.047762	0.378971	0.275345	0.820587	0.946	0.634	0.728	0.899	0.717	0.962	FALSE	FALSE	FALSE	FALSE	FALSE	FALSE	Glycogen debranching enzyme OS=Saccharomyces cerevisiae (strain ATCC 204508 / S288c) GN=GDB1 PE=1 SV=1	1.01	1.85	2.07	0.846	1.06	0.214
GDH1	P07262	0.932866	0.194321	0.165919	0.170181	0.14488	0.920222	0.986	0.803	0.866	0.836	0.578	0.967	FALSE	FALSE	FALSE	FALSE	FALSE	FALSE	NADP-specific glutamate dehydrogenase 1 OS=Saccharomyces cerevisiae (strain ATCC 204508 / S288c) GN=GDH1 PE=1 SV=2	-0.067	1.08	1.16	1.14	1.22	0.0797
GDH2	P33327	0.28283	0.507873	0.68767	0.0979601	0.152015	0.790712	0.942	0.895	0.941	0.772	0.59	0.959	FALSE	FALSE	FALSE	FALSE	FALSE	FALSE	NAD-specific glutamate dehydrogenase OS=Saccharomyces cerevisiae (strain ATCC 204508 / S288c) GN=GDH2 PE=1 SV=1	0.846	-0.512	-0.309	-1.36	-1.16	0.203
GDI1	P39958	0.445791	0.975617	0.467243	0.46347	0.970495	0.485457	0.967	0.934	0.926	0.91	0.885	0.915	FALSE	FALSE	FALSE	FALSE	FALSE	FALSE	Rab GDP-dissociation inhibitor OS=Saccharomyces cerevisiae (strain ATCC 204508 / S288c) GN=GDI1 PE=1 SV=1	-0.452	-0.0178	-0.43	0.434	0.0216	-0.412
GEA2	P39993	0.237011	0.580786	0.323736	0.508341	0.830885	0.650831	0.928	0.904	0.909	0.915	0.871	0.946	FALSE	FALSE	FALSE	FALSE	FALSE	FALSE	ARF guanine-nucleotide exchange factor 2 OS=Saccharomyces cerevisiae (strain ATCC 204508 / S288c) GN=GEA2 PE=1 SV=1	0.425	0.193	0.351	-0.232	-0.0742	0.158
GET1	P53192	0.591388	0.0572943	0.797218	0.143174	0.777338	0.0893189	0.977	0.587	0.946	0.818	0.864	0.404	FALSE	FALSE	FALSE	FALSE	FALSE	FALSE	Golgi to ER traffic protein 1 OS=Saccharomyces cerevisiae (strain ATCC 204508 / S288c) GN=GET1 PE=1 SV=1	0.201	0.777	0.0958	0.575	-0.105	-0.681
GET2	P40056	0.138629	0.0695264	0.351039	0.683362	0.543633	0.318686	0.856	0.629	0.913	0.929	0.823	0.837	FALSE	FALSE	FALSE	FALSE	FALSE	FALSE	Golgi to ER traffic protein 2 OS=Saccharomyces cerevisiae (strain ATCC 204508 / S288c) GN=GET2 PE=1 SV=2	-0.438	-0.553	-0.267	-0.115	0.172	0.286
GET3	Q12154	0.218112	0.248334	0.0610155	0.931593	0.44725	0.399891	0.92	0.832	0.763	0.942	0.797	0.885	FALSE	FALSE	FALSE	FALSE	FALSE	FALSE	ATPase GET3 OS=Saccharomyces cerevisiae (strain ATCC 204508 / S288c) GN=GET3 PE=1 SV=1	-0.277	-0.258	-0.444	0.0186	-0.167	-0.185
GET4	Q12125	0.59105	0.370563	0.991614	0.710465	0.598175	0.375878	0.977	0.871	0.953	0.931	0.835	0.874	FALSE	FALSE	FALSE	FALSE	FALSE	FALSE	Golgi to ER traffic protein 4 OS=Saccharomyces cerevisiae (strain ATCC 204508 / S288c) GN=GET4 PE=1 SV=1	-0.11	-0.186	-0.00213	-0.0756	0.108	0.183
GFA1	P14742	0.736951	0.66083	0.474376	0.443496	0.301513	0.777021	0.982	0.912	0.927	0.908	0.734	0.958	FALSE	FALSE	FALSE	FALSE	FALSE	FALSE	Glutamine--fructose-6-phosphate aminotransferase [isomerizing] OS=Saccharomyces cerevisiae (strain ATCC 204508 / S288c) GN=GFA1 PE=1 SV=4	-0.0696	0.0912	0.15	0.161	0.219	0.0587
GGA1	Q06336	0.885039	0.714068	0.498421	0.823769	0.59176	0.751691	0.985	0.917	0.929	0.937	0.834	0.956	FALSE	FALSE	FALSE	FALSE	FALSE	FALSE	ADP-ribosylation factor-binding protein GGA1 OS=Saccharomyces cerevisiae (strain ATCC 204508 / S288c) GN=GGA1 PE=1 SV=1	0.104	0.264	0.492	0.16	0.388	0.228
GGA2	P38817	0.339752	0.52956	0.435674	0.733134	0.853072	0.875638	0.954	0.898	0.923	0.933	0.873	0.965	FALSE	FALSE	FALSE	FALSE	FALSE	FALSE	ADP-ribosylation factor-binding protein GGA2 OS=Saccharomyces cerevisiae (strain ATCC 204508 / S288c) GN=GGA2 PE=1 SV=1	-0.252	-0.164	-0.204	0.0883	0.0479	-0.0405
GLC7	P32598	0.36118	0.900621	0.486396	0.426689	0.819901	0.565373	0.957	0.93	0.928	0.906	0.869	0.933	FALSE	FALSE	FALSE	FALSE	FALSE	FALSE	Serine/threonine-protein phosphatase PP1-2 OS=Saccharomyces cerevisiae (strain ATCC 204508 / S288c) GN=GLC7 PE=1 SV=1	-0.229	-0.0306	-0.173	0.198	0.0559	-0.142
GLK1	P17709	0.443632	0.115171	0.150761	0.376866	0.467002	0.869689	0.967	0.726	0.859	0.898	0.803	0.965	FALSE	FALSE	FALSE	FALSE	FALSE	FALSE	Glucokinase-1 OS=Saccharomyces cerevisiae (strain ATCC 204508 / S288c) GN=GLK1 PE=1 SV=1	0.466	1.01	0.908	0.54	0.442	-0.0984
GLN1	P32288	0.141617	0.431676	0.406619	0.0359414	0.48386	0.122197	0.86	0.883	0.92	0.601	0.808	0.526	FALSE	FALSE	FALSE	FALSE	FALSE	FALSE	Glutamine synthetase OS=Saccharomyces cerevisiae (strain ATCC 204508 / S288c) GN=GLN1 PE=1 SV=4	-0.446	0.229	-0.242	0.675	0.203	-0.471
GLN4	P13188	0.234657	0.346669	0.0965229	0.787939	0.583633	0.418929	0.927	0.865	0.818	0.936	0.832	0.893	FALSE	FALSE	FALSE	FALSE	FALSE	FALSE	Glutamine--tRNA ligase OS=Saccharomyces cerevisiae (strain ATCC 204508 / S288c) GN=GLN4 PE=1 SV=2	-0.525	-0.41	-0.76	0.115	-0.235	-0.35
GLO3	P38682	0.200369	0.522026	0.221299	0.496366	0.948513	0.536804	0.91	0.897	0.887	0.914	0.883	0.927	FALSE	FALSE	FALSE	FALSE	FALSE	FALSE	ADP-ribosylation factor GTPase-activating protein GLO3 OS=Saccharomyces cerevisiae (strain ATCC 204508 / S288c) GN=GLO3 PE=1 SV=1	0.72	0.349	0.686	-0.371	-0.0348	0.337
GLR1	P41921	0.653447	0.608423	0.170522	0.344474	0.0807395	0.366405	0.979	0.907	0.868	0.892	0.428	0.868	FALSE	FALSE	FALSE	FALSE	FALSE	FALSE	Glutathione reductase OS=Saccharomyces cerevisiae (strain ATCC 204508 / S288c) GN=GLR1 PE=1 SV=2	-0.133	0.152	0.423	0.284	0.555	0.271
GLT1	Q12680	0.427444	0.787162	0.254451	0.594729	0.711211	0.373817	0.965	0.922	0.895	0.923	0.855	0.873	FALSE	FALSE	FALSE	FALSE	FALSE	FALSE	Glutamate synthase [NADH] OS=Saccharomyces cerevisiae (strain ATCC 204508 / S288c) GN=GLT1 PE=1 SV=2	0.374	0.125	0.546	-0.248	0.172	0.421
GLY1	P37303	0.993062	0.97613	0.720134	0.983065	0.72659	0.742441	0.987	0.934	0.943	0.944	0.857	0.956	FALSE	FALSE	FALSE	FALSE	FALSE	FALSE	Low specificity L-threonine aldolase OS=Saccharomyces cerevisiae (strain ATCC 204508 / S288c) GN=GLY1 PE=1 SV=2	0.0107	0.037	0.444	0.0262	0.433	0.407
GND1	P38720	0.701146	0.0606134	0.0772798	0.0307267	0.0394223	0.888406	0.981	0.6	0.793	0.567	0.248	0.966	FALSE	FALSE	FALSE	FALSE	FALSE	FALSE	6-phosphogluconate dehydrogenase, decarboxylating 1 OS=Saccharomyces cerevisiae (strain ATCC 204508 / S288c) GN=GND1 PE=1 SV=1	-0.178	0.952	0.887	1.13	1.06	-0.065
GOS1	P38736	0.0776245	0.360626	0.0586597	0.339115	0.871565	0.269045	0.704	0.868	0.758	0.891	0.875	0.788	FALSE	FALSE	FALSE	FALSE	FALSE	FALSE	Golgi SNAP receptor complex member 1 OS=Saccharomyces cerevisiae (strain ATCC 204508 / S288c) GN=GOS1 PE=1 SV=1	-0.47	-0.229	-0.51	0.24	-0.0398	-0.28
GPA1	P08539	0.11079	0.435427	0.161697	0.372423	0.817569	0.501959	0.808	0.884	0.864	0.897	0.869	0.92	FALSE	FALSE	FALSE	FALSE	FALSE	FALSE	Guanine nucleotide-binding protein alpha-1 subunit OS=Saccharomyces cerevisiae (strain ATCC 204508 / S288c) GN=GPA1 PE=1 SV=3	1.03	0.479	0.89	-0.551	-0.14	0.411
GPA2	P10823	0.949664	0.746997	0.968488	0.700132	0.918269	0.776895	0.986	0.92	0.953	0.931	0.88	0.958	FALSE	FALSE	FALSE	FALSE	FALSE	FALSE	Guanine nucleotide-binding protein alpha-2 subunit OS=Saccharomyces cerevisiae (strain ATCC 204508 / S288c) GN=GPA2 PE=1 SV=2	-0.0348	0.178	0.0218	0.213	0.0566	-0.157
GPD1	Q00055	0.964675	0.0957572	0.140848	0.0888266	0.131008	0.816586	0.987	0.693	0.853	0.759	0.553	0.961	FALSE	FALSE	FALSE	FALSE	FALSE	FALSE	Glycerol-3-phosphate dehydrogenase [NAD(+)] 1 OS=Saccharomyces cerevisiae (strain ATCC 204508 / S288c) GN=GPD1 PE=1 SV=4	0.0147	-0.593	-0.516	-0.608	-0.531	0.0771
GPD2	P41911	0.173982	0.420023	0.271214	0.548558	0.771876	0.753466	0.892	0.881	0.899	0.919	0.863	0.956	FALSE	FALSE	FALSE	FALSE	FALSE	FALSE	Glycerol-3-phosphate dehydrogenase [NAD(+)] 2, mitochondrial OS=Saccharomyces cerevisiae (strain ATCC 204508 / S288c) GN=GPD2 PE=1 SV=2	-0.571	-0.328	-0.454	0.242	0.116	-0.126
GPH1	P06738	0.853001	0.602922	0.975983	0.735858	0.82953	0.582547	0.985	0.907	0.953	0.933	0.871	0.936	FALSE	FALSE	FALSE	FALSE	FALSE	FALSE	Glycogen phosphorylase OS=Saccharomyces cerevisiae (strain ATCC 204508 / S288c) GN=GPH1 PE=1 SV=4	0.175	0.494	-0.0284	0.319	-0.203	-0.522
GPI16	P38875	0.37587	0.925103	0.362436	0.425813	0.978639	0.411152	0.959	0.931	0.915	0.905	0.886	0.89	FALSE	FALSE	FALSE	FALSE	FALSE	FALSE	GPI transamidase component GPI16 OS=Saccharomyces cerevisiae (strain ATCC 204508 / S288c) GN=GPI16 PE=1 SV=2	-0.384	-0.04	-0.396	0.344	-0.0114	-0.356
GPI17	Q04080	0.365835	0.133514	0.0371248	0.509982	0.178062	0.46277	0.958	0.75	0.688	0.915	0.627	0.909	FALSE	FALSE	FALSE	FALSE	FALSE	FALSE	GPI transamidase component GPI17 OS=Saccharomyces cerevisiae (strain ATCC 204508 / S288c) GN=GPI17 PE=1 SV=1	0.166	0.286	0.42	0.12	0.254	0.134
GPM1	P00950	0.510628	0.2792	0.432178	0.0972287	0.163836	0.751899	0.972	0.844	0.923	0.771	0.607	0.956	FALSE	FALSE	FALSE	FALSE	FALSE	FALSE	Phosphoglycerate mutase 1 OS=Saccharomyces cerevisiae (strain ATCC 204508 / S288c) GN=GPM1 PE=1 SV=3	-0.222	0.372	0.266	0.593	0.488	-0.106
GPP1	P41277	0.621544	0.230958	0.0443339	0.104132	0.0183227	0.333183	0.978	0.824	0.717	0.78	0.117	0.847	FALSE	FALSE	FALSE	FALSE	FALSE	FALSE	Glycerol-1-phosphate phosphohydrolase 1 OS=Saccharomyces cerevisiae (strain ATCC 204508 / S288c) GN=GPP1 PE=1 SV=3	-0.148	0.371	0.666	0.519	0.814	0.296
GPT2	P36148	0.897251	0.992304	0.826834	0.904879	0.928431	0.83433	0.986	0.934	0.948	0.941	0.881	0.962	FALSE	FALSE	FALSE	FALSE	FALSE	FALSE	Glycerol-3-phosphate O-acyltransferase 2 OS=Saccharomyces cerevisiae (strain ATCC 204508 / S288c) GN=GPT2 PE=1 SV=1	-0.1	-0.00749	-0.17	0.0929	-0.0698	-0.163
GPX2	P38143	0.74337	0.296732	0.701929	0.18076	0.481701	0.496164	0.982	0.85	0.942	0.842	0.807	0.918	FALSE	FALSE	FALSE	FALSE	FALSE	FALSE	Glutathione peroxidase 2 OS=Saccharomyces cerevisiae (strain ATCC 204508 / S288c) GN=GPX2 PE=1 SV=1	-0.112	0.365	0.131	0.477	0.243	-0.235
GRS1	P38088	0.257738	0.435178	0.839075	0.707386	0.189035	0.330952	0.935	0.884	0.948	0.931	0.64	0.846	FALSE	FALSE	FALSE	FALSE	FALSE	FALSE	Glycine--tRNA ligase 1, mitochondrial OS=Saccharomyces cerevisiae (strain ATCC 204508 / S288c) GN=GRS1 PE=1 SV=3	-0.406	-0.275	0.0705	0.131	0.476	0.345
GRX2	P17695	0.748754	0.892463	0.868661	0.852682	0.62858	0.764143	0.982	0.929	0.949	0.939	0.841	0.957	FALSE	FALSE	FALSE	FALSE	FALSE	FALSE	Glutaredoxin-2, mitochondrial OS=Saccharomyces cerevisiae (strain ATCC 204508 / S288c) GN=GRX2 PE=1 SV=3	0.162	0.0682	-0.0834	-0.0937	-0.245	-0.152
GRX3	Q03835	0.0378699	0.0493943	0.0741475	0.88042	0.702149	0.815769	0.568	0.553	0.788	0.94	0.853	0.961	FALSE	FALSE	FALSE	FALSE	FALSE	FALSE	Monothiol glutaredoxin-3 OS=Saccharomyces cerevisiae (strain ATCC 204508 / S288c) GN=GRX3 PE=1 SV=1	-0.624	-0.583	-0.521	0.0404	0.103	0.0627
GSC2	P40989	0.639565	0.278421	0.194811	0.522734	0.386647	0.813288	0.979	0.844	0.878	0.917	0.775	0.961	FALSE	FALSE	FALSE	FALSE	FALSE	FALSE	1,3-beta-glucan synthase component GSC2 OS=Saccharomyces cerevisiae (strain ATCC 204508 / S288c) GN=GSC2 PE=1 SV=2	0.257	0.61	0.739	0.352	0.482	0.129
GSF2	Q04697	0.647881	0.65296	0.736229	0.994284	0.90349	0.909161	0.979	0.912	0.944	0.945	0.879	0.967	FALSE	FALSE	FALSE	FALSE	FALSE	FALSE	Glucose-signaling factor 2 OS=Saccharomyces cerevisiae (strain ATCC 204508 / S288c) GN=GSF2 PE=1 SV=1	0.0856	0.0842	0.0629	-0.00133	-0.0226	-0.0213
GSY1	P23337	0.380211	0.803318	0.31843	0.267411	0.0768371	0.445794	0.96	0.924	0.908	0.875	0.415	0.903	FALSE	FALSE	FALSE	FALSE	FALSE	FALSE	Glycogen [starch] synthase isoform 1 OS=Saccharomyces cerevisiae (strain ATCC 204508 / S288c) GN=GSY1 PE=1 SV=3	0.679	-0.189	-0.777	-0.869	-1.46	-0.587
GSY2	P27472	0.992819	0.686655	0.894694	0.680129	0.901809	0.593592	0.987	0.915	0.95	0.929	0.879	0.938	FALSE	FALSE	FALSE	FALSE	FALSE	FALSE	Glycogen [starch] synthase isoform 2 OS=Saccharomyces cerevisiae (strain ATCC 204508 / S288c) GN=GSY2 PE=1 SV=3	-0.00699	0.314	-0.103	0.321	-0.0958	-0.417
GTT1	P40582	0.972869	0.495967	0.436866	0.517018	0.456311	0.91989	0.987	0.894	0.923	0.916	0.8	0.967	FALSE	FALSE	FALSE	FALSE	FALSE	FALSE	Glutathione S-transferase 1 OS=Saccharomyces cerevisiae (strain ATCC 204508 / S288c) GN=GTT1 PE=1 SV=1	0.0134	0.271	0.31	0.257	0.297	0.0395
GUA1	P38625	0.0957977	0.390901	0.779227	0.0206633	0.0591006	0.556486	0.77	0.875	0.946	0.477	0.346	0.931	FALSE	FALSE	FALSE	FALSE	FALSE	FALSE	GMP synthase [glutamine-hydrolyzing] OS=Saccharomyces cerevisiae (strain ATCC 204508 / S288c) GN=GUA1 PE=1 SV=4	0.7	-0.342	-0.11	-1.04	-0.81	0.232
GUK1	P15454	0.609868	0.732511	0.975918	0.864461	0.589315	0.710126	0.977	0.918	0.953	0.939	0.833	0.953	FALSE	FALSE	FALSE	FALSE	FALSE	FALSE	Guanylate kinase OS=Saccharomyces cerevisiae (strain ATCC 204508 / S288c) GN=GUK1 PE=1 SV=2	-0.358	-0.239	0.021	0.119	0.379	0.26
GUS1	P46655	0.428922	0.278416	0.069678	0.754842	0.257026	0.399378	0.966	0.844	0.78	0.934	0.704	0.885	FALSE	FALSE	FALSE	FALSE	FALSE	FALSE	Glutamate--tRNA ligase, cytoplasmic OS=Saccharomyces cerevisiae (strain ATCC 204508 / S288c) GN=GUS1 PE=1 SV=3	-0.183	-0.254	-0.45	-0.0713	-0.267	-0.195
GUT2	P32191	0.368755	0.261378	0.205205	0.0583251	0.0440448	0.872965	0.959	0.837	0.882	0.693	0.274	0.965	FALSE	FALSE	FALSE	FALSE	FALSE	FALSE	Glycerol-3-phosphate dehydrogenase, mitochondrial OS=Saccharomyces cerevisiae (strain ATCC 204508 / S288c) GN=GUT2 PE=1 SV=2	0.932	-1.18	-1.34	-2.11	-2.27	-0.163
GVP36	P40531	0.279099	0.541186	0.377585	0.620514	0.829891	0.777538	0.941	0.9	0.917	0.925	0.871	0.958	FALSE	FALSE	FALSE	FALSE	FALSE	FALSE	Protein GVP36 OS=Saccharomyces cerevisiae (strain ATCC 204508 / S288c) GN=GVP36 PE=1 SV=1	-0.236	-0.13	-0.19	0.105	0.0455	-0.0599
HAS1	Q03532	0.0507579	0.847966	0.984928	0.0361727	0.0524683	0.83324	0.617	0.926	0.953	0.602	0.316	0.962	FALSE	FALSE	FALSE	FALSE	FALSE	FALSE	ATP-dependent RNA helicase HAS1 OS=Saccharomyces cerevisiae (strain ATCC 204508 / S288c) GN=HAS1 PE=1 SV=1	0.595	-0.053	0.00522	-0.648	-0.59	0.0582
HBS1	P32769	0.0900968	0.106392	0.0278436	0.921565	0.507124	0.448373	0.752	0.712	0.635	0.942	0.814	0.904	FALSE	FALSE	FALSE	FALSE	FALSE	FALSE	Elongation factor 1 alpha-like protein OS=Saccharomyces cerevisiae (strain ATCC 204508 / S288c) GN=HBS1 PE=1 SV=2	0.949	0.898	1.3	-0.0512	0.349	0.4
HCH1	P53834	0.529348	0.341331	0.193283	0.129292	0.0674393	0.701563	0.973	0.864	0.877	0.807	0.381	0.952	FALSE	FALSE	FALSE	FALSE	FALSE	FALSE	Hsp90 co-chaperone HCH1 OS=Saccharomyces cerevisiae (strain ATCC 204508 / S288c) GN=HCH1 PE=1 SV=1	-0.235	0.361	0.503	0.596	0.738	0.142
HEF3	P53978	0.726073	0.925194	0.775778	0.657653	0.947359	0.705461	0.982	0.931	0.946	0.928	0.883	0.952	FALSE	FALSE	FALSE	FALSE	FALSE	FALSE	Elongation factor 3B OS=Saccharomyces cerevisiae (strain ATCC 204508 / S288c) GN=HEF3 PE=1 SV=2	0.131	-0.0351	0.107	-0.167	-0.0247	0.142
HEH2	Q03281	0.898898	0.299085	0.63196	0.248286	0.723694	0.142618	0.986	0.851	0.938	0.869	0.857	0.573	FALSE	FALSE	FALSE	FALSE	FALSE	FALSE	Inner nuclear membrane protein HEH2 OS=Saccharomyces cerevisiae (strain ATCC 204508 / S288c) GN=HEH2 PE=1 SV=1	-0.0933	0.783	-0.353	0.876	-0.26	-1.14
HEK2	P38199	0.0626258	0.2953	0.0892666	0.347738	0.836981	0.457034	0.641	0.85	0.809	0.893	0.872	0.907	FALSE	FALSE	FALSE	FALSE	FALSE	FALSE	Heterogeneous nuclear rnp K-like protein 2 OS=Saccharomyces cerevisiae (strain ATCC 204508 / S288c) GN=HEK2 PE=1 SV=1	-0.484	-0.256	-0.435	0.228	0.049	-0.179
HEM14	P40012	0.0872331	0.949365	0.342236	0.0971573	0.0157323	0.313046	0.742	0.932	0.912	0.771	0.102	0.832	FALSE	FALSE	FALSE	FALSE	FALSE	FALSE	Protoporphyrinogen oxidase OS=Saccharomyces cerevisiae (strain ATCC 204508 / S288c) GN=HEM14 PE=1 SV=1	1.31	0.0452	-0.691	-1.27	-2	-0.737
HEM2	P05373	0.552748	0.849843	0.235578	0.437442	0.532511	0.175742	0.975	0.927	0.891	0.907	0.821	0.623	FALSE	FALSE	FALSE	FALSE	FALSE	FALSE	Delta-aminolevulinic acid dehydratase OS=Saccharomyces cerevisiae (strain ATCC 204508 / S288c) GN=HEM2 PE=1 SV=2	-0.491	0.155	-1.01	0.647	-0.517	-1.16
HFD1	Q04458	0.498574	0.632338	0.704384	0.259022	0.299851	0.920033	0.971	0.91	0.942	0.872	0.733	0.967	FALSE	FALSE	FALSE	FALSE	FALSE	FALSE	Fatty aldehyde dehydrogenase HFD1 OS=Saccharomyces cerevisiae (strain ATCC 204508 / S288c) GN=HFD1 PE=1 SV=1	0.497	-0.349	-0.277	-0.847	-0.774	0.0729
HGH1	P48362	0.446746	0.0340544	0.0562739	0.129	0.203369	0.776254	0.967	0.462	0.752	0.806	0.656	0.958	FALSE	FALSE	FALSE	FALSE	FALSE	FALSE	Protein HGH1 OS=Saccharomyces cerevisiae (strain ATCC 204508 / S288c) GN=HGH1 PE=1 SV=2	-0.186	-0.573	-0.504	-0.387	-0.319	0.0685
HHF1	P02309	0.707138	0.912486	0.342455	0.628307	0.555852	0.293124	0.981	0.93	0.912	0.926	0.826	0.814	FALSE	FALSE	FALSE	FALSE	FALSE	FALSE	Histone H4 OS=Saccharomyces cerevisiae (strain ATCC 204508 / S288c) GN=HHF1 PE=1 SV=2	-0.0889	0.0259	-0.229	0.115	-0.14	-0.255
HHT1	P61830	0.447891	0.665628	0.433322	0.737692	0.97949	0.718558	0.967	0.913	0.923	0.933	0.886	0.953	FALSE	FALSE	FALSE	FALSE	FALSE	FALSE	Histone H3 OS=Saccharomyces cerevisiae (strain ATCC 204508 / S288c) GN=HHT1 PE=1 SV=2	-0.21	-0.119	-0.217	0.0917	-0.00702	-0.0987
HIS1	P00498	0.456559	0.456498	0.977768	0.151864	0.472908	0.440521	0.968	0.888	0.953	0.824	0.805	0.901	FALSE	FALSE	FALSE	FALSE	FALSE	FALSE	ATP phosphoribosyltransferase OS=Saccharomyces cerevisiae (strain ATCC 204508 / S288c) GN=HIS1 PE=1 SV=1	-0.546	0.546	-0.0202	1.09	0.526	-0.566
HIS4	P00815	0.592645	0.56809	0.873949	0.970729	0.490627	0.468665	0.977	0.903	0.949	0.944	0.81	0.911	FALSE	FALSE	FALSE	FALSE	FALSE	FALSE	Histidine biosynthesis trifunctional protein OS=Saccharomyces cerevisiae (strain ATCC 204508 / S288c) GN=HIS4 PE=1 SV=3	-0.162	-0.174	0.0479	-0.0111	0.21	0.221
HMO1	Q03973	0.188304	0.607595	0.853321	0.399381	0.249919	0.740663	0.903	0.907	0.949	0.902	0.698	0.955	FALSE	FALSE	FALSE	FALSE	FALSE	FALSE	High mobility group protein 1 OS=Saccharomyces cerevisiae (strain ATCC 204508 / S288c) GN=HMO1 PE=1 SV=1	-0.246	-0.0926	-0.0332	0.154	0.213	0.0595
HOC1	P47124	0.838743	0.676029	0.763731	0.536918	0.615814	0.905736	0.984	0.914	0.945	0.918	0.839	0.967	FALSE	FALSE	FALSE	FALSE	FALSE	FALSE	Putative glycosyltransferase HOC1 OS=Saccharomyces cerevisiae (strain ATCC 204508 / S288c) GN=HOC1 PE=1 SV=3	-0.0626	0.129	0.0925	0.192	0.155	-0.0364
HOG1	P32485	0.0833779	0.324056	0.131242	0.398576	0.787185	0.559218	0.728	0.859	0.847	0.902	0.865	0.932	FALSE	FALSE	FALSE	FALSE	FALSE	FALSE	Mitogen-activated protein kinase HOG1 OS=Saccharomyces cerevisiae (strain ATCC 204508 / S288c) GN=HOG1 PE=1 SV=2	0.588	0.318	0.503	-0.27	-0.085	0.185
HOM3	P10869	0.181273	0.0542398	0.0418786	0.477491	0.394907	0.883186	0.898	0.574	0.707	0.912	0.778	0.965	FALSE	FALSE	FALSE	FALSE	FALSE	FALSE	Aspartokinase OS=Saccharomyces cerevisiae (strain ATCC 204508 / S288c) GN=HOM3 PE=1 SV=2	-0.364	-0.551	-0.589	-0.187	-0.225	-0.0382
HOM6	P31116	0.489748	0.546842	0.933281	0.209223	0.440624	0.602552	0.971	0.9	0.952	0.855	0.795	0.939	FALSE	FALSE	FALSE	FALSE	FALSE	FALSE	Homoserine dehydrogenase OS=Saccharomyces cerevisiae (strain ATCC 204508 / S288c) GN=HOM6 PE=1 SV=1	-0.368	0.32	0.0441	0.688	0.412	-0.276
HSC82	P15108	0.895139	0.757927	0.495253	0.660897	0.418843	0.704167	0.985	0.92	0.929	0.928	0.787	0.952	FALSE	FALSE	FALSE	FALSE	FALSE	FALSE	ATP-dependent molecular chaperone HSC82 OS=Saccharomyces cerevisiae (strain ATCC 204508 / S288c) GN=HSC82 PE=1 SV=4	0.0295	-0.0692	-0.155	-0.0987	-0.184	-0.0853
HSP10	P38910	0.0630033	0.514902	0.428748	0.188423	0.235751	0.884201	0.642	0.896	0.923	0.845	0.687	0.965	FALSE	FALSE	FALSE	FALSE	FALSE	FALSE	10 kDa heat shock protein, mitochondrial OS=Saccharomyces cerevisiae (strain ATCC 204508 / S288c) GN=HSP10 PE=1 SV=1	-0.765	-0.248	-0.303	0.517	0.463	-0.0549
HSP104	P31539	0.754744	0.887397	0.575895	0.863939	0.802383	0.674284	0.982	0.929	0.935	0.939	0.867	0.949	FALSE	FALSE	FALSE	FALSE	FALSE	FALSE	Heat shock protein 104 OS=Saccharomyces cerevisiae (strain ATCC 204508 / S288c) GN=HSP104 PE=1 SV=2	-0.164	-0.0741	-0.295	0.0897	-0.131	-0.221
HSP26	P15992	0.846435	0.306655	0.3373	0.40052	0.437525	0.946145	0.985	0.854	0.911	0.902	0.794	0.969	FALSE	FALSE	FALSE	FALSE	FALSE	FALSE	Heat shock protein 26 OS=Saccharomyces cerevisiae (strain ATCC 204508 / S288c) GN=HSP26 PE=1 SV=3	-0.146	-0.791	-0.74	-0.645	-0.594	0.0509
HSP30	P25619	0.783414	0.432803	0.533076	0.29698	0.375066	0.867279	0.983	0.883	0.932	0.882	0.77	0.964	FALSE	FALSE	FALSE	FALSE	FALSE	FALSE	30 kDa heat shock protein OS=Saccharomyces cerevisiae (strain ATCC 204508 / S288c) GN=HSP30 PE=1 SV=1	0.756	-2.19	-1.73	-2.94	-2.48	0.459
HSP42	Q12329	0.370493	0.681092	0.291293	0.618447	0.863847	0.50585	0.959	0.914	0.903	0.925	0.875	0.921	FALSE	FALSE	FALSE	FALSE	FALSE	FALSE	Heat shock protein 42 OS=Saccharomyces cerevisiae (strain ATCC 204508 / S288c) GN=HSP42 PE=1 SV=1	0.529	0.239	0.629	-0.29	0.0994	0.39
HSP60	P19882	0.793968	0.390086	0.101827	0.270149	0.0650858	0.389517	0.983	0.875	0.823	0.875	0.371	0.88	FALSE	FALSE	FALSE	FALSE	FALSE	FALSE	Heat shock protein 60, mitochondrial OS=Saccharomyces cerevisiae (strain ATCC 204508 / S288c) GN=HSP60 PE=1 SV=1	-0.0626	0.209	0.419	0.272	0.482	0.21
HSP78	P33416	0.806168	0.625447	0.622614	0.467186	0.46479	0.996747	0.984	0.909	0.938	0.911	0.802	0.971	FALSE	FALSE	FALSE	FALSE	FALSE	FALSE	Heat shock protein 78, mitochondrial OS=Saccharomyces cerevisiae (strain ATCC 204508 / S288c) GN=HSP78 PE=1 SV=2	0.137	-0.274	-0.277	-0.411	-0.414	-0.00228
HSP82	P02829	0.791339	0.495202	0.902812	0.350158	0.886441	0.424137	0.983	0.893	0.95	0.894	0.877	0.895	FALSE	FALSE	FALSE	FALSE	FALSE	FALSE	ATP-dependent molecular chaperone HSP82 OS=Saccharomyces cerevisiae (strain ATCC 204508 / S288c) GN=HSP82 PE=1 SV=1	-0.0817	0.213	-0.0376	0.294	0.044	-0.25
HTA1	P04911	0.107963	0.937034	0.0139613	0.123128	0.259369	0.0160732	0.802	0.932	0.489	0.801	0.706	0.0366	FALSE	FALSE	FALSE	FALSE	FALSE	FALSE	Histone H2A.1 OS=Saccharomyces cerevisiae (strain ATCC 204508 / S288c) GN=HTA1 PE=1 SV=2	-0.326	-0.015	-0.547	0.311	-0.221	-0.532
HTB1	P02293	0.745109	0.433763	0.614015	0.276687	0.855991	0.210691	0.982	0.884	0.937	0.877	0.874	0.697	FALSE	FALSE	FALSE	FALSE	FALSE	FALSE	Histone H2B.1 OS=Saccharomyces cerevisiae (strain ATCC 204508 / S288c) GN=HTB1 PE=1 SV=2	-0.0776	0.189	-0.121	0.267	-0.0432	-0.31
HTS1	P07263	0.591286	0.721725	0.727532	0.37846	0.382467	0.993763	0.977	0.918	0.943	0.898	0.773	0.971	FALSE	FALSE	FALSE	FALSE	FALSE	FALSE	Histidine--tRNA ligase, mitochondrial OS=Saccharomyces cerevisiae (strain ATCC 204508 / S288c) GN=HTS1 PE=1 SV=2	0.236	-0.156	-0.153	-0.392	-0.389	0.00342
HTZ1	Q12692	0.504649	0.550056	0.0765114	0.942894	0.229814	0.205957	0.972	0.901	0.792	0.943	0.682	0.688	FALSE	FALSE	FALSE	FALSE	FALSE	FALSE	Histone H2A.Z OS=Saccharomyces cerevisiae (strain ATCC 204508 / S288c) GN=HTZ1 PE=1 SV=3	-0.15	-0.134	-0.426	0.0159	-0.276	-0.292
HXK1	P04806	0.639649	0.47458	0.566133	0.800158	0.914216	0.884144	0.979	0.89	0.934	0.936	0.88	0.965	FALSE	FALSE	FALSE	FALSE	FALSE	FALSE	Hexokinase-1 OS=Saccharomyces cerevisiae (strain ATCC 204508 / S288c) GN=HXK1 PE=1 SV=2	0.304	0.468	0.374	0.164	0.0697	-0.0943
HXK2	P04807	0.619039	0.403327	0.434306	0.726954	0.769481	0.954894	0.978	0.878	0.923	0.932	0.863	0.969	FALSE	FALSE	FALSE	FALSE	FALSE	FALSE	Hexokinase-2 OS=Saccharomyces cerevisiae (strain ATCC 204508 / S288c) GN=HXK2 PE=1 SV=4	0.205	0.349	0.326	0.144	0.121	-0.0232
HXT2	P23585	0.45486	0.271153	0.297112	0.0802369	0.0893426	0.949797	0.968	0.841	0.904	0.744	0.455	0.969	FALSE	FALSE	FALSE	FALSE	FALSE	FALSE	High-affinity glucose transporter HXT2 OS=Saccharomyces cerevisiae (strain ATCC 204508 / S288c) GN=HXT2 PE=1 SV=1	0.64	-0.958	-0.904	-1.6	-1.54	0.0531
HXT3	P32466	0.987421	0.0403831	0.0170989	0.0415247	0.0175869	0.631367	0.987	0.504	0.534	0.63	0.113	0.943	FALSE	FALSE	FALSE	FALSE	FALSE	FALSE	Low-affinity glucose transporter HXT3 OS=Saccharomyces cerevisiae (strain ATCC 204508 / S288c) GN=HXT3 PE=1 SV=1	0.0199	2.89	3.5	2.87	3.48	0.611
HXT4	P32467	0.65088	0.330771	0.174817	0.591039	0.344361	0.671533	0.979	0.861	0.87	0.923	0.756	0.948	FALSE	FALSE	FALSE	FALSE	FALSE	FALSE	Low-affinity glucose transporter HXT4 OS=Saccharomyces cerevisiae (strain ATCC 204508 / S288c) GN=HXT4 PE=1 SV=1	0.717	1.57	2.24	0.853	1.53	0.672
HXT5	P38695	0.476746	0.335473	0.380008	0.109934	0.127822	0.927604	0.97	0.862	0.917	0.787	0.547	0.968	FALSE	FALSE	FALSE	FALSE	FALSE	FALSE	Probable glucose transporter HXT5 OS=Saccharomyces cerevisiae (strain ATCC 204508 / S288c) GN=HXT5 PE=1 SV=1	1.33	-1.82	-1.65	-3.15	-2.98	0.168
HXT6	P39003	0.849772	0.739542	0.594873	0.885713	0.730113	0.83992	0.985	0.919	0.936	0.94	0.858	0.963	FALSE	FALSE	FALSE	FALSE	FALSE	FALSE	High-affinity hexose transporter HXT6 OS=Saccharomyces cerevisiae (strain ATCC 204508 / S288c) GN=HXT6 PE=1 SV=2	-0.255	-0.449	-0.721	-0.194	-0.466	-0.272
HXT7	P39004	0.753833	0.853958	0.653019	0.896501	0.890689	0.789349	0.982	0.927	0.94	0.941	0.877	0.959	FALSE	FALSE	FALSE	FALSE	FALSE	FALSE	High-affinity hexose transporter HXT6 OS=Saccharomyces cerevisiae (strain ATCC 204508 / S288c) GN=HXT7 PE=1 SV=1	0.376	0.22	0.54	-0.155	0.164	0.32
HYP2	P23301	0.762716	0.235503	0.193407	0.364004	0.304252	0.897935	0.983	0.826	0.878	0.896	0.735	0.966	FALSE	FALSE	FALSE	FALSE	FALSE	FALSE	Eukaryotic translation initiation factor 5A-1 OS=Saccharomyces cerevisiae (strain ATCC 204508 / S288c) GN=HYP2 PE=1 SV=3	0.107	0.433	0.478	0.326	0.372	0.0452
HYR1	P40581	0.0589953	0.459634	0.36772	0.20486	0.264723	0.865341	0.635	0.888	0.915	0.853	0.71	0.964	FALSE	FALSE	FALSE	FALSE	FALSE	FALSE	Peroxiredoxin HYR1 OS=Saccharomyces cerevisiae (strain ATCC 204508 / S288c) GN=HYR1 PE=1 SV=1	-0.424	-0.153	-0.188	0.27	0.236	-0.0347
IDP1	P21954	0.933142	0.0408187	0.0461899	0.03518	0.0398295	0.944169	0.986	0.507	0.723	0.596	0.251	0.968	FALSE	FALSE	FALSE	FALSE	FALSE	FALSE	Isocitrate dehydrogenase [NADP], mitochondrial OS=Saccharomyces cerevisiae (strain ATCC 204508 / S288c) GN=IDP1 PE=1 SV=1	-0.0294	0.799	0.775	0.829	0.804	-0.0246
IFA38	P38286	0.399488	0.934546	0.559929	0.357565	0.168375	0.615236	0.962	0.931	0.934	0.895	0.614	0.941	FALSE	FALSE	FALSE	FALSE	FALSE	FALSE	Very-long-chain 3-oxoacyl-CoA reductase OS=Saccharomyces cerevisiae (strain ATCC 204508 / S288c) GN=IFA38 PE=1 SV=1	0.352	-0.0337	-0.241	-0.385	-0.593	-0.207
IKI3	Q06706	0.459362	0.136305	0.353646	0.416327	0.843385	0.533538	0.968	0.753	0.913	0.904	0.872	0.927	FALSE	FALSE	FALSE	FALSE	FALSE	FALSE	Elongator complex protein 1 OS=Saccharomyces cerevisiae (strain ATCC 204508 / S288c) GN=IKI3 PE=1 SV=1	-0.27	-0.567	-0.341	-0.297	-0.0711	0.226
ILS1	P09436	0.148351	0.144243	0.0111383	0.986181	0.158186	0.162638	0.868	0.762	0.436	0.945	0.599	0.607	FALSE	FALSE	FALSE	FALSE	FALSE	FALSE	Isoleucine--tRNA ligase, cytoplasmic OS=Saccharomyces cerevisiae (strain ATCC 204508 / S288c) GN=ILS1 PE=1 SV=1	-0.513	-0.519	-1.01	-0.00583	-0.499	-0.494
ILV2	P07342	0.587569	0.0510801	0.192245	0.129817	0.422474	0.43591	0.976	0.561	0.877	0.807	0.789	0.9	FALSE	FALSE	FALSE	FALSE	FALSE	FALSE	Acetolactate synthase catalytic subunit, mitochondrial OS=Saccharomyces cerevisiae (strain ATCC 204508 / S288c) GN=ILV2 PE=1 SV=1	-0.201	-0.793	-0.502	-0.592	-0.3	0.292
ILV3	P39522	0.875697	0.462889	0.506748	0.560149	0.609052	0.941958	0.985	0.889	0.93	0.92	0.837	0.968	FALSE	FALSE	FALSE	FALSE	FALSE	FALSE	Dihydroxy-acid dehydratase, mitochondrial OS=Saccharomyces cerevisiae (strain ATCC 204508 / S288c) GN=ILV3 PE=1 SV=2	-0.0932	-0.443	-0.4	-0.35	-0.306	0.0433
ILV5	P06168	0.756169	0.260226	0.196356	0.402887	0.312321	0.853013	0.982	0.837	0.879	0.902	0.74	0.964	FALSE	FALSE	FALSE	FALSE	FALSE	FALSE	Ketol-acid reductoisomerase, mitochondrial OS=Saccharomyces cerevisiae (strain ATCC 204508 / S288c) GN=ILV5 PE=1 SV=1	0.1	0.374	0.434	0.274	0.334	0.0597
ILV6	P25605	0.136795	0.698835	0.235498	0.251318	0.73088	0.408379	0.853	0.916	0.891	0.87	0.858	0.889	FALSE	FALSE	FALSE	FALSE	FALSE	FALSE	Acetolactate synthase small subunit, mitochondrial OS=Saccharomyces cerevisiae (strain ATCC 204508 / S288c) GN=ILV6 PE=1 SV=2	0.385	0.095	0.301	-0.29	-0.0844	0.206
IMD3	P50095	0.571275	0.196559	0.274202	0.0767994	0.111571	0.825822	0.976	0.804	0.9	0.738	0.513	0.962	FALSE	FALSE	FALSE	FALSE	FALSE	FALSE	Inosine-5'-monophosphate dehydrogenase 3 OS=Saccharomyces cerevisiae (strain ATCC 204508 / S288c) GN=IMD3 PE=1 SV=1	0.273	-0.646	-0.54	-0.919	-0.813	0.106
IPP1	P00817	0.767398	0.276368	0.482211	0.175912	0.325313	0.682947	0.983	0.843	0.928	0.839	0.747	0.95	FALSE	FALSE	FALSE	FALSE	FALSE	FALSE	Inorganic pyrophosphatase OS=Saccharomyces cerevisiae (strain ATCC 204508 / S288c) GN=IPP1 PE=1 SV=4	-0.111	0.419	0.266	0.53	0.377	-0.153
IRC24	P40580	0.938075	0.220623	0.655346	0.248088	0.711668	0.417733	0.986	0.819	0.94	0.869	0.855	0.893	FALSE	FALSE	FALSE	FALSE	FALSE	FALSE	Benzil reductase ((S)-benzoin forming) IRC24 OS=Saccharomyces cerevisiae (strain ATCC 204508 / S288c) GN=IRC24 PE=1 SV=1	0.0262	0.429	0.151	0.402	0.125	-0.277
ISC1	P40015	0.630223	0.00152126	0.0562512	0.00344098	0.128309	0.0593414	0.978	0.0229	0.752	0.117	0.548	0.24	FALSE	FALSE	FALSE	FALSE	FALSE	FALSE	Inositol phosphosphingolipids phospholipase C OS=Saccharomyces cerevisiae (strain ATCC 204508 / S288c) GN=ISC1 PE=1 SV=1	0.101	0.868	0.437	0.767	0.336	-0.431
IST2	P38250	0.771351	0.376321	0.905722	0.544827	0.862951	0.440003	0.983	0.872	0.951	0.919	0.874	0.901	FALSE	FALSE	FALSE	FALSE	FALSE	FALSE	Increased sodium tolerance protein 2 OS=Saccharomyces cerevisiae (strain ATCC 204508 / S288c) GN=IST2 PE=1 SV=2	-0.128	-0.396	-0.052	-0.268	0.0759	0.344
ISW1	P38144	0.406608	0.570929	0.51179	0.176588	0.856303	0.233729	0.963	0.903	0.93	0.839	0.874	0.739	FALSE	FALSE	FALSE	FALSE	FALSE	FALSE	ISWI chromatin-remodeling complex ATPase ISW1 OS=Saccharomyces cerevisiae (strain ATCC 204508 / S288c) GN=ISW1 PE=1 SV=2	-0.23	0.156	-0.181	0.386	0.0494	-0.337
KAP104	P38217	0.252017	0.819173	0.879095	0.177303	0.199937	0.938868	0.933	0.925	0.95	0.84	0.652	0.968	FALSE	FALSE	FALSE	FALSE	FALSE	FALSE	Importin subunit beta-2 OS=Saccharomyces cerevisiae (strain ATCC 204508 / S288c) GN=KAP104 PE=1 SV=1	0.961	-0.186	-0.123	-1.15	-1.08	0.0622
KAP120	Q02932	0.851992	0.858449	0.43307	0.715845	0.545916	0.340807	0.985	0.927	0.923	0.932	0.824	0.853	FALSE	FALSE	FALSE	FALSE	FALSE	FALSE	Importin beta-like protein KAP120 OS=Saccharomyces cerevisiae (strain ATCC 204508 / S288c) GN=KAP120 PE=1 SV=1	-0.115	0.11	-0.491	0.225	-0.376	-0.601
KAP122	P32767	0.612414	0.840792	0.229735	0.482547	0.467687	0.168045	0.978	0.926	0.889	0.912	0.803	0.614	FALSE	FALSE	FALSE	FALSE	FALSE	FALSE	Importin beta-like protein KAP122 OS=Saccharomyces cerevisiae (strain ATCC 204508 / S288c) GN=KAP122 PE=1 SV=1	-0.205	0.0808	-0.501	0.286	-0.296	-0.582
KAP123	P40069	0.873234	0.728671	0.343689	0.614009	0.425955	0.206189	0.985	0.918	0.912	0.925	0.79	0.688	FALSE	FALSE	FALSE	FALSE	FALSE	FALSE	Importin subunit beta-4 OS=Saccharomyces cerevisiae (strain ATCC 204508 / S288c) GN=KAP123 PE=1 SV=1	-0.0317	0.0691	-0.192	0.101	-0.161	-0.261
KAP95	Q06142	0.928701	0.872198	0.120581	0.943027	0.103857	0.092051	0.986	0.928	0.839	0.943	0.494	0.417	FALSE	FALSE	FALSE	FALSE	FALSE	FALSE	Importin subunit beta-1 OS=Saccharomyces cerevisiae (strain ATCC 204508 / S288c) GN=KAP95 PE=1 SV=1	0.0225	0.0405	-0.415	0.018	-0.438	-0.456
KAR2	P16474	0.974219	0.331595	0.166509	0.316852	0.158118	0.648393	0.987	0.861	0.867	0.887	0.599	0.946	FALSE	FALSE	FALSE	FALSE	FALSE	FALSE	78 kDa glucose-regulated protein homolog OS=Saccharomyces cerevisiae (strain ATCC 204508 / S288c) GN=KAR2 PE=1 SV=1	-0.00825	0.254	0.371	0.262	0.379	0.117
KES1	P35844	0.741838	0.1467	0.0669293	0.245725	0.11734	0.642744	0.982	0.764	0.775	0.868	0.526	0.945	FALSE	FALSE	FALSE	FALSE	FALSE	FALSE	Protein KES1 OS=Saccharomyces cerevisiae (strain ATCC 204508 / S288c) GN=KES1 PE=1 SV=1	0.0695	0.322	0.42	0.253	0.351	0.0981
KEX1	P09620	0.944017	0.716383	0.740573	0.665239	0.688701	0.974077	0.986	0.917	0.944	0.928	0.851	0.97	FALSE	FALSE	FALSE	FALSE	FALSE	FALSE	Pheromone-processing carboxypeptidase KEX1 OS=Saccharomyces cerevisiae (strain ATCC 204508 / S288c) GN=KEX1 PE=1 SV=1	-0.0418	0.217	0.198	0.259	0.24	-0.0194
KGD1	P20967	0.34794	0.487462	0.0798596	0.118317	0.0146561	0.248909	0.955	0.892	0.797	0.796	0.0945	0.762	FALSE	FALSE	FALSE	FALSE	FALSE	FALSE	2-oxoglutarate dehydrogenase, mitochondrial OS=Saccharomyces cerevisiae (strain ATCC 204508 / S288c) GN=KGD1 PE=1 SV=2	0.61	-0.447	-1.2	-1.06	-1.81	-0.758
KRE2	P27809	0.60105	0.940371	0.994886	0.653144	0.596689	0.935275	0.977	0.932	0.953	0.927	0.835	0.968	FALSE	FALSE	FALSE	FALSE	FALSE	FALSE	Glycolipid 2-alpha-mannosyltransferase OS=Saccharomyces cerevisiae (strain ATCC 204508 / S288c) GN=KRE2 PE=1 SV=1	0.182	0.0259	-0.00222	-0.157	-0.185	-0.0281
KRE33	P53914	0.546344	0.187817	0.0393724	0.449202	0.112729	0.365477	0.974	0.799	0.697	0.908	0.515	0.868	FALSE	FALSE	FALSE	FALSE	FALSE	FALSE	UPF0202 protein KRE33 OS=Saccharomyces cerevisiae (strain ATCC 204508 / S288c) GN=KRE33 PE=1 SV=1	-0.153	-0.347	-0.58	-0.194	-0.426	-0.233
KRE6	P32486	0.642828	0.958601	0.88929	0.60674	0.744333	0.848519	0.979	0.933	0.95	0.924	0.86	0.963	FALSE	FALSE	FALSE	FALSE	FALSE	FALSE	Beta-glucan synthesis-associated protein KRE6 OS=Saccharomyces cerevisiae (strain ATCC 204508 / S288c) GN=KRE6 PE=1 SV=2	-0.456	0.0508	-0.136	0.507	0.32	-0.187
KRS1	P15180	0.755029	0.36794	0.779469	0.548029	0.9743	0.527371	0.982	0.87	0.946	0.919	0.886	0.925	FALSE	FALSE	FALSE	FALSE	FALSE	FALSE	Lysine--tRNA ligase, cytoplasmic OS=Saccharomyces cerevisiae (strain ATCC 204508 / S288c) GN=KRS1 PE=1 SV=2	-0.127	-0.374	-0.114	-0.246	0.0131	0.259
KTR1	P27810	0.549134	0.514695	0.426872	0.956895	0.839436	0.881801	0.974	0.896	0.922	0.943	0.872	0.965	FALSE	FALSE	FALSE	FALSE	FALSE	FALSE	Alpha-1,2 mannosyltransferase KTR1 OS=Saccharomyces cerevisiae (strain ATCC 204508 / S288c) GN=KTR1 PE=1 SV=1	0.187	0.203	0.249	0.0167	0.0626	0.0459
KTR3	P38130	0.401021	0.236561	0.20525	0.711132	0.643978	0.925905	0.963	0.827	0.882	0.931	0.844	0.968	FALSE	FALSE	FALSE	FALSE	FALSE	FALSE	Probable mannosyltransferase KTR3 OS=Saccharomyces cerevisiae (strain ATCC 204508 / S288c) GN=KTR3 PE=1 SV=1	-0.261	-0.374	-0.403	-0.113	-0.142	-0.0284
KTR4	P38131	0.359417	0.0180569	0.0758154	0.093638	0.333831	0.424002	0.957	0.304	0.791	0.766	0.751	0.895	FALSE	FALSE	FALSE	FALSE	FALSE	FALSE	Probable mannosyltransferase KTR4 OS=Saccharomyces cerevisiae (strain ATCC 204508 / S288c) GN=KTR4 PE=1 SV=1	0.371	1.09	0.763	0.714	0.392	-0.322
LAC1	P28496	0.54159	0.109251	0.00691501	0.287621	0.0206544	0.138106	0.974	0.717	0.326	0.88	0.131	0.564	FALSE	FALSE	FALSE	FALSE	FALSE	FALSE	Sphingosine N-acyltransferase LAC1 OS=Saccharomyces cerevisiae (strain ATCC 204508 / S288c) GN=LAC1 PE=1 SV=2	0.264	0.733	1.4	0.469	1.14	0.672
LAG1	P38703	0.121248	0.529182	0.27206	0.323362	0.608663	0.621411	0.829	0.898	0.899	0.888	0.837	0.942	FALSE	FALSE	FALSE	FALSE	FALSE	FALSE	Sphingosine N-acyltransferase LAG1 OS=Saccharomyces cerevisiae (strain ATCC 204508 / S288c) GN=LAG1 PE=1 SV=1	1.08	0.416	0.741	-0.662	-0.337	0.325
LCB1	P25045	0.327052	0.369631	0.350995	0.929427	0.959502	0.969847	0.952	0.871	0.913	0.942	0.884	0.97	FALSE	FALSE	FALSE	FALSE	FALSE	FALSE	Serine palmitoyltransferase 1 OS=Saccharomyces cerevisiae (strain ATCC 204508 / S288c) GN=LCB1 PE=1 SV=2	-0.271	-0.247	-0.257	0.0239	0.0137	-0.0102
LCB2	P40970	0.256743	0.137629	0.323607	0.69106	0.872934	0.579087	0.935	0.755	0.909	0.93	0.876	0.935	FALSE	FALSE	FALSE	FALSE	FALSE	FALSE	Serine palmitoyltransferase 2 OS=Saccharomyces cerevisiae (strain ATCC 204508 / S288c) GN=LCB2 PE=1 SV=1	0.363	0.487	0.314	0.124	-0.0496	-0.173
LEM3	P42838	0.530995	0.260417	0.209022	0.599042	0.504472	0.884331	0.973	0.837	0.883	0.923	0.814	0.965	FALSE	FALSE	FALSE	FALSE	FALSE	FALSE	Alkylphosphocholine resistance protein LEM3 OS=Saccharomyces cerevisiae (strain ATCC 204508 / S288c) GN=LEM3 PE=1 SV=1	0.257	0.473	0.532	0.215	0.274	0.0592
LEU1	P07264	0.854665	0.939639	0.741994	0.795926	0.609993	0.799522	0.985	0.932	0.944	0.936	0.837	0.96	FALSE	FALSE	FALSE	FALSE	FALSE	FALSE	3-isopropylmalate dehydratase OS=Saccharomyces cerevisiae (strain ATCC 204508 / S288c) GN=LEU1 PE=1 SV=3	-0.106	0.0438	0.191	0.15	0.297	0.147
LHP1	P33399	0.557337	0.106252	0.194456	0.270987	0.452272	0.71031	0.975	0.712	0.878	0.876	0.798	0.953	FALSE	FALSE	FALSE	FALSE	FALSE	FALSE	La protein homolog OS=Saccharomyces cerevisiae (strain ATCC 204508 / S288c) GN=LHP1 PE=1 SV=2	-0.469	-1.37	-1.07	-0.9	-0.604	0.295
LHS1	P36016	0.24379	0.972876	0.537066	0.231622	0.563009	0.515534	0.93	0.933	0.932	0.863	0.828	0.923	FALSE	FALSE	FALSE	FALSE	FALSE	FALSE	Heat shock protein 70 homolog LHS1 OS=Saccharomyces cerevisiae (strain ATCC 204508 / S288c) GN=LHS1 PE=1 SV=1	0.918	-0.0259	0.474	-0.944	-0.444	0.5
LIP1	Q03579	0.460776	0.779591	0.501704	0.642056	0.945582	0.690989	0.968	0.922	0.929	0.927	0.883	0.951	FALSE	FALSE	FALSE	FALSE	FALSE	FALSE	Ceramide synthase subunit LIP1 OS=Saccharomyces cerevisiae (strain ATCC 204508 / S288c) GN=LIP1 PE=1 SV=1	0.332	0.125	0.302	-0.208	-0.0303	0.177
LSB3	P43603	0.224089	0.9932	0.484444	0.221198	0.582171	0.479327	0.922	0.934	0.928	0.86	0.832	0.914	FALSE	FALSE	FALSE	FALSE	FALSE	FALSE	LAS seventeen-binding protein 3 OS=Saccharomyces cerevisiae (strain ATCC 204508 / S288c) GN=LSB3 PE=1 SV=3	-0.426	0.00288	-0.239	0.429	0.187	-0.242
LSB5	P25369	0.821305	0.743758	0.425342	0.582513	0.312582	0.631555	0.984	0.919	0.922	0.922	0.74	0.943	FALSE	FALSE	FALSE	FALSE	FALSE	FALSE	LAS seventeen-binding protein 5 OS=Saccharomyces cerevisiae (strain ATCC 204508 / S288c) GN=LSB5 PE=1 SV=3	-0.0882	0.128	0.316	0.216	0.404	0.188
LSC1	P53598	0.353971	0.545782	0.461741	0.736384	0.840726	0.891526	0.956	0.9	0.926	0.933	0.872	0.966	FALSE	FALSE	FALSE	FALSE	FALSE	FALSE	Succinyl-CoA ligase [ADP-forming] subunit alpha, mitochondrial OS=Saccharomyces cerevisiae (strain ATCC 204508 / S288c) GN=LSC1 PE=1 SV=1	-0.196	-0.126	-0.154	0.0697	0.0415	-0.0282
LSG1	P53145	0.756229	0.00833626	0.0519293	0.0144841	0.0889609	0.315555	0.982	0.149	0.74	0.393	0.454	0.834	FALSE	FALSE	FALSE	FALSE	FALSE	FALSE	Large subunit GTPase 1 OS=Saccharomyces cerevisiae (strain ATCC 204508 / S288c) GN=LSG1 PE=1 SV=1	-0.076	-0.775	-0.523	-0.699	-0.447	0.251
LSM2	P38203	0.0195239	0.208156	0.389018	0.00198547	0.00414819	0.666685	0.372	0.812	0.918	0.0765	0.0209	0.948	FALSE	FALSE	FALSE	FALSE	FALSE	FALSE	U6 snRNA-associated Sm-like protein LSm2 OS=Saccharomyces cerevisiae (strain ATCC 204508 / S288c) GN=LSM2 PE=1 SV=1	-0.701	0.341	0.228	1.04	0.929	-0.113
LSP1	Q12230	0.937648	0.872881	0.940428	0.811879	0.997211	0.81458	0.986	0.928	0.952	0.937	0.888	0.961	FALSE	FALSE	FALSE	FALSE	FALSE	FALSE	Sphingolipid long chain base-responsive protein LSP1 OS=Saccharomyces cerevisiae (strain ATCC 204508 / S288c) GN=LSP1 PE=1 SV=1	-0.0316	0.0648	-0.0302	0.0964	0.00141	-0.095
LYS12	P40495	0.623755	0.369844	0.390977	0.674628	0.704642	0.967109	0.978	0.871	0.918	0.929	0.854	0.969	FALSE	FALSE	FALSE	FALSE	FALSE	FALSE	Homoisocitrate dehydrogenase, mitochondrial OS=Saccharomyces cerevisiae (strain ATCC 204508 / S288c) GN=LYS12 PE=1 SV=1	-0.114	-0.211	-0.202	-0.0974	-0.0879	0.00952
LYS2	P07702	0.944216	0.408607	0.566583	0.447493	0.613821	0.792999	0.986	0.879	0.934	0.908	0.838	0.96	FALSE	FALSE	FALSE	FALSE	FALSE	FALSE	L-aminoadipate-semialdehyde dehydrogenase OS=Saccharomyces cerevisiae (strain ATCC 204508 / S288c) GN=LYS2 PE=1 SV=2	-0.029	-0.348	-0.239	-0.319	-0.21	0.109
LYS20	P48570	0.411385	0.231242	0.860087	0.685973	0.514305	0.299941	0.964	0.824	0.949	0.93	0.816	0.82	FALSE	FALSE	FALSE	FALSE	FALSE	FALSE	Homocitrate synthase, cytosolic isozyme OS=Saccharomyces cerevisiae (strain ATCC 204508 / S288c) GN=LYS20 PE=1 SV=1	-0.6	-0.892	-0.127	-0.292	0.473	0.765
LYS21	Q12122	0.48615	0.94945	0.180601	0.448824	0.49132	0.163307	0.97	0.932	0.873	0.908	0.81	0.608	FALSE	FALSE	FALSE	FALSE	FALSE	FALSE	Homocitrate synthase, mitochondrial OS=Saccharomyces cerevisiae (strain ATCC 204508 / S288c) GN=LYS21 PE=1 SV=1	0.313	-0.0281	0.622	-0.341	0.309	0.65
MAE1	P36013	0.829161	0.229349	0.04172	0.163796	0.0284313	0.31952	0.984	0.823	0.707	0.832	0.181	0.837	FALSE	FALSE	FALSE	FALSE	FALSE	FALSE	NAD-dependent malic enzyme, mitochondrial OS=Saccharomyces cerevisiae (strain ATCC 204508 / S288c) GN=MAE1 PE=1 SV=1	-0.0892	0.515	0.936	0.604	1.03	0.421
MAK21	Q12176	0.111397	0.165216	0.0134673	0.809688	0.244754	0.168567	0.809	0.781	0.48	0.937	0.694	0.615	FALSE	FALSE	FALSE	FALSE	FALSE	FALSE	Ribosome biogenesis protein MAK21 OS=Saccharomyces cerevisiae (strain ATCC 204508 / S288c) GN=MAK21 PE=1 SV=1	-0.407	-0.349	-0.696	0.0578	-0.289	-0.346
MAK5	P38112	0.493891	0.259398	0.04598	0.638396	0.149369	0.307474	0.971	0.837	0.722	0.926	0.586	0.827	FALSE	FALSE	FALSE	FALSE	FALSE	FALSE	ATP-dependent RNA helicase MAK5 OS=Saccharomyces cerevisiae (strain ATCC 204508 / S288c) GN=MAK5 PE=1 SV=1	-0.446	-0.751	-1.43	-0.305	-0.981	-0.676
MAP1	Q01662	0.6095	0.864567	0.338493	0.73201	0.643407	0.425992	0.977	0.927	0.911	0.933	0.844	0.896	FALSE	FALSE	FALSE	FALSE	FALSE	FALSE	Methionine aminopeptidase 1 OS=Saccharomyces cerevisiae (strain ATCC 204508 / S288c) GN=MAP1 PE=1 SV=2	0.302	0.1	0.575	-0.202	0.273	0.475
MBF1	O14467	0.789698	0.228719	0.638746	0.150433	0.465764	0.444063	0.983	0.823	0.939	0.823	0.803	0.903	FALSE	FALSE	FALSE	FALSE	FALSE	FALSE	Multiprotein-bridging factor 1 OS=Saccharomyces cerevisiae (strain ATCC 204508 / S288c) GN=MBF1 PE=1 SV=2	-0.0817	0.382	0.144	0.464	0.226	-0.238
MCA1	Q08601	0.982749	0.870886	0.445377	0.887911	0.45783	0.544404	0.987	0.928	0.924	0.94	0.8	0.929	FALSE	FALSE	FALSE	FALSE	FALSE	FALSE	Metacaspase-1 OS=Saccharomyces cerevisiae (strain ATCC 204508 / S288c) GN=MCA1 PE=1 SV=2	-0.00498	-0.0375	-0.179	-0.0325	-0.174	-0.141
MCD4	P36051	0.693825	0.464941	0.586854	0.730538	0.87906	0.846952	0.981	0.889	0.936	0.932	0.876	0.963	FALSE	FALSE	FALSE	FALSE	FALSE	FALSE	GPI ethanolamine phosphate transferase 1 OS=Saccharomyces cerevisiae (strain ATCC 204508 / S288c) GN=MCD4 PE=1 SV=1	0.133	0.249	0.184	0.116	0.0512	-0.065
MCK1	P21965	0.729043	0.54242	0.239076	0.789503	0.391974	0.549063	0.982	0.9	0.892	0.936	0.777	0.93	FALSE	FALSE	FALSE	FALSE	FALSE	FALSE	Protein kinase MCK1 OS=Saccharomyces cerevisiae (strain ATCC 204508 / S288c) GN=MCK1 PE=1 SV=1	0.0978	0.173	0.343	0.0753	0.245	0.17
MCM3	P24279	0.26262	0.0155809	0.678575	0.117964	0.465165	0.0327291	0.937	0.27	0.941	0.796	0.802	0.107	FALSE	FALSE	FALSE	FALSE	FALSE	FALSE	DNA replication licensing factor MCM3 OS=Saccharomyces cerevisiae (strain ATCC 204508 / S288c) GN=MCM3 PE=1 SV=1	0.315	0.768	0.113	0.453	-0.202	-0.655
MCR1	P36060	0.897471	0.38637	0.674037	0.323613	0.584202	0.647032	0.986	0.874	0.941	0.888	0.832	0.945	FALSE	FALSE	FALSE	FALSE	FALSE	FALSE	NADH-cytochrome b5 reductase 2 OS=Saccharomyces cerevisiae (strain ATCC 204508 / S288c) GN=MCR1 PE=1 SV=1	-0.0535	0.367	0.175	0.42	0.229	-0.191
MDH1	P17505	0.591216	0.278418	0.110096	0.568027	0.259386	0.559128	0.977	0.844	0.831	0.921	0.706	0.932	FALSE	FALSE	FALSE	FALSE	FALSE	FALSE	Malate dehydrogenase, mitochondrial OS=Saccharomyces cerevisiae (strain ATCC 204508 / S288c) GN=MDH1 PE=1 SV=2	-0.236	-0.488	-0.745	-0.252	-0.509	-0.257
MDH3	P32419	0.98802	0.110913	0.306128	0.108164	0.299621	0.519736	0.987	0.719	0.906	0.785	0.732	0.924	FALSE	FALSE	FALSE	FALSE	FALSE	FALSE	Malate dehydrogenase, peroxisomal OS=Saccharomyces cerevisiae (strain ATCC 204508 / S288c) GN=MDH3 PE=1 SV=3	-0.00403	0.457	0.282	0.461	0.286	-0.175
MDJ1	P35191	0.755679	0.558674	0.40988	0.78146	0.601089	0.804051	0.982	0.902	0.92	0.935	0.836	0.96	FALSE	FALSE	FALSE	FALSE	FALSE	FALSE	DnaJ homolog 1, mitochondrial OS=Saccharomyces cerevisiae (strain ATCC 204508 / S288c) GN=MDJ1 PE=1 SV=1	0.197	0.373	0.53	0.176	0.333	0.157
MDM38	Q08179	0.287777	0.713095	0.278244	0.474213	0.981504	0.460562	0.943	0.917	0.901	0.911	0.886	0.908	FALSE	FALSE	FALSE	FALSE	FALSE	FALSE	Mitochondrial distribution and morphology protein 38 OS=Saccharomyces cerevisiae (strain ATCC 204508 / S288c) GN=MDM38 PE=1 SV=1	-0.404	-0.136	-0.412	0.267	-0.00855	-0.276
MDN1	Q12019	0.0408565	0.103006	0.385869	0.00191928	0.00847957	0.397368	0.582	0.706	0.918	0.0743	0.0498	0.884	FALSE	FALSE	FALSE	FALSE	FALSE	FALSE	Midasin OS=Saccharomyces cerevisiae (strain ATCC 204508 / S288c) GN=MDN1 PE=1 SV=1	0.465	-0.356	-0.18	-0.821	-0.645	0.176
MDY2	Q12285	0.0947638	0.309623	0.0485926	0.458272	0.700378	0.269735	0.767	0.855	0.731	0.91	0.853	0.789	FALSE	FALSE	FALSE	FALSE	FALSE	FALSE	Ubiquitin-like protein MDY2 OS=Saccharomyces cerevisiae (strain ATCC 204508 / S288c) GN=MDY2 PE=1 SV=1	-0.6	-0.349	-0.73	0.252	-0.129	-0.381
MES1	P00958	0.545997	0.792105	0.699355	0.73064	0.824762	0.901666	0.974	0.923	0.942	0.932	0.87	0.966	FALSE	FALSE	FALSE	FALSE	FALSE	FALSE	Methionine--tRNA ligase, cytoplasmic OS=Saccharomyces cerevisiae (strain ATCC 204508 / S288c) GN=MES1 PE=1 SV=4	-0.274	-0.119	-0.175	0.155	0.0998	-0.0557
MET6	P05694	0.62067	0.148255	0.512919	0.0640811	0.2615	0.396404	0.978	0.766	0.93	0.709	0.707	0.884	FALSE	FALSE	FALSE	FALSE	FALSE	FALSE	5-methyltetrahydropteroyltriglutamate--homocysteine methyltransferase OS=Saccharomyces cerevisiae (strain ATCC 204508 / S288c) GN=MET6 PE=1 SV=4	-0.313	0.958	0.416	1.27	0.729	-0.543
MEX67	Q99257	0.36832	0.684338	0.270849	0.203059	0.828192	0.143819	0.958	0.915	0.899	0.852	0.87	0.576	FALSE	FALSE	FALSE	FALSE	FALSE	FALSE	mRNA export factor MEX67 OS=Saccharomyces cerevisiae (strain ATCC 204508 / S288c) GN=MEX67 PE=1 SV=1	-0.259	0.115	-0.32	0.374	-0.0612	-0.435
MGM1	P32266	0.123339	0.336198	0.242061	0.51817	0.671323	0.820848	0.832	0.862	0.892	0.916	0.848	0.962	FALSE	FALSE	FALSE	FALSE	FALSE	FALSE	Dynamin-like GTPase MGM1, mitochondrial OS=Saccharomyces cerevisiae (strain ATCC 204508 / S288c) GN=MGM1 PE=1 SV=3	1.22	0.731	0.899	-0.485	-0.316	0.168
MHP1	P43638	0.945378	0.734944	0.680142	0.786764	0.73048	0.940618	0.986	0.919	0.941	0.936	0.858	0.968	FALSE	FALSE	FALSE	FALSE	FALSE	FALSE	MAP-homologous protein 1 OS=Saccharomyces cerevisiae (strain ATCC 204508 / S288c) GN=MHP1 PE=1 SV=1	0.0576	0.285	0.348	0.228	0.29	0.0626
MLC1	P53141	0.502915	0.895227	0.760286	0.425785	0.711061	0.663208	0.972	0.929	0.945	0.905	0.855	0.947	FALSE	FALSE	FALSE	FALSE	FALSE	FALSE	Myosin light chain 1 OS=Saccharomyces cerevisiae (strain ATCC 204508 / S288c) GN=MLC1 PE=1 SV=1	0.511	-0.0993	0.231	-0.61	-0.28	0.33
MLS1	P30952	0.288664	0.186813	0.171187	0.0290458	0.0263182	0.95587	0.944	0.798	0.869	0.555	0.167	0.969	FALSE	FALSE	FALSE	FALSE	FALSE	FALSE	Malate synthase 1, glyoxysomal OS=Saccharomyces cerevisiae (strain ATCC 204508 / S288c) GN=MLS1 PE=1 SV=1	1.58	-1.99	-2.07	-3.57	-3.65	-0.08
MNN1	P39106	0.585215	0.511541	0.49217	0.241237	0.884622	0.193141	0.976	0.896	0.928	0.867	0.877	0.659	FALSE	FALSE	FALSE	FALSE	FALSE	FALSE	Alpha-1,3-mannosyltransferase MNN1 OS=Saccharomyces cerevisiae (strain ATCC 204508 / S288c) GN=MNN1 PE=1 SV=1	-0.3	0.361	-0.379	0.661	-0.0791	-0.74
MNN10	P50108	0.920376	0.467288	0.642641	0.528482	0.714875	0.787445	0.986	0.889	0.939	0.917	0.855	0.959	FALSE	FALSE	FALSE	FALSE	FALSE	FALSE	Probable alpha-1,6-mannosyltransferase MNN10 OS=Saccharomyces cerevisiae (strain ATCC 204508 / S288c) GN=MNN10 PE=1 SV=1	0.028	0.207	0.131	0.178	0.103	-0.0757
MNN11	P46985	0.278266	0.094502	0.33754	0.501644	0.892338	0.422623	0.941	0.691	0.911	0.914	0.878	0.895	FALSE	FALSE	FALSE	FALSE	FALSE	FALSE	Probable alpha-1,6-mannosyltransferase MNN11 OS=Saccharomyces cerevisiae (strain ATCC 204508 / S288c) GN=MNN11 PE=1 SV=2	0.251	0.404	0.221	0.153	-0.0305	-0.183
MNN2	P38069	0.224419	0.520298	0.754665	0.544479	0.136775	0.346436	0.922	0.897	0.945	0.919	0.564	0.856	FALSE	FALSE	FALSE	FALSE	FALSE	FALSE	Alpha-1,2-mannosyltransferase MNN2 OS=Saccharomyces cerevisiae (strain ATCC 204508 / S288c) GN=MNN2 PE=1 SV=1	-0.252	-0.13	0.0626	0.122	0.315	0.193
MNN5	P46982	0.644113	0.622562	0.424355	0.347974	0.729059	0.209224	0.979	0.909	0.922	0.893	0.857	0.694	FALSE	FALSE	FALSE	FALSE	FALSE	FALSE	Alpha-1,2-mannosyltransferase MNN5 OS=Saccharomyces cerevisiae (strain ATCC 204508 / S288c) GN=MNN5 PE=1 SV=2	-0.245	0.261	-0.429	0.507	-0.183	-0.69
MNN9	P39107	0.684957	0.694788	0.986619	0.989226	0.672832	0.682588	0.98	0.915	0.953	0.945	0.849	0.95	FALSE	FALSE	FALSE	FALSE	FALSE	FALSE	Mannan polymerase complexes subunit MNN9 OS=Saccharomyces cerevisiae (strain ATCC 204508 / S288c) GN=MNN9 PE=1 SV=3	0.0954	0.0922	-0.00393	-0.00316	-0.0993	-0.0962
MNS1	P32906	0.114114	0.248646	0.408631	0.625467	0.407022	0.725196	0.815	0.832	0.92	0.925	0.783	0.954	FALSE	FALSE	FALSE	FALSE	FALSE	FALSE	Endoplasmic reticulum mannosyl-oligosaccharide 1,2-alpha-mannosidase OS=Saccharomyces cerevisiae (strain ATCC 204508 / S288c) GN=MNS1 PE=1 SV=1	1.13	0.803	0.565	-0.33	-0.568	-0.237
MON2	P48563	0.187009	0.208881	0.11639	0.943282	0.76988	0.716523	0.902	0.812	0.836	0.943	0.863	0.953	FALSE	FALSE	FALSE	FALSE	FALSE	FALSE	Protein MON2 OS=Saccharomyces cerevisiae (strain ATCC 204508 / S288c) GN=MON2 PE=1 SV=1	1.13	1.07	1.37	-0.0582	0.24	0.298
MPM1	P40364	0.946133	0.676982	0.677263	0.629002	0.629273	0.999689	0.986	0.914	0.941	0.926	0.841	0.971	FALSE	FALSE	FALSE	FALSE	FALSE	FALSE	Mitochondrial peculiar membrane protein 1 OS=Saccharomyces cerevisiae (strain ATCC 204508 / S288c) GN=MPM1 PE=1 SV=1	0.0494	-0.306	-0.306	-0.355	-0.355	0.000285
MRH1	Q12117	0.302551	0.909728	0.841118	0.256446	0.224938	0.930487	0.947	0.93	0.948	0.872	0.677	0.968	FALSE	FALSE	FALSE	FALSE	FALSE	FALSE	Protein MRH1 OS=Saccharomyces cerevisiae (strain ATCC 204508 / S288c) GN=MRH1 PE=1 SV=1	-0.849	0.091	0.161	0.94	1.01	0.07
MRP1	P10662	0.453646	0.0805214	0.0311408	0.272813	0.116369	0.590523	0.968	0.66	0.656	0.876	0.524	0.937	FALSE	FALSE	FALSE	FALSE	FALSE	FALSE	37S ribosomal protein MRP1, mitochondrial OS=Saccharomyces cerevisiae (strain ATCC 204508 / S288c) GN=MRP1 PE=1 SV=2	0.374	0.93	1.2	0.556	0.822	0.266
MRP4	P32902	0.531432	0.046731	0.351845	0.137482	0.749869	0.22769	0.973	0.54	0.913	0.814	0.86	0.729	FALSE	FALSE	FALSE	FALSE	FALSE	FALSE	37S ribosomal protein MRP4, mitochondrial OS=Saccharomyces cerevisiae (strain ATCC 204508 / S288c) GN=MRP4 PE=1 SV=1	0.175	0.611	0.264	0.436	0.0886	-0.347
MRS6	P32864	0.0444179	0.303051	0.273716	0.00678112	0.00599419	0.943923	0.597	0.852	0.9	0.224	0.033	0.968	FALSE	FALSE	FALSE	FALSE	FALSE	FALSE	Rab proteins geranylgeranyltransferase component A OS=Saccharomyces cerevisiae (strain ATCC 204508 / S288c) GN=MRS6 PE=1 SV=2	-0.483	0.229	0.244	0.712	0.728	0.0152
MSC1	Q03104	0.801152	0.418075	0.31339	0.295503	0.215891	0.832966	0.984	0.881	0.907	0.882	0.669	0.962	FALSE	FALSE	FALSE	FALSE	FALSE	FALSE	Meiotic sister chromatid recombination protein 1 OS=Saccharomyces cerevisiae (strain ATCC 204508 / S288c) GN=MSC1 PE=1 SV=1	0.259	-0.847	-1.06	-1.11	-1.32	-0.217
MSC7	P38694	0.428209	0.890888	0.967817	0.509016	0.451038	0.922826	0.965	0.929	0.953	0.915	0.798	0.967	FALSE	FALSE	FALSE	FALSE	FALSE	FALSE	Putative aldehyde dehydrogenase-like protein YHR039C OS=Saccharomyces cerevisiae (strain ATCC 204508 / S288c) GN=MSC7 PE=1 SV=1	-0.277	-0.0473	-0.0139	0.23	0.263	0.0334
MSN5	P52918	0.991575	0.818779	0.557119	0.826964	0.550234	0.418963	0.987	0.925	0.934	0.938	0.825	0.893	FALSE	FALSE	FALSE	FALSE	FALSE	FALSE	Protein MSN5 OS=Saccharomyces cerevisiae (strain ATCC 204508 / S288c) GN=MSN5 PE=1 SV=1	0.0045	0.0977	-0.252	0.0932	-0.257	-0.35
MSS116	P15424	0.950415	0.174461	0.0594348	0.192389	0.0662219	0.52457	0.986	0.789	0.759	0.847	0.376	0.925	FALSE	FALSE	FALSE	FALSE	FALSE	FALSE	ATP-dependent RNA helicase MSS116, mitochondrial OS=Saccharomyces cerevisiae (strain ATCC 204508 / S288c) GN=MSS116 PE=1 SV=1	0.0372	0.851	1.24	0.814	1.2	0.385
MSS51	P32335	0.984947	0.0127851	0.00999918	0.012363	0.00967037	0.89002	0.987	0.228	0.411	0.355	0.0588	0.966	FALSE	FALSE	FALSE	FALSE	FALSE	FALSE	Protein MSS51, mitochondrial OS=Saccharomyces cerevisiae (strain ATCC 204508 / S288c) GN=MSS51 PE=1 SV=2	0.0193	-3.01	-3.15	-3.02	-3.17	-0.142
MTC1	P47018	0.707568	0.279331	0.906145	0.466521	0.796347	0.330614	0.981	0.844	0.951	0.911	0.867	0.846	FALSE	FALSE	FALSE	FALSE	FALSE	FALSE	Maintenance of telomere capping protein 1 OS=Saccharomyces cerevisiae (strain ATCC 204508 / S288c) GN=MTC1 PE=1 SV=1	-0.0723	-0.214	-0.0226	-0.142	0.0496	0.191
MTD1	Q02046	0.638682	0.3147	0.280303	0.578892	0.526451	0.935815	0.979	0.856	0.901	0.922	0.819	0.968	FALSE	FALSE	FALSE	FALSE	FALSE	FALSE	Methylenetetrahydrofolate dehydrogenase [NAD(+)] OS=Saccharomyces cerevisiae (strain ATCC 204508 / S288c) GN=MTD1 PE=1 SV=1	-0.232	-0.506	-0.545	-0.274	-0.314	-0.0395
MTR4	P47047	0.889797	0.337053	0.0629507	0.406828	0.0799754	0.306277	0.985	0.862	0.767	0.903	0.425	0.826	FALSE	FALSE	FALSE	FALSE	FALSE	FALSE	ATP-dependent RNA helicase DOB1 OS=Saccharomyces cerevisiae (strain ATCC 204508 / S288c) GN=MTR4 PE=1 SV=1	-0.0278	-0.197	-0.408	-0.169	-0.38	-0.211
MYO2	P19524	0.638403	0.692165	0.838715	0.940168	0.788455	0.846527	0.979	0.915	0.948	0.943	0.866	0.963	FALSE	FALSE	FALSE	FALSE	FALSE	FALSE	Myosin-2 OS=Saccharomyces cerevisiae (strain ATCC 204508 / S288c) GN=MYO2 PE=1 SV=1	-0.139	-0.117	-0.0601	0.0221	0.0792	0.0571
MYO5	Q04439	0.128564	0.00528921	0.0807626	0.0908513	0.782537	0.143919	0.841	0.0931	0.798	0.762	0.865	0.576	FALSE	FALSE	FALSE	FALSE	FALSE	FALSE	Myosin-5 OS=Saccharomyces cerevisiae (strain ATCC 204508 / S288c) GN=MYO5 PE=1 SV=1	0.788	1.68	0.923	0.889	0.135	-0.754
NAN1	Q02931	0.523938	0.397692	0.711931	0.153121	0.785007	0.234715	0.973	0.877	0.943	0.825	0.865	0.741	FALSE	FALSE	FALSE	FALSE	FALSE	FALSE	NET1-associated nuclear protein 1 OS=Saccharomyces cerevisiae (strain ATCC 204508 / S288c) GN=NAN1 PE=1 SV=1	0.452	-0.605	0.26	-1.06	-0.192	0.866
NAP1	P25293	0.922254	0.194608	0.268401	0.226162	0.309122	0.832176	0.986	0.803	0.899	0.861	0.738	0.962	FALSE	FALSE	FALSE	FALSE	FALSE	FALSE	Nucleosome assembly protein OS=Saccharomyces cerevisiae (strain ATCC 204508 / S288c) GN=NAP1 PE=1 SV=2	-0.0279	-0.388	-0.327	-0.36	-0.299	0.0607
NAT1	P12945	0.388294	0.754413	0.679045	0.574774	0.213268	0.471719	0.961	0.92	0.941	0.921	0.666	0.911	FALSE	FALSE	FALSE	FALSE	FALSE	FALSE	N-terminal acetyltransferase A complex subunit NAT1 OS=Saccharomyces cerevisiae (strain ATCC 204508 / S288c) GN=NAT1 PE=1 SV=2	0.378	0.135	-0.179	-0.243	-0.556	-0.313
NCE102	Q12207	0.962192	0.936884	0.847713	0.974637	0.810891	0.786457	0.987	0.932	0.948	0.944	0.868	0.959	FALSE	FALSE	FALSE	FALSE	FALSE	FALSE	Non-classical export protein 2 OS=Saccharomyces cerevisiae (strain ATCC 204508 / S288c) GN=NCE102 PE=1 SV=1	0.029	0.0484	-0.117	0.0194	-0.146	-0.166
NCP1	P16603	0.576851	0.248989	0.349103	0.101424	0.149531	0.814429	0.976	0.832	0.913	0.777	0.586	0.961	FALSE	FALSE	FALSE	FALSE	FALSE	FALSE	NADPH--cytochrome P450 reductase OS=Saccharomyces cerevisiae (strain ATCC 204508 / S288c) GN=NCP1 PE=1 SV=3	-0.168	0.357	0.286	0.525	0.455	-0.0703
NDE1	P40215	0.486011	0.105419	0.0588153	0.0308991	0.0168345	0.734244	0.97	0.711	0.758	0.569	0.108	0.955	FALSE	FALSE	FALSE	FALSE	FALSE	FALSE	External NADH-ubiquinone oxidoreductase 1, mitochondrial OS=Saccharomyces cerevisiae (strain ATCC 204508 / S288c) GN=NDE1 PE=1 SV=1	0.43	-1.06	-1.26	-1.48	-1.69	-0.207
NDI1	P32340	0.90977	0.0795182	0.052959	0.09645	0.0645406	0.815009	0.986	0.657	0.743	0.77	0.369	0.961	FALSE	FALSE	FALSE	FALSE	FALSE	FALSE	Rotenone-insensitive NADH-ubiquinone oxidoreductase, mitochondrial OS=Saccharomyces cerevisiae (strain ATCC 204508 / S288c) GN=NDI1 PE=1 SV=1	-0.0811	-1.36	-1.52	-1.28	-1.44	-0.168
NEW1	Q08972	0.914536	0.374203	0.349894	0.322619	0.300857	0.960806	0.986	0.872	0.913	0.888	0.733	0.969	FALSE	FALSE	FALSE	FALSE	FALSE	FALSE	[NU+] prion formation protein 1 OS=Saccharomyces cerevisiae (strain ATCC 204508 / S288c) GN=NEW1 PE=1 SV=1	0.0214	-0.181	-0.191	-0.203	-0.212	-0.00982
NFS1	P25374	0.430087	0.0622611	0.0443971	0.0150287	0.0106612	0.847129	0.966	0.606	0.717	0.401	0.0661	0.963	FALSE	FALSE	FALSE	FALSE	FALSE	FALSE	Cysteine desulfurase, mitochondrial OS=Saccharomyces cerevisiae (strain ATCC 204508 / S288c) GN=NFS1 PE=1 SV=2	0.267	-0.68	-0.744	-0.947	-1.01	-0.0643
NIC96	P34077	0.856422	0.875095	0.22797	0.735815	0.297913	0.178683	0.985	0.928	0.889	0.933	0.731	0.627	FALSE	FALSE	FALSE	FALSE	FALSE	FALSE	Nucleoporin NIC96 OS=Saccharomyces cerevisiae (strain ATCC 204508 / S288c) GN=NIC96 PE=1 SV=2	-0.0537	0.0466	-0.371	0.1	-0.317	-0.417
NIP1	P32497	0.416804	0.407348	0.0516699	0.986076	0.20489	0.210479	0.964	0.879	0.74	0.945	0.658	0.697	FALSE	FALSE	FALSE	FALSE	FALSE	FALSE	Eukaryotic translation initiation factor 3 subunit C OS=Saccharomyces cerevisiae (strain ATCC 204508 / S288c) GN=NIP1 PE=1 SV=2	-0.166	-0.169	-0.43	-0.0035	-0.265	-0.261
NMD3	P38861	0.0373408	0.772528	0.46189	0.0222961	0.134563	0.312896	0.565	0.921	0.926	0.495	0.56	0.832	FALSE	FALSE	FALSE	FALSE	FALSE	FALSE	60S ribosomal export protein NMD3 OS=Saccharomyces cerevisiae (strain ATCC 204508 / S288c) GN=NMD3 PE=1 SV=3	0.502	-0.0624	0.161	-0.565	-0.342	0.223
NMT1	P14743	0.337897	0.542821	0.886098	0.714831	0.275377	0.455074	0.954	0.9	0.95	0.931	0.717	0.906	FALSE	FALSE	FALSE	FALSE	FALSE	FALSE	Glycylpeptide N-tetradecanoyltransferase OS=Saccharomyces cerevisiae (strain ATCC 204508 / S288c) GN=NMT1 PE=1 SV=1	0.387	0.242	-0.0565	-0.145	-0.443	-0.299
NOC2	P39744	0.296276	0.142398	0.00849389	0.635893	0.0571537	0.128521	0.945	0.76	0.373	0.926	0.338	0.542	FALSE	FALSE	FALSE	FALSE	FALSE	FALSE	Nucleolar complex protein 2 OS=Saccharomyces cerevisiae (strain ATCC 204508 / S288c) GN=NOC2 PE=1 SV=2	-0.24	-0.346	-0.706	-0.106	-0.467	-0.36
NOC3	Q07896	0.548724	0.862231	0.30752	0.667583	0.659625	0.390924	0.974	0.927	0.906	0.928	0.846	0.881	FALSE	FALSE	FALSE	FALSE	FALSE	FALSE	Nucleolar complex-associated protein 3 OS=Saccharomyces cerevisiae (strain ATCC 204508 / S288c) GN=NOC3 PE=1 SV=1	-0.362	-0.104	-0.626	0.258	-0.265	-0.523
NOG2	P53742	0.163235	0.578826	0.396415	0.0639001	0.0374485	0.761536	0.883	0.904	0.919	0.709	0.237	0.957	FALSE	FALSE	FALSE	FALSE	FALSE	FALSE	Nucleolar GTP-binding protein 2 OS=Saccharomyces cerevisiae (strain ATCC 204508 / S288c) GN=NOG2 PE=1 SV=1	0.659	-0.252	-0.389	-0.911	-1.05	-0.137
NOP1	P15646	0.429467	0.650002	0.984778	0.729718	0.440185	0.66359	0.966	0.911	0.953	0.932	0.795	0.947	FALSE	FALSE	FALSE	FALSE	FALSE	FALSE	rRNA 2'-O-methyltransferase fibrillarin OS=Saccharomyces cerevisiae (strain ATCC 204508 / S288c) GN=NOP1 PE=1 SV=1	-0.259	-0.147	-0.00616	0.112	0.253	0.141
NOP14	Q99207	0.979437	0.538645	0.140588	0.555336	0.146601	0.359017	0.987	0.899	0.853	0.92	0.581	0.864	FALSE	FALSE	FALSE	FALSE	FALSE	FALSE	Nucleolar complex protein 14 OS=Saccharomyces cerevisiae (strain ATCC 204508 / S288c) GN=NOP14 PE=1 SV=1	-0.0135	-0.324	-0.814	-0.311	-0.801	-0.49
NOP56	Q12460	0.929126	0.603192	0.673524	0.665477	0.738902	0.920236	0.986	0.907	0.941	0.928	0.859	0.967	FALSE	FALSE	FALSE	FALSE	FALSE	FALSE	Nucleolar protein 56 OS=Saccharomyces cerevisiae (strain ATCC 204508 / S288c) GN=NOP56 PE=1 SV=1	-0.0303	-0.178	-0.144	-0.148	-0.114	0.0341
NOP58	Q12499	0.963695	0.793658	0.787737	0.758991	0.822804	0.597475	0.987	0.923	0.946	0.934	0.87	0.938	FALSE	FALSE	FALSE	FALSE	FALSE	FALSE	Nucleolar protein 58 OS=Saccharomyces cerevisiae (strain ATCC 204508 / S288c) GN=NOP58 PE=1 SV=1	0.018	-0.104	0.107	-0.122	0.0888	0.211
NOP7	P53261	0.663872	0.198707	0.092141	0.375597	0.188304	0.639413	0.98	0.806	0.813	0.898	0.639	0.944	FALSE	FALSE	FALSE	FALSE	FALSE	FALSE	Pescadillo homolog OS=Saccharomyces cerevisiae (strain ATCC 204508 / S288c) GN=NOP7 PE=1 SV=1	-0.168	-0.517	-0.699	-0.349	-0.53	-0.182
NPL6	P32832	0.433733	0.787103	0.881754	0.299758	0.522453	0.676267	0.966	0.922	0.95	0.883	0.818	0.949	FALSE	FALSE	FALSE	FALSE	FALSE	FALSE	Chromatin structure-remodeling complex subunit RSC7 OS=Saccharomyces cerevisiae (strain ATCC 204508 / S288c) GN=NPL6 PE=1 SV=1	0.382	-0.13	0.0714	-0.511	-0.31	0.201
NQM1	P53228	0.40871	0.65271	0.629696	0.213864	0.203358	0.973927	0.963	0.912	0.938	0.857	0.656	0.97	FALSE	FALSE	FALSE	FALSE	FALSE	FALSE	Transaldolase NQM1 OS=Saccharomyces cerevisiae (strain ATCC 204508 / S288c) GN=NQM1 PE=1 SV=1	1.18	-0.634	-0.68	-1.81	-1.86	-0.0458
NSA2	P40078	0.309597	0.224775	0.0244073	0.828193	0.147927	0.208579	0.948	0.821	0.61	0.938	0.583	0.693	FALSE	FALSE	FALSE	FALSE	FALSE	FALSE	Ribosome biogenesis protein NSA2 OS=Saccharomyces cerevisiae (strain ATCC 204508 / S288c) GN=NSA2 PE=1 SV=1	-0.565	-0.683	-1.39	-0.118	-0.827	-0.709
NSR1	P27476	0.329851	0.460113	0.473751	0.803492	0.785707	0.98151	0.952	0.888	0.927	0.936	0.865	0.97	FALSE	FALSE	FALSE	FALSE	FALSE	FALSE	Nuclear localization sequence-binding protein OS=Saccharomyces cerevisiae (strain ATCC 204508 / S288c) GN=NSR1 PE=1 SV=1	0.639	0.48	0.465	-0.16	-0.174	-0.0148
NTH1	P32356	0.405866	0.792529	0.406254	0.563624	0.999423	0.5641	0.963	0.923	0.92	0.92	0.888	0.933	FALSE	FALSE	FALSE	FALSE	FALSE	FALSE	Neutral trehalase OS=Saccharomyces cerevisiae (strain ATCC 204508 / S288c) GN=NTH1 PE=1 SV=3	0.485	0.151	0.485	-0.334	-0.000415	0.334
NUC1	P08466	0.956242	0.113255	0.0162084	0.12405	0.0178759	0.281196	0.987	0.723	0.523	0.802	0.115	0.802	FALSE	FALSE	FALSE	FALSE	FALSE	FALSE	Mitochondrial nuclease OS=Saccharomyces cerevisiae (strain ATCC 204508 / S288c) GN=NUC1 PE=1 SV=1	-0.0191	-0.586	-0.972	-0.567	-0.953	-0.385
NUG1	P40010	0.527544	0.0759926	0.0541351	0.216051	0.159014	0.845272	0.973	0.648	0.746	0.858	0.6	0.963	FALSE	FALSE	FALSE	FALSE	FALSE	FALSE	Nuclear GTP-binding protein NUG1 OS=Saccharomyces cerevisiae (strain ATCC 204508 / S288c) GN=NUG1 PE=1 SV=1	-0.195	-0.588	-0.647	-0.393	-0.452	-0.0596
NUM1	Q00402	0.690623	0.0565742	0.0372884	0.112127	0.0750512	0.813149	0.98	0.584	0.688	0.79	0.409	0.961	FALSE	FALSE	FALSE	FALSE	FALSE	FALSE	Nuclear migration protein NUM1 OS=Saccharomyces cerevisiae (strain ATCC 204508 / S288c) GN=NUM1 PE=1 SV=2	-0.092	-0.482	-0.537	-0.39	-0.445	-0.0545
NUP133	P36161	0.647878	0.791663	0.419452	0.845929	0.218147	0.291341	0.979	0.923	0.922	0.939	0.671	0.812	FALSE	FALSE	FALSE	FALSE	FALSE	FALSE	Nucleoporin NUP133 OS=Saccharomyces cerevisiae (strain ATCC 204508 / S288c) GN=NUP133 PE=1 SV=1	0.157	0.0904	-0.28	-0.0665	-0.437	-0.371
NUP145	P49687	0.495925	0.519162	0.559127	0.970089	0.920568	0.950373	0.971	0.897	0.934	0.944	0.881	0.969	FALSE	FALSE	FALSE	FALSE	FALSE	FALSE	Nucleoporin NUP145 OS=Saccharomyces cerevisiae (strain ATCC 204508 / S288c) GN=NUP145 PE=1 SV=1	-0.246	-0.233	-0.211	0.0134	0.0356	0.0222
NUP159	P40477	0.942715	0.654715	0.606582	0.604572	0.55841	0.945052	0.986	0.912	0.937	0.924	0.827	0.968	FALSE	FALSE	FALSE	FALSE	FALSE	FALSE	Nucleoporin NUP159 OS=Saccharomyces cerevisiae (strain ATCC 204508 / S288c) GN=NUP159 PE=1 SV=1	0.0399	-0.25	-0.288	-0.29	-0.328	-0.0383
NUP188	P52593	0.352623	0.0807295	0.284802	0.357989	0.880027	0.437663	0.956	0.66	0.902	0.895	0.876	0.9	FALSE	FALSE	FALSE	FALSE	FALSE	FALSE	Nucleoporin NUP188 OS=Saccharomyces cerevisiae (strain ATCC 204508 / S288c) GN=NUP188 PE=1 SV=1	0.461	0.916	0.534	0.455	0.0732	-0.382
NUP192	P47054	0.0655555	0.337605	0.11864	0.316085	0.727948	0.501725	0.645	0.863	0.838	0.887	0.857	0.92	FALSE	FALSE	FALSE	FALSE	FALSE	FALSE	Nucleoporin NUP192 OS=Saccharomyces cerevisiae (strain ATCC 204508 / S288c) GN=NUP192 PE=1 SV=1	0.975	0.476	0.806	-0.499	-0.169	0.33
NUP57	P48837	0.18898	0.41054	0.964448	0.594942	0.202562	0.435113	0.903	0.879	0.953	0.923	0.655	0.899	FALSE	FALSE	FALSE	FALSE	FALSE	FALSE	Nucleoporin NUP57 OS=Saccharomyces cerevisiae (strain ATCC 204508 / S288c) GN=NUP57 PE=1 SV=1	0.672	0.41	0.0218	-0.262	-0.65	-0.388
NUP84	P52891	0.306821	0.871616	0.322018	0.242136	0.972804	0.25478	0.948	0.928	0.909	0.867	0.886	0.77	FALSE	FALSE	FALSE	FALSE	FALSE	FALSE	Nucleoporin NUP84 OS=Saccharomyces cerevisiae (strain ATCC 204508 / S288c) GN=NUP84 PE=1 SV=1	-0.447	0.0688	-0.432	0.515	0.0145	-0.501
NUP85	P46673	0.955455	0.293713	0.947261	0.270799	0.991788	0.266734	0.986	0.849	0.952	0.876	0.887	0.785	FALSE	FALSE	FALSE	FALSE	FALSE	FALSE	Nucleoporin NUP85 OS=Saccharomyces cerevisiae (strain ATCC 204508 / S288c) GN=NUP85 PE=1 SV=1	-0.0196	0.379	-0.0232	0.399	-0.00361	-0.402
NUS1	Q12063	0.716945	0.372076	0.112694	0.587155	0.20254	0.441581	0.981	0.871	0.833	0.922	0.655	0.902	FALSE	FALSE	FALSE	FALSE	FALSE	FALSE	Dehydrodolichyl diphosphate syntase complex subunit NUS1 OS=Saccharomyces cerevisiae (strain ATCC 204508 / S288c) GN=NUS1 PE=1 SV=1	0.124	0.31	0.577	0.186	0.453	0.266
NUT1	P53114	0.398167	0.446125	0.655989	0.930573	0.681189	0.745493	0.962	0.886	0.94	0.942	0.85	0.956	FALSE	FALSE	FALSE	FALSE	FALSE	FALSE	Mediator of RNA polymerase II transcription subunit 5 OS=Saccharomyces cerevisiae (strain ATCC 204508 / S288c) GN=NUT1 PE=1 SV=1	0.383	0.344	0.199	-0.0387	-0.183	-0.145
OCH1	P31755	0.789824	0.303773	0.340542	0.204052	0.230996	0.935417	0.983	0.853	0.911	0.853	0.683	0.968	FALSE	FALSE	FALSE	FALSE	FALSE	FALSE	Initiation-specific alpha-1,6-mannosyltransferase OS=Saccharomyces cerevisiae (strain ATCC 204508 / S288c) GN=OCH1 PE=1 SV=1	0.0818	-0.324	-0.299	-0.405	-0.381	0.0248
ODC1	Q03028	0.384307	0.613399	0.123809	0.182379	0.0265599	0.274363	0.961	0.908	0.842	0.842	0.168	0.794	FALSE	FALSE	FALSE	FALSE	FALSE	FALSE	Mitochondrial 2-oxodicarboxylate carrier 1 OS=Saccharomyces cerevisiae (strain ATCC 204508 / S288c) GN=ODC1 PE=1 SV=1	1	-0.576	-1.85	-1.58	-2.86	-1.28
OLA1	P38219	0.712378	0.156777	0.140796	0.0848083	0.0756805	0.947026	0.981	0.774	0.853	0.752	0.411	0.969	FALSE	FALSE	FALSE	FALSE	FALSE	FALSE	Obg-like ATPase 1 OS=Saccharomyces cerevisiae (strain ATCC 204508 / S288c) GN=OLA1 PE=1 SV=1	0.072	-0.29	-0.303	-0.362	-0.375	-0.0129
OM14	P38325	0.530302	0.104563	0.0248955	0.284079	0.0759764	0.418976	0.973	0.709	0.614	0.879	0.412	0.893	FALSE	FALSE	FALSE	FALSE	FALSE	FALSE	Mitochondrial outer membrane protein OM14 OS=Saccharomyces cerevisiae (strain ATCC 204508 / S288c) GN=OM14 PE=1 SV=1	-0.474	-1.3	-1.92	-0.826	-1.44	-0.615
OM45	P16547	0.40289	0.295224	0.251764	0.0755691	0.0626111	0.913438	0.963	0.85	0.895	0.735	0.361	0.967	FALSE	FALSE	FALSE	FALSE	FALSE	FALSE	Mitochondrial outer membrane protein OM45 OS=Saccharomyces cerevisiae (strain ATCC 204508 / S288c) GN=OM45 PE=1 SV=2	0.919	-1.16	-1.28	-2.08	-2.2	-0.117
ORM2	Q06144	0.275534	0.217524	0.0442159	0.874559	0.280705	0.35116	0.94	0.817	0.716	0.94	0.721	0.859	FALSE	FALSE	FALSE	FALSE	FALSE	FALSE	Protein ORM2 OS=Saccharomyces cerevisiae (strain ATCC 204508 / S288c) GN=ORM2 PE=1 SV=1	-0.324	-0.37	-0.644	-0.0456	-0.32	-0.275
OSH2	Q12451	0.944743	0.325946	0.743703	0.295343	0.692406	0.502152	0.986	0.859	0.944	0.882	0.852	0.92	FALSE	FALSE	FALSE	FALSE	FALSE	FALSE	Oxysterol-binding protein homolog 2 OS=Saccharomyces cerevisiae (strain ATCC 204508 / S288c) GN=OSH2 PE=1 SV=1	-0.0293	0.426	0.139	0.455	0.168	-0.287
OSH6	Q02201	0.724973	0.391054	0.96695	0.236488	0.756009	0.369819	0.982	0.875	0.953	0.865	0.861	0.87	FALSE	FALSE	FALSE	FALSE	FALSE	FALSE	Oxysterol-binding protein homolog 6 OS=Saccharomyces cerevisiae (strain ATCC 204508 / S288c) GN=OSH6 PE=1 SV=1	-0.164	0.407	-0.0193	0.571	0.145	-0.426
OSH7	P38755	0.448344	0.35522	0.316314	0.860826	0.796269	0.933742	0.967	0.867	0.908	0.939	0.867	0.968	FALSE	FALSE	FALSE	FALSE	FALSE	FALSE	Oxysterol-binding protein homolog 7 OS=Saccharomyces cerevisiae (strain ATCC 204508 / S288c) GN=OSH7 PE=1 SV=1	0.442	0.542	0.59	0.101	0.148	0.0477
OSM1	P21375	0.0548253	0.326531	0.369068	0.282313	0.24775	0.929417	0.627	0.86	0.915	0.879	0.697	0.968	FALSE	FALSE	FALSE	FALSE	FALSE	FALSE	Fumarate reductase 2 OS=Saccharomyces cerevisiae (strain ATCC 204508 / S288c) GN=OSM1 PE=1 SV=3	1.17	0.558	0.509	-0.614	-0.663	-0.0491
OST1	P41543	0.976142	0.954842	0.57173	0.93105	0.591769	0.534825	0.987	0.932	0.935	0.942	0.834	0.927	FALSE	FALSE	FALSE	FALSE	FALSE	FALSE	Dolichyl-diphosphooligosaccharide--protein glycosyltransferase subunit 1 OS=Saccharomyces cerevisiae (strain ATCC 204508 / S288c) GN=OST1 PE=1 SV=1	-0.00635	0.012	-0.121	0.0184	-0.115	-0.133
OST3	P48439	0.824772	0.352411	0.325028	0.471924	0.438291	0.953655	0.984	0.866	0.909	0.911	0.794	0.969	FALSE	FALSE	FALSE	FALSE	FALSE	FALSE	Dolichyl-diphosphooligosaccharide--protein glycosyltransferase subunit 3 OS=Saccharomyces cerevisiae (strain ATCC 204508 / S288c) GN=OST3 PE=1 SV=1	0.0492	0.211	0.224	0.162	0.175	0.0129
OST5	Q92316	0.64407	0.189744	0.622952	0.37471	0.975933	0.390231	0.979	0.8	0.938	0.898	0.886	0.881	FALSE	FALSE	FALSE	FALSE	FALSE	FALSE	Dolichyl-diphosphooligosaccharide--protein glycosyltransferase subunit OST5 OS=Saccharomyces cerevisiae (strain ATCC 204508 / S288c) GN=OST5 PE=1 SV=2	0.137	0.404	0.146	0.267	0.00891	-0.258
OYE2	Q03558	0.596035	0.205516	0.346682	0.0859327	0.155301	0.722442	0.977	0.81	0.912	0.754	0.595	0.954	FALSE	FALSE	FALSE	FALSE	FALSE	FALSE	NADPH dehydrogenase 2 OS=Saccharomyces cerevisiae (strain ATCC 204508 / S288c) GN=OYE2 PE=1 SV=3	-0.486	1.2	0.877	1.69	1.36	-0.325
PAA1	Q12447	0.202548	0.221175	0.167842	0.0231522	0.0168842	0.859716	0.911	0.819	0.867	0.504	0.109	0.964	FALSE	FALSE	FALSE	FALSE	FALSE	FALSE	Polyamine N-acetyltransferase 1 OS=Saccharomyces cerevisiae (strain ATCC 204508 / S288c) GN=PAA1 PE=1 SV=1	-0.249	0.238	0.271	0.486	0.519	0.0331
PAB1	P04147	0.368356	0.196888	0.980091	0.669924	0.38101	0.204657	0.958	0.805	0.953	0.929	0.773	0.685	FALSE	FALSE	FALSE	FALSE	FALSE	FALSE	Polyadenylate-binding protein, cytoplasmic and nuclear OS=Saccharomyces cerevisiae (strain ATCC 204508 / S288c) GN=PAB1 PE=1 SV=4	-0.23	-0.338	-0.00626	-0.107	0.224	0.332
PAN1	P32521	0.228978	0.744455	0.981876	0.366814	0.236976	0.761577	0.924	0.919	0.953	0.896	0.688	0.957	FALSE	FALSE	FALSE	FALSE	FALSE	FALSE	Actin cytoskeleton-regulatory complex protein PAN1 OS=Saccharomyces cerevisiae (strain ATCC 204508 / S288c) GN=PAN1 PE=1 SV=2	-0.362	-0.0947	-0.00659	0.267	0.355	0.0882
PAT1	P25644	0.90986	0.931277	0.957574	0.978463	0.952121	0.973634	0.986	0.931	0.952	0.944	0.884	0.97	FALSE	FALSE	FALSE	FALSE	FALSE	FALSE	DNA topoisomerase 2-associated protein PAT1 OS=Saccharomyces cerevisiae (strain ATCC 204508 / S288c) GN=PAT1 PE=1 SV=4	0.0504	0.0384	0.0237	-0.012	-0.0267	-0.0147
PCK1	P10963	0.806033	0.253865	0.294765	0.173941	0.204088	0.918725	0.984	0.834	0.904	0.838	0.657	0.967	FALSE	FALSE	FALSE	FALSE	FALSE	FALSE	Phosphoenolpyruvate carboxykinase [ATP] OS=Saccharomyces cerevisiae (strain ATCC 204508 / S288c) GN=PCK1 PE=1 SV=2	0.4	-1.92	-1.75	-2.32	-2.15	0.166
PDC1	P06169	0.962737	0.942037	0.555689	0.97926	0.586682	0.60432	0.987	0.932	0.933	0.944	0.833	0.94	FALSE	FALSE	FALSE	FALSE	FALSE	FALSE	Pyruvate decarboxylase isozyme 1 OS=Saccharomyces cerevisiae (strain ATCC 204508 / S288c) GN=PDC1 PE=1 SV=7	-0.0146	-0.0227	-0.186	-0.00812	-0.171	-0.163
PDI1	P17967	0.409628	0.756848	0.645983	0.599715	0.211319	0.44668	0.964	0.92	0.939	0.923	0.664	0.904	FALSE	FALSE	FALSE	FALSE	FALSE	FALSE	Protein disulfide-isomerase OS=Saccharomyces cerevisiae (strain ATCC 204508 / S288c) GN=PDI1 PE=1 SV=2	-0.428	-0.158	0.236	0.27	0.664	0.394
PEP1	P32319	0.712828	0.351718	0.246265	0.56345	0.414184	0.804571	0.981	0.866	0.893	0.92	0.786	0.96	FALSE	FALSE	FALSE	FALSE	FALSE	FALSE	Vacuolar protein sorting/targeting protein VPS10 OS=Saccharomyces cerevisiae (strain ATCC 204508 / S288c) GN=PEP1 PE=1 SV=1	0.0922	0.238	0.3	0.146	0.207	0.0619
PEP4	P07267	0.609852	0.418051	0.51805	0.199781	0.258624	0.865002	0.977	0.881	0.931	0.851	0.705	0.964	FALSE	FALSE	FALSE	FALSE	FALSE	FALSE	Saccharopepsin OS=Saccharomyces cerevisiae (strain ATCC 204508 / S288c) GN=PEP4 PE=1 SV=1	-0.2	0.32	0.254	0.519	0.453	-0.0661
PET10	P36139	0.847118	0.736688	0.747155	0.885384	0.896405	0.988859	0.985	0.919	0.944	0.94	0.878	0.97	FALSE	FALSE	FALSE	FALSE	FALSE	FALSE	Protein PET10 OS=Saccharomyces cerevisiae (strain ATCC 204508 / S288c) GN=PET10 PE=1 SV=3	0.143	0.25	0.24	0.107	0.0967	-0.0104
PEX11	Q12462	0.880389	0.181391	0.991679	0.228944	0.872183	0.178432	0.985	0.794	0.953	0.862	0.876	0.626	FALSE	FALSE	FALSE	FALSE	FALSE	FALSE	Peroxisomal membrane protein PMP27 OS=Saccharomyces cerevisiae (strain ATCC 204508 / S288c) GN=PEX11 PE=1 SV=2	0.0842	0.782	-0.00583	0.698	-0.09	-0.788
PFK1	P16861	0.653041	0.607436	0.361634	0.947918	0.633301	0.679808	0.979	0.907	0.914	0.943	0.842	0.949	FALSE	FALSE	FALSE	FALSE	FALSE	FALSE	ATP-dependent 6-phosphofructokinase subunit alpha OS=Saccharomyces cerevisiae (strain ATCC 204508 / S288c) GN=PFK1 PE=1 SV=1	0.173	0.198	0.356	0.0249	0.183	0.158
PFY1	P07274	0.969348	0.535008	0.0706696	0.510767	0.0661226	0.198828	0.987	0.899	0.782	0.915	0.375	0.672	FALSE	FALSE	FALSE	FALSE	FALSE	FALSE	Profilin OS=Saccharomyces cerevisiae (strain ATCC 204508 / S288c) GN=PFY1 PE=1 SV=2	-0.0123	0.2	0.628	0.212	0.641	0.428
PGA3	Q12746	0.206805	0.865912	0.583777	0.266834	0.452167	0.702715	0.914	0.928	0.935	0.875	0.798	0.952	FALSE	FALSE	FALSE	FALSE	FALSE	FALSE	Plasma membrane-associated coenzyme Q6 reductase PGA3 OS=Saccharomyces cerevisiae (strain ATCC 204508 / S288c) GN=PGA3 PE=1 SV=1	-0.434	-0.0558	-0.182	0.378	0.252	-0.126
PGI1	P12709	0.816357	0.403152	0.39663	0.540186	0.532319	0.990196	0.984	0.878	0.919	0.918	0.821	0.97	FALSE	FALSE	FALSE	FALSE	FALSE	FALSE	Glucose-6-phosphate isomerase OS=Saccharomyces cerevisiae (strain ATCC 204508 / S288c) GN=PGI1 PE=1 SV=3	0.0986	0.361	0.366	0.262	0.267	0.00521
PGK1	P00560	0.741295	0.0127214	0.0193855	0.00707965	0.0107481	0.813517	0.982	0.227	0.562	0.233	0.0667	0.961	FALSE	FALSE	FALSE	FALSE	FALSE	FALSE	Phosphoglycerate kinase OS=Saccharomyces cerevisiae (strain ATCC 204508 / S288c) GN=PGK1 PE=1 SV=2	-0.0961	0.852	0.784	0.948	0.88	-0.0686
PGM1	P33401	0.414497	0.222957	0.0693377	0.664508	0.266061	0.482016	0.964	0.82	0.78	0.928	0.711	0.914	FALSE	FALSE	FALSE	FALSE	FALSE	FALSE	Phosphoglucomutase 1 OS=Saccharomyces cerevisiae (strain ATCC 204508 / S288c) GN=PGM1 PE=1 SV=1	0.284	0.433	0.677	0.149	0.393	0.244
PGM2	P37012	0.688542	0.18966	0.159412	0.344049	0.294664	0.912715	0.98	0.8	0.863	0.892	0.729	0.967	FALSE	FALSE	FALSE	FALSE	FALSE	FALSE	Phosphoglucomutase 2 OS=Saccharomyces cerevisiae (strain ATCC 204508 / S288c) GN=PGM2 PE=1 SV=1	0.23	0.785	0.847	0.554	0.617	0.0628
PHB1	P40961	0.871304	0.00849805	0.00329107	0.0113259	0.00435124	0.588823	0.985	0.152	0.177	0.335	0.0223	0.937	FALSE	FALSE	FALSE	FALSE	FALSE	FALSE	Prohibitin-1 OS=Saccharomyces cerevisiae (strain ATCC 204508 / S288c) GN=PHB1 PE=1 SV=2	-0.0347	-0.677	-0.794	-0.643	-0.759	-0.117
PHB2	P50085	0.237374	0.560285	0.760516	0.0921263	0.147122	0.77845	0.928	0.902	0.945	0.764	0.582	0.959	FALSE	FALSE	FALSE	FALSE	FALSE	FALSE	Prohibitin-2 OS=Saccharomyces cerevisiae (strain ATCC 204508 / S288c) GN=PHB2 PE=1 SV=2	0.528	-0.253	-0.132	-0.781	-0.66	0.122
PHO8	P11491	0.640121	0.558732	0.342612	0.302217	0.16965	0.704146	0.979	0.902	0.912	0.884	0.616	0.952	FALSE	FALSE	FALSE	FALSE	FALSE	FALSE	Repressible alkaline phosphatase OS=Saccharomyces cerevisiae (strain ATCC 204508 / S288c) GN=PHO8 PE=1 SV=2	-0.136	0.17	0.28	0.306	0.416	0.11
PHO81	P17442	0.498654	0.0121977	0.0442267	0.041274	0.142312	0.475019	0.971	0.218	0.716	0.629	0.574	0.912	FALSE	FALSE	FALSE	FALSE	FALSE	FALSE	Phosphate system positive regulatory protein PHO81 OS=Saccharomyces cerevisiae (strain ATCC 204508 / S288c) GN=PHO81 PE=1 SV=2	0.26	1.12	0.847	0.862	0.588	-0.274
PHO84	P25297	0.951171	0.530765	0.878405	0.570565	0.830488	0.438725	0.986	0.898	0.95	0.921	0.871	0.901	FALSE	FALSE	FALSE	FALSE	FALSE	FALSE	Inorganic phosphate transporter PHO84 OS=Saccharomyces cerevisiae (strain ATCC 204508 / S288c) GN=PHO84 PE=1 SV=2	-0.0175	-0.181	0.0437	-0.163	0.0612	0.224
PHO86	P46956	0.949477	0.0625056	0.580167	0.0559666	0.538619	0.159438	0.986	0.606	0.935	0.686	0.822	0.602	FALSE	FALSE	FALSE	FALSE	FALSE	FALSE	Inorganic phosphate transporter PHO86 OS=Saccharomyces cerevisiae (strain ATCC 204508 / S288c) GN=PHO86 PE=1 SV=1	-0.0134	0.432	0.118	0.445	0.132	-0.314
PHO88	P38264	0.342406	0.552122	0.286995	0.711274	0.900993	0.622114	0.955	0.901	0.902	0.931	0.879	0.942	FALSE	FALSE	FALSE	FALSE	FALSE	FALSE	Inorganic phosphate transport protein PHO88 OS=Saccharomyces cerevisiae (strain ATCC 204508 / S288c) GN=PHO88 PE=1 SV=1	-0.253	-0.156	-0.286	0.0968	-0.0324	-0.129
PHO89	P38361	0.349513	0.941837	0.543618	0.315607	0.732015	0.497717	0.956	0.932	0.933	0.887	0.858	0.918	FALSE	FALSE	FALSE	FALSE	FALSE	FALSE	Phosphate permease PHO89 OS=Saccharomyces cerevisiae (strain ATCC 204508 / S288c) GN=PHO89 PE=1 SV=1	1.46	-0.112	0.938	-1.57	-0.525	1.05
PHS1	P40857	0.686547	0.534326	0.343232	0.824302	0.575514	0.73303	0.98	0.899	0.912	0.937	0.83	0.955	FALSE	FALSE	FALSE	FALSE	FALSE	FALSE	Very-long-chain (3R)-3-hydroxyacyl-CoA dehydratase PHS1 OS=Saccharomyces cerevisiae (strain ATCC 204508 / S288c) GN=PHS1 PE=1 SV=1	-0.147	-0.227	-0.351	-0.0806	-0.205	-0.124
PIC2	P40035	0.756637	0.0333055	0.0252818	0.0191431	0.0145233	0.877052	0.982	0.456	0.617	0.459	0.0936	0.965	FALSE	FALSE	FALSE	FALSE	FALSE	FALSE	Mitochondrial phosphate carrier protein 2 OS=Saccharomyces cerevisiae (strain ATCC 204508 / S288c) GN=PIC2 PE=1 SV=1	0.335	-2.58	-2.75	-2.92	-3.08	-0.167
PIK1	P39104	0.433481	0.46919	0.283918	0.950531	0.758833	0.71248	0.966	0.89	0.902	0.943	0.862	0.953	FALSE	FALSE	FALSE	FALSE	FALSE	FALSE	Phosphatidylinositol 4-kinase PIK1 OS=Saccharomyces cerevisiae (strain ATCC 204508 / S288c) GN=PIK1 PE=1 SV=1	0.442	0.407	0.612	-0.0344	0.171	0.205
PIL1	P53252	0.867955	0.417698	0.600756	0.515289	0.719302	0.766934	0.985	0.881	0.936	0.916	0.856	0.958	FALSE	FALSE	FALSE	FALSE	FALSE	FALSE	Sphingolipid long chain base-responsive protein PIL1 OS=Saccharomyces cerevisiae (strain ATCC 204508 / S288c) GN=PIL1 PE=1 SV=1	0.0491	0.243	0.155	0.194	0.106	-0.0876
PIM1	P36775	0.452027	0.343514	0.123724	0.836847	0.391602	0.509677	0.968	0.864	0.842	0.938	0.777	0.921	FALSE	FALSE	FALSE	FALSE	FALSE	FALSE	Lon protease homolog, mitochondrial OS=Saccharomyces cerevisiae (strain ATCC 204508 / S288c) GN=PIM1 PE=1 SV=2	-0.37	-0.47	-0.793	-0.0999	-0.423	-0.323
PIS1	P06197	0.619231	0.879853	0.601483	0.519253	0.979394	0.503176	0.978	0.928	0.936	0.916	0.886	0.92	FALSE	FALSE	FALSE	FALSE	FALSE	FALSE	CDP-diacylglycerol--inositol 3-phosphatidyltransferase OS=Saccharomyces cerevisiae (strain ATCC 204508 / S288c) GN=PIS1 PE=1 SV=1	0.115	-0.0348	0.121	-0.15	0.00594	0.156
PLB1	P39105	0.221128	0.590662	0.78113	0.091945	0.142506	0.792576	0.921	0.905	0.946	0.764	0.574	0.96	FALSE	FALSE	FALSE	FALSE	FALSE	FALSE	Lysophospholipase 1 OS=Saccharomyces cerevisiae (strain ATCC 204508 / S288c) GN=PLB1 PE=1 SV=2	-0.513	0.219	0.112	0.731	0.625	-0.106
PMA1	P05030	0.911719	0.00462644	0.00104242	0.00381897	0.000871766	0.384367	0.986	0.0821	0.0554	0.128	0.0017	0.878	FALSE	FALSE	FALSE	FALSE	FALSE	FALSE	Plasma membrane ATPase 1 OS=Saccharomyces cerevisiae (strain ATCC 204508 / S288c) GN=PMA1 PE=1 SV=2	-0.0231	0.732	0.917	0.756	0.941	0.185
PMA2	P19657	0.0519975	0.0334996	0.0577976	0.803745	0.951813	0.757637	0.62	0.458	0.756	0.936	0.884	0.957	FALSE	FALSE	FALSE	FALSE	FALSE	FALSE	Plasma membrane ATPase 2 OS=Saccharomyces cerevisiae (strain ATCC 204508 / S288c) GN=PMA2 PE=1 SV=3	-2.11	-2.36	-2.05	-0.246	0.0596	0.305
PMC1	P38929	0.331503	0.461507	0.700804	0.8044	0.546291	0.719091	0.953	0.888	0.942	0.936	0.824	0.953	FALSE	FALSE	FALSE	FALSE	FALSE	FALSE	Calcium-transporting ATPase 2 OS=Saccharomyces cerevisiae (strain ATCC 204508 / S288c) GN=PMC1 PE=1 SV=1	0.342	0.257	0.133	-0.0853	-0.209	-0.124
PMR1	P13586	0.820207	0.670517	0.690641	0.841789	0.863538	0.977817	0.984	0.913	0.942	0.938	0.875	0.97	FALSE	FALSE	FALSE	FALSE	FALSE	FALSE	Calcium-transporting ATPase 1 OS=Saccharomyces cerevisiae (strain ATCC 204508 / S288c) GN=PMR1 PE=1 SV=1	-0.0561	-0.105	-0.0985	-0.0492	-0.0424	0.00685
PMT1	P33775	0.297859	0.880151	0.192093	0.238574	0.770646	0.151152	0.946	0.928	0.877	0.866	0.863	0.589	FALSE	FALSE	FALSE	FALSE	FALSE	FALSE	Dolichyl-phosphate-mannose--protein mannosyltransferase 1 OS=Saccharomyces cerevisiae (strain ATCC 204508 / S288c) GN=PMT1 PE=1 SV=1	0.297	-0.0418	0.378	-0.339	0.081	0.42
PMT2	P31382	0.925944	0.622814	0.421633	0.560007	0.474874	0.207754	0.986	0.909	0.922	0.92	0.805	0.691	FALSE	FALSE	FALSE	FALSE	FALSE	FALSE	Dolichyl-phosphate-mannose--protein mannosyltransferase 2 OS=Saccharomyces cerevisiae (strain ATCC 204508 / S288c) GN=PMT2 PE=1 SV=2	0.0299	-0.159	0.262	-0.189	0.232	0.421
PMT4	P46971	0.73746	0.568081	0.556249	0.811049	0.797193	0.985646	0.982	0.903	0.933	0.937	0.867	0.97	FALSE	FALSE	FALSE	FALSE	FALSE	FALSE	Dolichyl-phosphate-mannose--protein mannosyltransferase 4 OS=Saccharomyces cerevisiae (strain ATCC 204508 / S288c) GN=PMT4 PE=1 SV=1	0.262	0.449	0.463	0.187	0.201	0.014
PNC1	P53184	0.902745	0.496781	0.498548	0.425519	0.427119	0.997697	0.986	0.894	0.929	0.905	0.79	0.971	FALSE	FALSE	FALSE	FALSE	FALSE	FALSE	Nicotinamidase OS=Saccharomyces cerevisiae (strain ATCC 204508 / S288c) GN=PNC1 PE=1 SV=1	-0.044	0.248	0.247	0.292	0.291	-0.00104
PNO1	Q99216	0.804014	0.821403	0.853597	0.636986	0.949094	0.682544	0.984	0.925	0.949	0.926	0.883	0.95	FALSE	FALSE	FALSE	FALSE	FALSE	FALSE	Pre-rRNA-processing protein PNO1 OS=Saccharomyces cerevisiae (strain ATCC 204508 / S288c) GN=PNO1 PE=1 SV=1	0.166	-0.151	0.123	-0.317	-0.0426	0.274
PNS1	Q12412	0.770579	0.797611	0.43573	0.971779	0.292047	0.307249	0.983	0.923	0.923	0.944	0.728	0.827	FALSE	FALSE	FALSE	FALSE	FALSE	FALSE	Protein PNS1 OS=Saccharomyces cerevisiae (strain ATCC 204508 / S288c) GN=PNS1 PE=1 SV=1	-0.209	-0.183	0.565	0.0252	0.773	0.748
POB3	Q04636	0.173085	0.362663	0.652341	0.620089	0.0818306	0.186107	0.892	0.869	0.939	0.925	0.432	0.644	FALSE	FALSE	FALSE	FALSE	FALSE	FALSE	FACT complex subunit POB3 OS=Saccharomyces cerevisiae (strain ATCC 204508 / S288c) GN=POB3 PE=1 SV=1	-0.756	-0.492	0.24	0.264	0.996	0.732
POL5	P39985	0.268075	0.814555	0.75638	0.373652	0.413585	0.939339	0.938	0.924	0.945	0.898	0.785	0.968	FALSE	FALSE	FALSE	FALSE	FALSE	FALSE	DNA polymerase V OS=Saccharomyces cerevisiae (strain ATCC 204508 / S288c) GN=POL5 PE=1 SV=1	-0.544	-0.112	-0.148	0.432	0.396	-0.0362
POM152	P39685	0.281454	0.256788	0.275419	0.950226	0.988142	0.962064	0.942	0.836	0.9	0.943	0.887	0.969	FALSE	FALSE	FALSE	FALSE	FALSE	FALSE	Nucleoporin POM152 OS=Saccharomyces cerevisiae (strain ATCC 204508 / S288c) GN=POM152 PE=1 SV=1	-0.277	-0.293	-0.281	-0.0156	-0.00372	0.0119
POR1	P04840	0.695721	0.0908545	0.0652895	0.173401	0.127033	0.847591	0.981	0.683	0.772	0.838	0.546	0.963	FALSE	FALSE	FALSE	FALSE	FALSE	FALSE	Mitochondrial outer membrane protein porin 1 OS=Saccharomyces cerevisiae (strain ATCC 204508 / S288c) GN=POR1 PE=1 SV=4	-0.176	-0.816	-0.902	-0.64	-0.726	-0.0862
PPT1	P53043	0.433726	0.0114964	0.0346621	0.0473011	0.136162	0.539618	0.966	0.206	0.676	0.655	0.563	0.928	FALSE	FALSE	FALSE	FALSE	FALSE	FALSE	Serine/threonine-protein phosphatase T OS=Saccharomyces cerevisiae (strain ATCC 204508 / S288c) GN=PPT1 PE=1 SV=1	-0.325	-1.22	-0.969	-0.897	-0.644	0.253
PRB1	P09232	0.630039	0.0958424	0.129822	0.210285	0.276291	0.855779	0.978	0.693	0.846	0.855	0.718	0.964	FALSE	FALSE	FALSE	FALSE	FALSE	FALSE	Cerevisin OS=Saccharomyces cerevisiae (strain ATCC 204508 / S288c) GN=PRB1 PE=1 SV=1	0.156	0.576	0.518	0.42	0.361	-0.0586
PRC1	P00729	0.0679861	0.0225185	0.0275817	0.535505	0.611024	0.909494	0.656	0.358	0.634	0.918	0.838	0.967	FALSE	FALSE	FALSE	FALSE	FALSE	FALSE	Carboxypeptidase Y OS=Saccharomyces cerevisiae (strain ATCC 204508 / S288c) GN=PRC1 PE=1 SV=1	0.632	0.831	0.795	0.199	0.163	-0.0362
PRE1	P22141	0.49209	0.0277653	0.273	0.0936684	0.665127	0.19066	0.971	0.41	0.899	0.766	0.847	0.654	FALSE	FALSE	FALSE	FALSE	FALSE	FALSE	Proteasome subunit beta type-4 OS=Saccharomyces cerevisiae (strain ATCC 204508 / S288c) GN=PRE1 PE=1 SV=2	-0.178	-0.641	-0.29	-0.462	-0.112	0.351
PRE10	P21242	0.51259	0.90242	0.591876	0.592375	0.903004	0.677737	0.972	0.93	0.936	0.923	0.879	0.949	FALSE	FALSE	FALSE	FALSE	FALSE	FALSE	Probable proteasome subunit alpha type-7 OS=Saccharomyces cerevisiae (strain ATCC 204508 / S288c) GN=PRE10 PE=1 SV=2	0.186	0.0344	0.152	-0.151	-0.0342	0.117
PRE2	P30656	0.242389	0.823782	0.211712	0.334848	0.929026	0.295117	0.93	0.925	0.884	0.891	0.881	0.816	FALSE	FALSE	FALSE	FALSE	FALSE	FALSE	Proteasome subunit beta type-5 OS=Saccharomyces cerevisiae (strain ATCC 204508 / S288c) GN=PRE2 PE=1 SV=3	-0.279	-0.0513	-0.299	0.227	-0.0205	-0.248
PRE5	P40302	0.563427	0.644415	0.856523	0.905608	0.689103	0.777562	0.975	0.911	0.949	0.941	0.851	0.958	FALSE	FALSE	FALSE	FALSE	FALSE	FALSE	Proteasome subunit alpha type-6 OS=Saccharomyces cerevisiae (strain ATCC 204508 / S288c) GN=PRE5 PE=1 SV=1	-0.201	-0.16	-0.0625	0.0409	0.139	0.0977
PRE6	P40303	0.670778	0.191097	0.129318	0.35827	0.25296	0.808078	0.98	0.801	0.846	0.895	0.701	0.961	FALSE	FALSE	FALSE	FALSE	FALSE	FALSE	Proteasome subunit alpha type-4 OS=Saccharomyces cerevisiae (strain ATCC 204508 / S288c) GN=PRE6 PE=1 SV=1	-0.122	-0.39	-0.459	-0.268	-0.337	-0.0695
PRE7	P23724	0.871385	0.442537	0.753694	0.540781	0.635593	0.287744	0.985	0.885	0.945	0.918	0.842	0.809	FALSE	FALSE	FALSE	FALSE	FALSE	FALSE	Proteasome subunit beta type-6 OS=Saccharomyces cerevisiae (strain ATCC 204508 / S288c) GN=PRE7 PE=1 SV=1	-0.0313	-0.151	0.0608	-0.119	0.0921	0.211
PRE9	P23638	0.82922	0.941496	0.572451	0.772774	0.439409	0.622312	0.984	0.932	0.935	0.935	0.794	0.942	FALSE	FALSE	FALSE	FALSE	FALSE	FALSE	Proteasome subunit alpha type-3 OS=Saccharomyces cerevisiae (strain ATCC 204508 / S288c) GN=PRE9 PE=1 SV=1	-0.0689	0.0234	0.182	0.0923	0.25	0.158
PRM15	Q03262	0.29632	0.090003	0.661974	0.458451	0.529966	0.185033	0.946	0.681	0.94	0.91	0.82	0.641	FALSE	FALSE	FALSE	FALSE	FALSE	FALSE	Phosphoribomutase OS=Saccharomyces cerevisiae (strain ATCC 204508 / S288c) GN=PRM15 PE=1 SV=1	-0.544	-0.924	-0.222	-0.381	0.321	0.702
PRO1	P32264	0.486311	0.0959805	0.390679	0.292471	0.865287	0.370977	0.97	0.694	0.918	0.881	0.875	0.871	FALSE	FALSE	FALSE	FALSE	FALSE	FALSE	Glutamate 5-kinase OS=Saccharomyces cerevisiae (strain ATCC 204508 / S288c) GN=PRO1 PE=1 SV=2	-0.221	-0.56	-0.274	-0.339	-0.0532	0.286
PRO3	P32263	0.42402	0.57605	0.890544	0.803744	0.352573	0.488418	0.965	0.904	0.95	0.936	0.76	0.916	FALSE	FALSE	FALSE	FALSE	FALSE	FALSE	Pyrroline-5-carboxylate reductase OS=Saccharomyces cerevisiae (strain ATCC 204508 / S288c) GN=PRO3 PE=1 SV=1	-0.397	-0.276	0.0673	0.122	0.465	0.343
PRP43	P53131	0.98152	0.729826	0.909039	0.71265	0.890725	0.816699	0.987	0.918	0.951	0.931	0.877	0.961	FALSE	FALSE	FALSE	FALSE	FALSE	FALSE	Pre-mRNA-splicing factor ATP-dependent RNA helicase PRP43 OS=Saccharomyces cerevisiae (strain ATCC 204508 / S288c) GN=PRP43 PE=1 SV=1	0.00922	-0.138	-0.0455	-0.147	-0.0547	0.0924
PRP6	P19735	0.464778	0.509535	0.641093	0.940949	0.785859	0.843113	0.969	0.896	0.939	0.943	0.865	0.963	FALSE	FALSE	FALSE	FALSE	FALSE	FALSE	Pre-mRNA-splicing factor 6 OS=Saccharomyces cerevisiae (strain ATCC 204508 / S288c) GN=PRP6 PE=1 SV=1	1.22	1.1	0.774	-0.122	-0.449	-0.327
PRS1	P32895	0.8473	0.0619398	0.667364	0.0863418	0.81135	0.128897	0.985	0.604	0.94	0.755	0.868	0.543	FALSE	FALSE	FALSE	FALSE	FALSE	FALSE	Ribose-phosphate pyrophosphokinase 1 OS=Saccharomyces cerevisiae (strain ATCC 204508 / S288c) GN=PRS1 PE=1 SV=1	-0.0515	-0.546	-0.115	-0.495	-0.0639	0.431
PRS3	P38689	0.250863	0.794162	0.764335	0.167584	0.157419	0.9688	0.933	0.923	0.945	0.834	0.598	0.97	FALSE	FALSE	FALSE	FALSE	FALSE	FALSE	Ribose-phosphate pyrophosphokinase 3 OS=Saccharomyces cerevisiae (strain ATCC 204508 / S288c) GN=PRS3 PE=1 SV=1	0.822	-0.181	-0.208	-1	-1.03	-0.0271
PRS5	Q12265	0.153478	0.748866	0.753351	0.090133	0.250405	0.528928	0.873	0.92	0.945	0.761	0.699	0.926	FALSE	FALSE	FALSE	FALSE	FALSE	FALSE	Ribose-phosphate pyrophosphokinase 5 OS=Saccharomyces cerevisiae (strain ATCC 204508 / S288c) GN=PRS5 PE=1 SV=1	0.33	-0.0703	0.069	-0.4	-0.261	0.139
PRT1	P06103	0.864221	0.258674	0.422412	0.199513	0.335245	0.726162	0.985	0.836	0.922	0.851	0.752	0.954	FALSE	FALSE	FALSE	FALSE	FALSE	FALSE	Eukaryotic translation initiation factor 3 subunit B OS=Saccharomyces cerevisiae (strain ATCC 204508 / S288c) GN=PRT1 PE=1 SV=1	0.056	-0.382	-0.267	-0.438	-0.323	0.115
PRX1	P34227	0.454977	0.640834	0.490336	0.773311	0.952444	0.819099	0.968	0.911	0.928	0.935	0.884	0.961	FALSE	FALSE	FALSE	FALSE	FALSE	FALSE	Mitochondrial peroxiredoxin PRX1 OS=Saccharomyces cerevisiae (strain ATCC 204508 / S288c) GN=PRX1 PE=1 SV=1	0.416	0.257	0.383	-0.158	-0.0327	0.126
PSA1	P41940	0.928899	0.249748	0.0450899	0.284797	0.0527497	0.313845	0.986	0.833	0.719	0.879	0.318	0.833	FALSE	FALSE	FALSE	FALSE	FALSE	FALSE	Mannose-1-phosphate guanyltransferase OS=Saccharomyces cerevisiae (strain ATCC 204508 / S288c) GN=PSA1 PE=1 SV=2	0.0235	0.313	0.584	0.289	0.561	0.272
PSE1	P32337	0.984877	0.67436	0.0342595	0.688084	0.0354319	0.0718484	0.987	0.914	0.674	0.93	0.225	0.309	FALSE	FALSE	FALSE	FALSE	FALSE	FALSE	Importin subunit beta-3 OS=Saccharomyces cerevisiae (strain ATCC 204508 / S288c) GN=PSE1 PE=1 SV=2	-0.00433	-0.0965	-0.544	-0.0921	-0.539	-0.447
PSP2	P50109	0.164155	0.458802	0.209202	0.0459661	0.0170966	0.581106	0.884	0.888	0.883	0.65	0.11	0.936	FALSE	FALSE	FALSE	FALSE	FALSE	FALSE	Protein PSP2 OS=Saccharomyces cerevisiae (strain ATCC 204508 / S288c) GN=PSP2 PE=1 SV=2	-0.282	0.145	0.253	0.427	0.535	0.107
PSR1	Q07800	0.630405	0.107405	0.668676	0.232966	0.956918	0.214569	0.978	0.714	0.94	0.864	0.884	0.705	FALSE	FALSE	FALSE	FALSE	FALSE	FALSE	Phosphatase PSR1 OS=Saccharomyces cerevisiae (strain ATCC 204508 / S288c) GN=PSR1 PE=1 SV=1	0.138	0.492	0.123	0.354	-0.0155	-0.369
PST2	Q12335	0.554646	0.622241	0.93493	0.288684	0.609349	0.566912	0.975	0.909	0.952	0.88	0.837	0.933	FALSE	FALSE	FALSE	FALSE	FALSE	FALSE	Protoplast secreted protein 2 OS=Saccharomyces cerevisiae (strain ATCC 204508 / S288c) GN=PST2 PE=1 SV=1	-0.131	0.109	-0.018	0.241	0.113	-0.127
PTH2	P34222	0.0189008	0.0642883	0.0504265	0.494349	0.583489	0.88947	0.371	0.613	0.736	0.914	0.832	0.966	FALSE	FALSE	FALSE	FALSE	FALSE	FALSE	Peptidyl-tRNA hydrolase 2 OS=Saccharomyces cerevisiae (strain ATCC 204508 / S288c) GN=PTH2 PE=1 SV=2	-0.454	-0.339	-0.362	0.116	0.0925	-0.0233
PUB1	P32588	0.917949	0.451492	0.304235	0.394713	0.261916	0.771172	0.986	0.887	0.906	0.901	0.708	0.958	FALSE	FALSE	FALSE	FALSE	FALSE	FALSE	Nuclear and cytoplasmic polyadenylated RNA-binding protein PUB1 OS=Saccharomyces cerevisiae (strain ATCC 204508 / S288c) GN=PUB1 PE=1 SV=4	0.0242	-0.179	-0.248	-0.203	-0.272	-0.0684
PUF3	Q07807	0.442442	0.538236	0.619187	0.874368	0.780284	0.903503	0.967	0.899	0.938	0.94	0.865	0.966	FALSE	FALSE	FALSE	FALSE	FALSE	FALSE	mRNA-binding protein PUF3 OS=Saccharomyces cerevisiae (strain ATCC 204508 / S288c) GN=PUF3 PE=1 SV=1	0.456	0.364	0.293	-0.0926	-0.164	-0.071
PUF4	P25339	0.472826	0.645779	0.204456	0.791215	0.55548	0.398338	0.969	0.911	0.881	0.936	0.826	0.885	FALSE	FALSE	FALSE	FALSE	FALSE	FALSE	Pumilio homology domain family member 4 OS=Saccharomyces cerevisiae (strain ATCC 204508 / S288c) GN=PUF4 PE=1 SV=2	-0.289	-0.184	-0.525	0.105	-0.236	-0.342
PUF6	Q04373	0.714721	0.31393	0.139848	0.509771	0.24831	0.600203	0.981	0.856	0.852	0.915	0.697	0.939	FALSE	FALSE	FALSE	FALSE	FALSE	FALSE	Pumilio homology domain family member 6 OS=Saccharomyces cerevisiae (strain ATCC 204508 / S288c) GN=PUF6 PE=1 SV=1	-0.151	-0.426	-0.643	-0.275	-0.492	-0.217
PUP2	P32379	0.258568	0.443646	0.37785	0.697996	0.789369	0.903022	0.935	0.885	0.917	0.93	0.866	0.966	FALSE	FALSE	FALSE	FALSE	FALSE	FALSE	Proteasome subunit alpha type-5 OS=Saccharomyces cerevisiae (strain ATCC 204508 / S288c) GN=PUP2 PE=1 SV=2	0.323	0.215	0.249	-0.108	-0.074	0.0337
PUP3	P25451	0.805818	0.852393	0.671201	0.666894	0.857087	0.543854	0.984	0.927	0.941	0.928	0.874	0.929	FALSE	FALSE	FALSE	FALSE	FALSE	FALSE	Proteasome subunit beta type-3 OS=Saccharomyces cerevisiae (strain ATCC 204508 / S288c) GN=PUP3 PE=1 SV=1	0.0764	-0.0578	0.132	-0.134	0.0559	0.19
PYC1	P11154	0.986451	0.954584	0.977362	0.968116	0.990909	0.977201	0.987	0.932	0.953	0.944	0.887	0.97	FALSE	FALSE	FALSE	FALSE	FALSE	FALSE	Pyruvate carboxylase 1 OS=Saccharomyces cerevisiae (strain ATCC 204508 / S288c) GN=PYC1 PE=1 SV=2	-0.00449	-0.015	-0.0075	-0.0106	-0.00301	0.00755
QCR7	P00128	0.500464	0.151903	0.0912935	0.0477247	0.0276939	0.759371	0.971	0.769	0.812	0.657	0.176	0.957	FALSE	FALSE	FALSE	FALSE	FALSE	FALSE	Cytochrome b-c1 complex subunit 7 OS=Saccharomyces cerevisiae (strain ATCC 204508 / S288c) GN=QCR7 PE=1 SV=2	0.661	-1.46	-1.76	-2.12	-2.42	-0.298
RAS1	P01119	0.03935	0.983946	0.675484	0.0407762	0.0186105	0.661039	0.575	0.934	0.941	0.627	0.119	0.947	FALSE	FALSE	FALSE	FALSE	FALSE	FALSE	Ras-like protein 1 OS=Saccharomyces cerevisiae (strain ATCC 204508 / S288c) GN=RAS1 PE=1 SV=2	0.701	0.00613	-0.128	-0.695	-0.829	-0.134
RAS2	P01120	0.459323	0.0764759	0.286436	0.0203618	0.0866955	0.417943	0.968	0.649	0.902	0.474	0.447	0.893	FALSE	FALSE	FALSE	FALSE	FALSE	FALSE	Ras-like protein 2 OS=Saccharomyces cerevisiae (strain ATCC 204508 / S288c) GN=RAS2 PE=1 SV=4	-0.236	0.603	0.344	0.839	0.58	-0.259
RBG1	P39729	0.882906	0.111572	0.0349847	0.14225	0.0454058	0.50802	0.985	0.72	0.677	0.817	0.281	0.921	FALSE	FALSE	FALSE	FALSE	FALSE	FALSE	Ribosome-interacting GTPase 1 OS=Saccharomyces cerevisiae (strain ATCC 204508 / S288c) GN=RBG1 PE=1 SV=1	-0.0396	-0.456	-0.635	-0.416	-0.596	-0.18
RBG2	P53295	0.409026	0.0188282	0.0102315	0.0827271	0.0456041	0.732752	0.963	0.314	0.416	0.749	0.282	0.955	FALSE	FALSE	FALSE	FALSE	FALSE	FALSE	Ribosome-interacting GTPase 2 OS=Saccharomyces cerevisiae (strain ATCC 204508 / S288c) GN=RBG2 PE=1 SV=1	-0.139	-0.448	-0.505	-0.309	-0.366	-0.0565
RCK2	P38623	0.546507	0.649144	0.619807	0.879867	0.912955	0.966596	0.974	0.911	0.938	0.94	0.88	0.969	FALSE	FALSE	FALSE	FALSE	FALSE	FALSE	Serine/threonine-protein kinase RCK2 OS=Saccharomyces cerevisiae (strain ATCC 204508 / S288c) GN=RCK2 PE=1 SV=3	-0.143	-0.107	-0.117	0.0355	0.0256	-0.00982
RDI1	Q12434	0.356699	0.0576298	0.0273678	0.268193	0.139275	0.674924	0.957	0.588	0.632	0.875	0.569	0.949	FALSE	FALSE	FALSE	FALSE	FALSE	FALSE	Rho GDP-dissociation inhibitor OS=Saccharomyces cerevisiae (strain ATCC 204508 / S288c) GN=RDI1 PE=1 SV=1	0.239	0.529	0.635	0.29	0.397	0.107
RER1	P25560	0.774469	0.926833	0.839546	0.845322	0.626333	0.76884	0.983	0.931	0.948	0.939	0.841	0.958	FALSE	FALSE	FALSE	FALSE	FALSE	FALSE	Protein RER1 OS=Saccharomyces cerevisiae (strain ATCC 204508 / S288c) GN=RER1 PE=1 SV=2	0.0781	0.025	-0.0552	-0.0531	-0.133	-0.0802
RET2	P43621	0.559754	0.870424	0.695765	0.672232	0.337938	0.581265	0.975	0.928	0.942	0.929	0.753	0.936	FALSE	FALSE	FALSE	FALSE	FALSE	FALSE	Coatomer subunit delta OS=Saccharomyces cerevisiae (strain ATCC 204508 / S288c) GN=RET2 PE=1 SV=3	-0.169	-0.0468	0.112	0.122	0.281	0.159
RFC2	P40348	0.583964	0.558184	0.659179	0.968999	0.91359	0.882873	0.976	0.902	0.94	0.944	0.88	0.965	FALSE	FALSE	FALSE	FALSE	FALSE	FALSE	Replication factor C subunit 2 OS=Saccharomyces cerevisiae (strain ATCC 204508 / S288c) GN=RFC2 PE=1 SV=1	-0.211	-0.226	-0.169	-0.0149	0.0415	0.0564
RFC3	P38629	0.301215	0.735216	0.348081	0.180634	0.918177	0.211971	0.947	0.919	0.913	0.842	0.88	0.7	FALSE	FALSE	FALSE	FALSE	FALSE	FALSE	Replication factor C subunit 3 OS=Saccharomyces cerevisiae (strain ATCC 204508 / S288c) GN=RFC3 PE=1 SV=1	-0.468	0.149	-0.423	0.617	0.0453	-0.572
RFS1	P38234	0.128917	0.674669	0.99388	0.0630539	0.1273	0.680209	0.842	0.914	0.953	0.706	0.546	0.949	FALSE	FALSE	FALSE	FALSE	FALSE	FALSE	Protein RFS1 OS=Saccharomyces cerevisiae (strain ATCC 204508 / S288c) GN=RFS1 PE=1 SV=1	-0.471	0.123	0.00224	0.594	0.473	-0.121
RGR1	P19263	0.338029	0.307694	0.64141	0.946798	0.610769	0.565797	0.954	0.854	0.939	0.943	0.838	0.933	FALSE	FALSE	FALSE	FALSE	FALSE	FALSE	Mediator of RNA polymerase II transcription subunit 14 OS=Saccharomyces cerevisiae (strain ATCC 204508 / S288c) GN=RGR1 PE=1 SV=2	1.05	1.12	0.5	0.0713	-0.547	-0.619
RHO1	P06780	0.951653	0.180555	0.192369	0.198528	0.21132	0.967775	0.986	0.793	0.877	0.85	0.664	0.969	FALSE	FALSE	FALSE	FALSE	FALSE	FALSE	GTP-binding protein RHO1 OS=Saccharomyces cerevisiae (strain ATCC 204508 / S288c) GN=RHO1 PE=1 SV=3	0.0148	0.342	0.332	0.327	0.317	-0.00986
RHO3	Q00245	0.712761	0.276552	0.193337	0.458391	0.334256	0.81309	0.981	0.843	0.878	0.91	0.751	0.961	FALSE	FALSE	FALSE	FALSE	FALSE	FALSE	GTP-binding protein RHO3 OS=Saccharomyces cerevisiae (strain ATCC 204508 / S288c) GN=RHO3 PE=1 SV=2	0.0829	0.252	0.305	0.169	0.222	0.0531
RHO5	P53879	0.814203	0.932432	0.684462	0.749488	0.862957	0.6242	0.984	0.931	0.941	0.934	0.874	0.942	FALSE	FALSE	FALSE	FALSE	FALSE	FALSE	GTP-binding protein RHO5 OS=Saccharomyces cerevisiae (strain ATCC 204508 / S288c) GN=RHO5 PE=1 SV=2	-0.124	0.0447	-0.215	0.169	-0.0911	-0.26
RIB4	P50861	0.557839	0.753968	0.837168	0.374818	0.70099	0.605545	0.975	0.92	0.948	0.898	0.853	0.94	FALSE	FALSE	FALSE	FALSE	FALSE	FALSE	6,7-dimethyl-8-ribityllumazine synthase OS=Saccharomyces cerevisiae (strain ATCC 204508 / S288c) GN=RIB4 PE=1 SV=2	-0.211	0.112	-0.0736	0.324	0.138	-0.186
RIM11	P38615	0.212802	0.454536	0.0930179	0.59353	0.612425	0.307629	0.917	0.887	0.814	0.923	0.838	0.827	FALSE	FALSE	FALSE	FALSE	FALSE	FALSE	Serine/threonine-protein kinase RIM11/MSD1 OS=Saccharomyces cerevisiae (strain ATCC 204508 / S288c) GN=RIM11 PE=1 SV=1	0.646	0.378	0.901	-0.268	0.254	0.522
RIO2	P40160	0.721459	0.0585339	0.078696	0.107999	0.143214	0.864327	0.981	0.592	0.795	0.785	0.575	0.964	FALSE	FALSE	FALSE	FALSE	FALSE	FALSE	Serine/threonine-protein kinase RIO2 OS=Saccharomyces cerevisiae (strain ATCC 204508 / S288c) GN=RIO2 PE=1 SV=1	-0.15	-0.87	-0.798	-0.72	-0.648	0.0717
RLI1	Q03195	0.797486	0.820445	0.929809	0.630178	0.730768	0.889374	0.983	0.925	0.951	0.926	0.858	0.966	FALSE	FALSE	FALSE	FALSE	FALSE	FALSE	Translation initiation factor RLI1 OS=Saccharomyces cerevisiae (strain ATCC 204508 / S288c) GN=RLI1 PE=1 SV=1	0.0783	-0.0693	-0.0269	-0.148	-0.105	0.0424
RLP24	Q07915	0.72758	0.461543	0.622914	0.69249	0.884523	0.801564	0.982	0.888	0.938	0.93	0.877	0.96	FALSE	FALSE	FALSE	FALSE	FALSE	FALSE	Ribosome biogenesis protein RLP24 OS=Saccharomyces cerevisiae (strain ATCC 204508 / S288c) GN=RLP24 PE=1 SV=1	-0.2	-0.428	-0.283	-0.227	-0.0832	0.144
RLP7	P40693	0.869558	0.712151	0.860439	0.595567	0.734383	0.8461	0.985	0.917	0.949	0.923	0.858	0.963	FALSE	FALSE	FALSE	FALSE	FALSE	FALSE	Ribosome biogenesis protein RLP7 OS=Saccharomyces cerevisiae (strain ATCC 204508 / S288c) GN=RLP7 PE=1 SV=1	-0.152	0.342	0.162	0.494	0.314	-0.179
RNA1	P11745	0.97724	0.438959	0.746804	0.423027	0.768352	0.281357	0.987	0.885	0.944	0.905	0.863	0.802	FALSE	FALSE	FALSE	FALSE	FALSE	FALSE	Ran GTPase-activating protein 1 OS=Saccharomyces cerevisiae (strain ATCC 204508 / S288c) GN=RNA1 PE=1 SV=2	0.00647	-0.178	0.0734	-0.185	0.0669	0.251
RNR1	P21524	0.826728	0.662246	0.76093	0.826271	0.931634	0.893492	0.984	0.913	0.945	0.938	0.882	0.966	FALSE	FALSE	FALSE	FALSE	FALSE	FALSE	Ribonucleoside-diphosphate reductase large chain 1 OS=Saccharomyces cerevisiae (strain ATCC 204508 / S288c) GN=RNR1 PE=1 SV=2	-0.231	-0.462	-0.321	-0.231	-0.0903	0.141
RNR2	P09938	0.96983	0.390335	0.353354	0.370944	0.37209	0.0902569	0.987	0.875	0.913	0.897	0.769	0.408	FALSE	FALSE	FALSE	FALSE	FALSE	FALSE	Ribonucleoside-diphosphate reductase small chain 1 OS=Saccharomyces cerevisiae (strain ATCC 204508 / S288c) GN=RNR2 PE=1 SV=2	0.00617	-0.143	0.155	-0.149	0.149	0.297
RNR4	P49723	0.516082	0.810487	0.719256	0.678583	0.321229	0.551559	0.972	0.924	0.943	0.929	0.745	0.93	FALSE	FALSE	FALSE	FALSE	FALSE	FALSE	Ribonucleoside-diphosphate reductase small chain 2 OS=Saccharomyces cerevisiae (strain ATCC 204508 / S288c) GN=RNR4 PE=1 SV=1	-0.121	-0.0444	0.0666	0.0769	0.188	0.111
RPA190	P10964	0.995028	0.62787	0.71849	0.623534	0.713882	0.899816	0.987	0.909	0.943	0.925	0.855	0.966	FALSE	FALSE	FALSE	FALSE	FALSE	FALSE	DNA-directed RNA polymerase I subunit RPA190 OS=Saccharomyces cerevisiae (strain ATCC 204508 / S288c) GN=RPA190 PE=1 SV=2	0.00366	-0.286	-0.212	-0.29	-0.216	0.0739
RPA49	Q01080	0.564683	0.0250061	0.0271647	0.0696296	0.0754362	0.962962	0.975	0.384	0.631	0.722	0.41	0.969	FALSE	FALSE	FALSE	FALSE	FALSE	FALSE	DNA-directed RNA polymerase I subunit RPA49 OS=Saccharomyces cerevisiae (strain ATCC 204508 / S288c) GN=RPA49 PE=1 SV=2	-0.144	-0.636	-0.624	-0.491	-0.48	0.0115
RPB11	P38902	0.985961	0.427457	0.0819957	0.417759	0.0795613	0.296267	0.987	0.882	0.8	0.904	0.424	0.817	FALSE	FALSE	FALSE	FALSE	FALSE	FALSE	DNA-directed RNA polymerase II subunit RPB11 OS=Saccharomyces cerevisiae (strain ATCC 204508 / S288c) GN=RPB11 PE=1 SV=1	-0.00532	0.244	0.569	0.249	0.574	0.325
RPB2	P08518	0.516314	0.551666	0.310013	0.955852	0.700501	0.660441	0.972	0.901	0.907	0.943	0.853	0.947	FALSE	FALSE	FALSE	FALSE	FALSE	FALSE	DNA-directed RNA polymerase II subunit RPB2 OS=Saccharomyces cerevisiae (strain ATCC 204508 / S288c) GN=RPB2 PE=1 SV=2	0.462	0.423	0.734	-0.039	0.272	0.311
RPB5	P20434	0.223102	0.309079	0.264065	0.825299	0.910514	0.913561	0.922	0.854	0.898	0.938	0.88	0.967	FALSE	FALSE	FALSE	FALSE	FALSE	FALSE	DNA-directed RNA polymerases I, II, and III subunit RPABC1 OS=Saccharomyces cerevisiae (strain ATCC 204508 / S288c) GN=RPB5 PE=1 SV=1	-0.542	-0.448	-0.494	0.0948	0.0482	-0.0466
RPB7	P34087	0.238265	0.891609	0.466452	0.193326	0.630612	0.390738	0.928	0.929	0.926	0.848	0.841	0.881	FALSE	FALSE	FALSE	FALSE	FALSE	FALSE	DNA-directed RNA polymerase II subunit RPB7 OS=Saccharomyces cerevisiae (strain ATCC 204508 / S288c) GN=RPB7 PE=1 SV=1	-0.453	0.0506	-0.274	0.504	0.179	-0.324
RPC10	P40422	0.614895	0.278655	0.899005	0.126451	0.530633	0.334036	0.978	0.844	0.95	0.804	0.82	0.848	FALSE	FALSE	FALSE	FALSE	FALSE	FALSE	DNA-directed RNA polymerases I, II, and III subunit RPABC4 OS=Saccharomyces cerevisiae (strain ATCC 204508 / S288c) GN=RPC10 PE=1 SV=1	0.273	-0.603	-0.0686	-0.876	-0.342	0.534
RPC40	P07703	0.7339	0.927301	0.922026	0.803143	0.662303	0.850096	0.982	0.931	0.951	0.936	0.847	0.963	FALSE	FALSE	FALSE	FALSE	FALSE	FALSE	DNA-directed RNA polymerases I and III subunit RPAC1 OS=Saccharomyces cerevisiae (strain ATCC 204508 / S288c) GN=RPC40 PE=1 SV=1	-0.113	-0.0303	0.0326	0.083	0.146	0.0629
RPF2	P36160	0.20033	0.315982	0.325498	0.759705	0.743865	0.983223	0.91	0.856	0.909	0.934	0.86	0.97	FALSE	FALSE	FALSE	FALSE	FALSE	FALSE	Ribosome biogenesis protein RPF2 OS=Saccharomyces cerevisiae (strain ATCC 204508 / S288c) GN=RPF2 PE=1 SV=1	-0.633	-0.487	-0.477	0.145	0.155	0.00997
RPG1	P38249	0.403596	0.667682	0.073607	0.676744	0.288234	0.151518	0.963	0.913	0.787	0.929	0.725	0.59	FALSE	FALSE	FALSE	FALSE	FALSE	FALSE	Eukaryotic translation initiation factor 3 subunit A OS=Saccharomyces cerevisiae (strain ATCC 204508 / S288c) GN=RPG1 PE=1 SV=1	-0.162	-0.082	-0.369	0.0796	-0.208	-0.287
RPL10	P41805	0.496653	0.11406	0.542753	0.330413	0.94152	0.297752	0.971	0.724	0.932	0.89	0.883	0.818	FALSE	FALSE	FALSE	FALSE	FALSE	FALSE	60S ribosomal protein L10 OS=Saccharomyces cerevisiae (strain ATCC 204508 / S288c) GN=RPL10 PE=1 SV=1	-0.147	-0.361	-0.132	-0.213	0.0157	0.229
RPL11A	P0C0W9	0.850912	0.30475	0.82484	0.39518	0.973297	0.413076	0.985	0.853	0.948	0.901	0.886	0.891	FALSE	FALSE	FALSE	FALSE	FALSE	FALSE	60S ribosomal protein L11-A OS=Saccharomyces cerevisiae (strain ATCC 204508 / S288c) GN=RPL11A PE=1 SV=2	-0.0543	-0.304	-0.064	-0.25	-0.00967	0.24
RPL12A	P0CX53	0.176681	0.00203389	0.00310826	0.0241592	0.0377233	0.802539	0.894	0.0333	0.167	0.513	0.239	0.96	FALSE	FALSE	FALSE	FALSE	FALSE	FALSE	60S ribosomal protein L12-A OS=Saccharomyces cerevisiae (strain ATCC 204508 / S288c) GN=RPL12A PE=1 SV=1	-0.222	-0.627	-0.588	-0.405	-0.365	0.0394
RPL13A	Q12690	0.975433	0.571302	0.571534	0.55107	0.551297	0.999721	0.987	0.903	0.935	0.919	0.825	0.971	FALSE	FALSE	FALSE	FALSE	FALSE	FALSE	60S ribosomal protein L13-A OS=Saccharomyces cerevisiae (strain ATCC 204508 / S288c) GN=RPL13A PE=1 SV=1	0.0123	-0.229	-0.228	-0.241	-0.241	0.00014
RPL15A	P05748	0.517638	0.113271	0.282596	0.313156	0.652516	0.5636	0.973	0.723	0.901	0.886	0.845	0.933	FALSE	FALSE	FALSE	FALSE	FALSE	FALSE	60S ribosomal protein L15-A OS=Saccharomyces cerevisiae (strain ATCC 204508 / S288c) GN=RPL15A PE=1 SV=3	-0.195	-0.505	-0.331	-0.309	-0.135	0.174
RPL16A	P26784	0.678808	0.901233	0.355108	0.770969	0.599304	0.419441	0.98	0.93	0.914	0.935	0.835	0.894	FALSE	FALSE	FALSE	FALSE	FALSE	FALSE	60S ribosomal protein L16-A OS=Saccharomyces cerevisiae (strain ATCC 204508 / S288c) GN=RPL16A PE=1 SV=3	0.192	0.0574	0.437	-0.135	0.245	0.38
RPL16B	P26785	0.73	0.895603	0.43462	0.830051	0.656277	0.512439	0.982	0.929	0.923	0.938	0.846	0.922	FALSE	FALSE	FALSE	FALSE	FALSE	FALSE	60S ribosomal protein L16-B OS=Saccharomyces cerevisiae (strain ATCC 204508 / S288c) GN=RPL16B PE=1 SV=3	0.177	0.067	0.405	-0.11	0.228	0.338
RPL18A	P0CX49	0.863162	0.666929	0.854943	0.795282	0.723094	0.54212	0.985	0.913	0.949	0.936	0.857	0.929	FALSE	FALSE	FALSE	FALSE	FALSE	FALSE	60S ribosomal protein L18-A OS=Saccharomyces cerevisiae (strain ATCC 204508 / S288c) GN=RPL18A PE=1 SV=1	-0.0392	-0.0983	0.0416	-0.0591	0.0808	0.14
RPL1A	P0CX43	0.655831	0.86808	0.954264	0.542908	0.697227	0.823308	0.979	0.928	0.952	0.919	0.853	0.962	FALSE	FALSE	FALSE	FALSE	FALSE	FALSE	60S ribosomal protein L1-A OS=Saccharomyces cerevisiae (strain ATCC 204508 / S288c) GN=RPL1A PE=1 SV=1	-0.212	0.0786	-0.0271	0.291	0.185	-0.106
RPL20A	P0CX23	0.775657	0.980996	0.776454	0.757591	0.571726	0.794667	0.983	0.934	0.946	0.934	0.83	0.96	FALSE	FALSE	FALSE	FALSE	FALSE	FALSE	60S ribosomal protein L20-A OS=Saccharomyces cerevisiae (strain ATCC 204508 / S288c) GN=RPL20A PE=1 SV=1	-0.125	0.0104	0.124	0.135	0.249	0.114
RPL21A	Q02753	0.658613	0.00803614	0.0120125	0.0176884	0.0265171	0.820746	0.979	0.143	0.454	0.44	0.168	0.962	FALSE	FALSE	FALSE	FALSE	FALSE	FALSE	60S ribosomal protein L21-A OS=Saccharomyces cerevisiae (strain ATCC 204508 / S288c) GN=RPL21A PE=1 SV=1	-0.0912	-0.656	-0.609	-0.565	-0.518	0.0466
RPL22A	P05749	0.339846	0.010002	0.0335047	0.0566913	0.176863	0.502283	0.954	0.18	0.67	0.688	0.625	0.92	FALSE	FALSE	FALSE	FALSE	FALSE	FALSE	60S ribosomal protein L22-A OS=Saccharomyces cerevisiae (strain ATCC 204508 / S288c) GN=RPL22A PE=1 SV=3	-0.238	-0.748	-0.583	-0.51	-0.345	0.165
RPL23A	P0CX41	0.323509	0.182869	0.0464522	0.703762	0.248052	0.423582	0.951	0.795	0.724	0.931	0.697	0.895	FALSE	FALSE	FALSE	FALSE	FALSE	FALSE	60S ribosomal protein L23-A OS=Saccharomyces cerevisiae (strain ATCC 204508 / S288c) GN=RPL23A PE=1 SV=1	-0.26	-0.358	-0.567	-0.0981	-0.307	-0.209
RPL24A	P04449	0.805776	0.0107616	0.00474517	0.00696451	0.00310415	0.643165	0.984	0.193	0.245	0.23	0.0139	0.945	FALSE	FALSE	FALSE	FALSE	FALSE	FALSE	60S ribosomal protein L24-A OS=Saccharomyces cerevisiae (strain ATCC 204508 / S288c) GN=RPL24A PE=1 SV=1	0.0522	-0.643	-0.741	-0.695	-0.794	-0.0988
RPL24B	P24000	0.90263	0.00596057	0.0040946	0.00738908	0.0050629	0.829262	0.986	0.103	0.216	0.242	0.027	0.962	FALSE	FALSE	FALSE	FALSE	FALSE	FALSE	60S ribosomal protein L24-B OS=Saccharomyces cerevisiae (strain ATCC 204508 / S288c) GN=RPL24B PE=1 SV=1	-0.0233	-0.639	-0.68	-0.616	-0.657	-0.041
RPL25	P04456	0.899579	0.210573	0.871083	0.254875	0.971167	0.268856	0.986	0.813	0.949	0.871	0.885	0.788	FALSE	FALSE	FALSE	FALSE	FALSE	FALSE	60S ribosomal protein L25 OS=Saccharomyces cerevisiae (strain ATCC 204508 / S288c) GN=RPL25 PE=1 SV=4	-0.0345	-0.356	-0.0444	-0.321	-0.00987	0.312
RPL27A	P0C2H6	0.689064	0.195174	0.456118	0.352535	0.724145	0.554534	0.98	0.804	0.925	0.894	0.857	0.931	FALSE	FALSE	FALSE	FALSE	FALSE	FALSE	60S ribosomal protein L27-A OS=Saccharomyces cerevisiae (strain ATCC 204508 / S288c) GN=RPL27A PE=1 SV=1	-0.163	-0.55	-0.307	-0.387	-0.144	0.243
RPL28	P02406	0.806275	0.00216927	0.00139482	0.00329173	0.00209837	0.791082	0.984	0.036	0.0708	0.113	0.00808	0.959	FALSE	FALSE	FALSE	FALSE	FALSE	FALSE	60S ribosomal protein L28 OS=Saccharomyces cerevisiae (strain ATCC 204508 / S288c) GN=RPL28 PE=1 SV=3	-0.0504	-0.812	-0.866	-0.761	-0.816	-0.0545
RPL2A	P0CX45	0.911723	0.572698	0.509347	0.648866	0.580958	0.921541	0.986	0.903	0.93	0.927	0.832	0.967	FALSE	FALSE	FALSE	FALSE	FALSE	FALSE	60S ribosomal protein L2-A OS=Saccharomyces cerevisiae (strain ATCC 204508 / S288c) GN=RPL2A PE=1 SV=1	0.0551	0.283	0.332	0.227	0.276	0.049
RPL3	P14126	0.433162	0.00245627	0.00181641	0.00978466	0.00712507	0.857554	0.966	0.0413	0.0943	0.302	0.0405	0.964	FALSE	FALSE	FALSE	FALSE	FALSE	FALSE	60S ribosomal protein L3 OS=Saccharomyces cerevisiae (strain ATCC 204508 / S288c) GN=RPL3 PE=1 SV=4	-0.176	-0.855	-0.895	-0.68	-0.72	-0.0396
RPL30	P14120	0.450928	0.180933	0.17307	0.529178	0.511498	0.977577	0.968	0.794	0.869	0.917	0.815	0.97	FALSE	FALSE	FALSE	FALSE	FALSE	FALSE	60S ribosomal protein L30 OS=Saccharomyces cerevisiae (strain ATCC 204508 / S288c) GN=RPL30 PE=1 SV=3	-0.307	-0.562	-0.574	-0.255	-0.267	-0.0113
RPL31A	P0C2H8	0.115738	0.000618135	0.00117799	0.0104116	0.0213347	0.688409	0.818	0.00684	0.0607	0.316	0.135	0.95	FALSE	FALSE	FALSE	FALSE	FALSE	FALSE	60S ribosomal protein L31-A OS=Saccharomyces cerevisiae (strain ATCC 204508 / S288c) GN=RPL31A PE=1 SV=1	-0.299	-0.843	-0.771	-0.544	-0.472	0.0718
RPL32	P38061	0.289521	0.00395521	0.00121423	0.0271326	0.00777723	0.487778	0.944	0.0698	0.0621	0.54	0.0451	0.916	FALSE	FALSE	FALSE	FALSE	FALSE	FALSE	60S ribosomal protein L32 OS=Saccharomyces cerevisiae (strain ATCC 204508 / S288c) GN=RPL32 PE=1 SV=1	-0.33	-1.09	-1.3	-0.76	-0.972	-0.213
RPL34B	P40525	0.831252	0.177544	0.391018	0.246545	0.51346	0.592939	0.984	0.791	0.918	0.868	0.816	0.938	FALSE	FALSE	FALSE	FALSE	FALSE	FALSE	60S ribosomal protein L34-B OS=Saccharomyces cerevisiae (strain ATCC 204508 / S288c) GN=RPL34B PE=1 SV=1	-0.0686	-0.454	-0.281	-0.385	-0.212	0.173
RPL36A	P05745	0.852861	0.219109	0.551897	0.163898	0.438883	0.50339	0.985	0.818	0.933	0.832	0.794	0.92	FALSE	FALSE	FALSE	FALSE	FALSE	FALSE	60S ribosomal protein L36-A OS=Saccharomyces cerevisiae (strain ATCC 204508 / S288c) GN=RPL36A PE=1 SV=3	0.0524	-0.36	-0.169	-0.413	-0.222	0.191
RPL38	P49167	0.0666007	0.00118758	0.00031565	0.0383795	0.00854161	0.406681	0.648	0.0171	0.0136	0.614	0.0502	0.888	FALSE	FALSE	FALSE	FALSE	FALSE	FALSE	60S ribosomal protein L38 OS=Saccharomyces cerevisiae (strain ATCC 204508 / S288c) GN=RPL38 PE=1 SV=1	-0.341	-0.736	-0.88	-0.395	-0.539	-0.144
RPL43A	P0CX25	0.319376	0.191102	0.12494	0.73129	0.546461	0.791987	0.95	0.801	0.843	0.932	0.824	0.96	FALSE	FALSE	FALSE	FALSE	FALSE	FALSE	60S ribosomal protein L43-A OS=Saccharomyces cerevisiae (strain ATCC 204508 / S288c) GN=RPL43A PE=1 SV=1	-0.309	-0.414	-0.494	-0.104	-0.184	-0.0801
RPL5	P26321	0.139787	0.021491	0.0136876	0.293846	0.201226	0.80068	0.857	0.346	0.484	0.882	0.654	0.96	FALSE	FALSE	FALSE	FALSE	FALSE	FALSE	60S ribosomal protein L5 OS=Saccharomyces cerevisiae (strain ATCC 204508 / S288c) GN=RPL5 PE=1 SV=4	-0.394	-0.667	-0.731	-0.273	-0.337	-0.0639
RPL6A	Q02326	0.975681	0.918555	0.72651	0.942772	0.70398	0.65212	0.987	0.931	0.943	0.943	0.854	0.946	FALSE	FALSE	FALSE	FALSE	FALSE	FALSE	60S ribosomal protein L6-A OS=Saccharomyces cerevisiae (strain ATCC 204508 / S288c) GN=RPL6A PE=1 SV=2	-0.0157	-0.0527	0.181	-0.037	0.196	0.233
RPL6B	P05739	0.840896	0.800298	0.522745	0.958199	0.658058	0.6959	0.984	0.923	0.931	0.943	0.846	0.951	FALSE	FALSE	FALSE	FALSE	FALSE	FALSE	60S ribosomal protein L6-B OS=Saccharomyces cerevisiae (strain ATCC 204508 / S288c) GN=RPL6B PE=1 SV=4	0.106	0.133	0.339	0.0275	0.234	0.206
RPL7A	P05737	0.66757	0.475133	0.597056	0.770826	0.91966	0.84864	0.98	0.89	0.936	0.935	0.88	0.963	FALSE	FALSE	FALSE	FALSE	FALSE	FALSE	60S ribosomal protein L7-A OS=Saccharomyces cerevisiae (strain ATCC 204508 / S288c) GN=RPL7A PE=1 SV=3	-0.149	-0.25	-0.184	-0.101	-0.0348	0.0659
RPL8B	P29453	0.171641	0.137164	0.150636	0.889371	0.935056	0.954016	0.89	0.754	0.859	0.941	0.882	0.969	FALSE	FALSE	FALSE	FALSE	FALSE	FALSE	60S ribosomal protein L8-B OS=Saccharomyces cerevisiae (strain ATCC 204508 / S288c) GN=RPL8B PE=1 SV=3	-0.834	-0.915	-0.881	-0.0809	-0.0474	0.0335
RPN1	P38764	0.735517	0.242615	0.354414	0.392552	0.547121	0.792644	0.982	0.829	0.913	0.901	0.824	0.96	FALSE	FALSE	FALSE	FALSE	FALSE	FALSE	26S proteasome regulatory subunit RPN1 OS=Saccharomyces cerevisiae (strain ATCC 204508 / S288c) GN=RPN1 PE=1 SV=3	0.0652	0.233	0.182	0.168	0.117	-0.0506
RPN10	P38886	0.289163	0.571505	0.404693	0.60538	0.808618	0.781733	0.944	0.903	0.92	0.924	0.868	0.959	FALSE	FALSE	FALSE	FALSE	FALSE	FALSE	26S proteasome regulatory subunit RPN10 OS=Saccharomyces cerevisiae (strain ATCC 204508 / S288c) GN=RPN10 PE=1 SV=3	0.844	0.441	0.656	-0.402	-0.188	0.215
RPN11	P43588	0.629787	0.810467	0.610883	0.806986	0.330371	0.458128	0.978	0.924	0.937	0.937	0.75	0.907	FALSE	FALSE	FALSE	FALSE	FALSE	FALSE	Ubiquitin carboxyl-terminal hydrolase RPN11 OS=Saccharomyces cerevisiae (strain ATCC 204508 / S288c) GN=RPN11 PE=1 SV=1	-0.0947	-0.0469	0.1	0.0478	0.195	0.147
RPN12	P32496	0.199066	0.842271	0.983849	0.145057	0.19289	0.858094	0.909	0.926	0.953	0.819	0.644	0.964	FALSE	FALSE	FALSE	FALSE	FALSE	FALSE	26S proteasome regulatory subunit RPN12 OS=Saccharomyces cerevisiae (strain ATCC 204508 / S288c) GN=RPN12 PE=1 SV=3	-0.303	0.0451	0.00458	0.348	0.308	-0.0405
RPN13	O13563	0.0326537	0.18313	0.160095	0.322894	0.363127	0.932555	0.534	0.795	0.864	0.888	0.765	0.968	FALSE	FALSE	FALSE	FALSE	FALSE	FALSE	26S proteasome regulatory subunit RPN13 OS=Saccharomyces cerevisiae (strain ATCC 204508 / S288c) GN=RPN13 PE=1 SV=1	-0.921	-0.533	-0.566	0.388	0.356	-0.0324
RPN2	P32565	0.801267	0.172723	0.738613	0.114597	0.560733	0.287288	0.984	0.788	0.944	0.792	0.827	0.808	FALSE	FALSE	FALSE	FALSE	FALSE	FALSE	26S proteasome regulatory subunit RPN2 OS=Saccharomyces cerevisiae (strain ATCC 204508 / S288c) GN=RPN2 PE=1 SV=4	-0.0701	0.398	0.093	0.468	0.163	-0.304
RPN3	P40016	0.238462	0.562	0.312056	0.0930128	0.854314	0.126484	0.928	0.902	0.907	0.765	0.874	0.537	FALSE	FALSE	FALSE	FALSE	FALSE	FALSE	26S proteasome regulatory subunit RPN3 OS=Saccharomyces cerevisiae (strain ATCC 204508 / S288c) GN=RPN3 PE=1 SV=5	0.265	-0.127	0.225	-0.392	-0.0399	0.352
RPN5	Q12250	0.361825	0.891327	0.73826	0.43398	0.554552	0.842878	0.958	0.929	0.944	0.907	0.826	0.963	FALSE	FALSE	FALSE	FALSE	FALSE	FALSE	26S proteasome regulatory subunit RPN5 OS=Saccharomyces cerevisiae (strain ATCC 204508 / S288c) GN=RPN5 PE=1 SV=3	-0.188	-0.0276	-0.0677	0.161	0.12	-0.0401
RPN6	Q12377	0.429737	0.713634	0.464856	0.665803	0.951062	0.710431	0.966	0.917	0.926	0.928	0.884	0.953	FALSE	FALSE	FALSE	FALSE	FALSE	FALSE	26S proteasome regulatory subunit RPN6 OS=Saccharomyces cerevisiae (strain ATCC 204508 / S288c) GN=RPN6 PE=1 SV=3	0.152	0.0698	0.14	-0.0823	-0.0116	0.0706
RPN7	Q06103	0.758168	0.480621	0.354053	0.686267	0.226329	0.118567	0.982	0.891	0.913	0.93	0.679	0.516	FALSE	FALSE	FALSE	FALSE	FALSE	FALSE	26S proteasome regulatory subunit RPN7 OS=Saccharomyces cerevisiae (strain ATCC 204508 / S288c) GN=RPN7 PE=1 SV=3	-0.0595	-0.138	0.183	-0.0782	0.242	0.32
RPN8	Q08723	0.841504	0.722128	0.907423	0.580501	0.752224	0.810274	0.984	0.918	0.951	0.922	0.861	0.961	FALSE	FALSE	FALSE	FALSE	FALSE	FALSE	26S proteasome regulatory subunit RPN8 OS=Saccharomyces cerevisiae (strain ATCC 204508 / S288c) GN=RPN8 PE=1 SV=3	-0.0482	0.086	0.028	0.134	0.0763	-0.0579
RPN9	Q04062	0.390445	0.311235	0.815244	0.869572	0.525748	0.427999	0.961	0.855	0.947	0.94	0.819	0.897	FALSE	FALSE	FALSE	FALSE	FALSE	FALSE	26S proteasome regulatory subunit RPN9 OS=Saccharomyces cerevisiae (strain ATCC 204508 / S288c) GN=RPN9 PE=1 SV=1	-0.142	-0.169	-0.0381	-0.0267	0.104	0.131
RPO21	P04050	0.129523	0.220878	0.0180211	0.737539	0.272437	0.16261	0.842	0.819	0.546	0.933	0.715	0.607	FALSE	FALSE	FALSE	FALSE	FALSE	FALSE	DNA-directed RNA polymerase II subunit RPB1 OS=Saccharomyces cerevisiae (strain ATCC 204508 / S288c) GN=RPO21 PE=1 SV=2	0.512	0.405	0.873	-0.107	0.361	0.468
RPP0	P05317	0.150968	0.0137243	0.0107052	0.187325	0.149961	0.888954	0.871	0.243	0.427	0.845	0.587	0.966	FALSE	FALSE	FALSE	FALSE	FALSE	FALSE	60S acidic ribosomal protein P0 OS=Saccharomyces cerevisiae (strain ATCC 204508 / S288c) GN=RPP0 PE=1 SV=2	-0.267	-0.51	-0.534	-0.243	-0.268	-0.0246
RPP1A	P05318	0.690117	0.293124	0.985406	0.500864	0.703491	0.300933	0.98	0.849	0.953	0.914	0.854	0.821	FALSE	FALSE	FALSE	FALSE	FALSE	FALSE	60S acidic ribosomal protein P1-alpha OS=Saccharomyces cerevisiae (strain ATCC 204508 / S288c) GN=RPP1A PE=1 SV=4	0.313	0.845	0.0143	0.532	-0.299	-0.831
RPP1B	P10622	0.121273	0.428061	0.464045	0.40764	0.374719	0.949765	0.829	0.883	0.926	0.903	0.77	0.969	FALSE	FALSE	FALSE	FALSE	FALSE	FALSE	60S acidic ribosomal protein P1-beta OS=Saccharomyces cerevisiae (strain ATCC 204508 / S288c) GN=RPP1B PE=1 SV=3	0.579	0.283	0.261	-0.296	-0.318	-0.0221
RPP2A	P05319	0.106867	0.793219	0.855485	0.164317	0.144379	0.936002	0.799	0.923	0.949	0.832	0.577	0.968	FALSE	FALSE	FALSE	FALSE	FALSE	FALSE	60S acidic ribosomal protein P2-alpha OS=Saccharomyces cerevisiae (strain ATCC 204508 / S288c) GN=RPP2A PE=1 SV=1	0.523	0.0798	0.0554	-0.444	-0.468	-0.0244
RPP2B	P02400	0.233784	0.680988	0.367509	0.419068	0.753735	0.614437	0.926	0.914	0.915	0.905	0.861	0.941	FALSE	FALSE	FALSE	FALSE	FALSE	FALSE	60S acidic ribosomal protein P2-beta OS=Saccharomyces cerevisiae (strain ATCC 204508 / S288c) GN=RPP2B PE=1 SV=2	0.393	0.131	0.293	-0.261	-0.1	0.161
RPS0A	P32905	0.262328	0.960576	0.284248	0.243727	0.956296	0.264415	0.936	0.933	0.902	0.868	0.884	0.783	FALSE	FALSE	FALSE	FALSE	FALSE	FALSE	40S ribosomal protein S0-A OS=Saccharomyces cerevisiae (strain ATCC 204508 / S288c) GN=RPS0A PE=1 SV=3	0.519	-0.0222	0.494	-0.541	-0.0246	0.516
RPS0B	P46654	0.601617	0.826075	0.365605	0.760403	0.691796	0.486973	0.977	0.925	0.915	0.934	0.852	0.916	FALSE	FALSE	FALSE	FALSE	FALSE	FALSE	40S ribosomal protein S0-B OS=Saccharomyces cerevisiae (strain ATCC 204508 / S288c) GN=RPS0B PE=1 SV=2	1.08	0.451	1.9	-0.627	0.817	1.44
RPS10A	Q08745	0.368259	0.114805	0.142052	0.452299	0.53081	0.897105	0.958	0.725	0.854	0.909	0.82	0.966	FALSE	FALSE	FALSE	FALSE	FALSE	FALSE	40S ribosomal protein S10-A OS=Saccharomyces cerevisiae (strain ATCC 204508 / S288c) GN=RPS10A PE=1 SV=1	-0.341	-0.623	-0.575	-0.283	-0.235	0.048
RPS11A	P0CX47	0.930959	0.00548866	0.0067899	0.00638718	0.00790872	0.903337	0.986	0.0963	0.322	0.213	0.046	0.966	FALSE	FALSE	FALSE	FALSE	FALSE	FALSE	40S ribosomal protein S11-A OS=Saccharomyces cerevisiae (strain ATCC 204508 / S288c) GN=RPS11A PE=1 SV=1	-0.0197	-0.776	-0.748	-0.756	-0.729	0.0276
RPS12	P48589	0.892974	0.678919	0.909277	0.779042	0.983553	0.763375	0.985	0.914	0.951	0.935	0.887	0.957	FALSE	FALSE	FALSE	FALSE	FALSE	FALSE	40S ribosomal protein S12 OS=Saccharomyces cerevisiae (strain ATCC 204508 / S288c) GN=RPS12 PE=1 SV=1	-0.0717	-0.221	-0.0607	-0.15	0.011	0.161
RPS13	P05756	0.0718764	0.000287246	0.000120855	0.00707483	0.0025258	0.554733	0.677	0.00206	0.00347	0.233	0.0106	0.931	FALSE	FALSE	FALSE	FALSE	FALSE	FALSE	40S ribosomal protein S13 OS=Saccharomyces cerevisiae (strain ATCC 204508 / S288c) GN=RPS13 PE=1 SV=3	-0.306	-0.816	-0.909	-0.51	-0.603	-0.0931
RPS14A	P06367	0.336807	0.0784894	0.182316	0.0138061	0.0342751	0.612336	0.954	0.655	0.873	0.381	0.218	0.941	FALSE	FALSE	FALSE	FALSE	FALSE	FALSE	40S ribosomal protein S14-A OS=Saccharomyces cerevisiae (strain ATCC 204508 / S288c) GN=RPS14A PE=1 SV=5	0.199	-0.385	-0.282	-0.583	-0.48	0.103
RPS15	Q01855	0.625899	0.146775	0.106048	0.310575	0.23257	0.843968	0.978	0.764	0.827	0.886	0.684	0.963	FALSE	FALSE	FALSE	FALSE	FALSE	FALSE	40S ribosomal protein S15 OS=Saccharomyces cerevisiae (strain ATCC 204508 / S288c) GN=RPS15 PE=1 SV=1	-0.117	-0.366	-0.413	-0.249	-0.296	-0.047
RPS16A	P0CX51	0.719905	0.0337172	0.046591	0.063505	0.0869893	0.855095	0.981	0.459	0.724	0.708	0.448	0.964	FALSE	FALSE	FALSE	FALSE	FALSE	FALSE	40S ribosomal protein S16-A OS=Saccharomyces cerevisiae (strain ATCC 204508 / S288c) GN=RPS16A PE=1 SV=1	-0.0758	-0.503	-0.465	-0.427	-0.389	0.0385
RPS18A	P0CX55	0.969199	0.0136618	0.0118257	0.0146349	0.0126665	0.935376	0.987	0.242	0.45	0.395	0.0807	0.968	FALSE	FALSE	FALSE	FALSE	FALSE	FALSE	40S ribosomal protein S18-A OS=Saccharomyces cerevisiae (strain ATCC 204508 / S288c) GN=RPS18A PE=1 SV=1	-0.00768	-0.576	-0.592	-0.568	-0.585	-0.0161
RPS19A	P07280	0.639228	0.0501816	0.0413369	0.112753	0.0937128	0.912414	0.979	0.556	0.705	0.79	0.467	0.967	FALSE	FALSE	FALSE	FALSE	FALSE	FALSE	40S ribosomal protein S19-A OS=Saccharomyces cerevisiae (strain ATCC 204508 / S288c) GN=RPS19A PE=1 SV=2	-0.116	-0.532	-0.559	-0.416	-0.443	-0.027
RPS1A	P33442	0.680029	0.0405027	0.0563072	0.0833708	0.11437	0.851561	0.98	0.505	0.752	0.75	0.519	0.964	FALSE	FALSE	FALSE	FALSE	FALSE	FALSE	40S ribosomal protein S1-A OS=Saccharomyces cerevisiae (strain ATCC 204508 / S288c) GN=RPS1A PE=1 SV=2	-0.0966	-0.533	-0.489	-0.436	-0.393	0.0437
RPS1B	P23248	0.901807	0.0425236	0.0699961	0.0528395	0.0865173	0.776147	0.986	0.517	0.781	0.676	0.446	0.958	FALSE	FALSE	FALSE	FALSE	FALSE	FALSE	40S ribosomal protein S1-B OS=Saccharomyces cerevisiae (strain ATCC 204508 / S288c) GN=RPS1B PE=1 SV=3	-0.0298	-0.544	-0.476	-0.515	-0.446	0.0687
RPS2	P25443	0.405007	0.273431	0.258577	0.778679	0.749942	0.969744	0.963	0.842	0.896	0.935	0.86	0.97	FALSE	FALSE	FALSE	FALSE	FALSE	FALSE	40S ribosomal protein S2 OS=Saccharomyces cerevisiae (strain ATCC 204508 / S288c) GN=RPS2 PE=1 SV=3	-0.286	-0.382	-0.394	-0.0952	-0.108	-0.0128
RPS20	P38701	0.867308	0.0381949	0.0669205	0.0512945	0.0891802	0.749853	0.985	0.49	0.775	0.67	0.454	0.956	FALSE	FALSE	FALSE	FALSE	FALSE	FALSE	40S ribosomal protein S20 OS=Saccharomyces cerevisiae (strain ATCC 204508 / S288c) GN=RPS20 PE=1 SV=3	-0.0317	-0.44	-0.379	-0.408	-0.347	0.0606
RPS21B	Q3E754	0.884846	0.305139	0.168896	0.373337	0.211881	0.697161	0.985	0.853	0.868	0.898	0.665	0.951	FALSE	FALSE	FALSE	FALSE	FALSE	FALSE	40S ribosomal protein S21-B OS=Saccharomyces cerevisiae (strain ATCC 204508 / S288c) GN=RPS21B PE=1 SV=1	-0.042	-0.305	-0.419	-0.263	-0.377	-0.113
RPS22A	P0C0W1	0.449918	0.185725	0.138754	0.540929	0.431366	0.855656	0.967	0.797	0.852	0.918	0.792	0.964	FALSE	FALSE	FALSE	FALSE	FALSE	FALSE	40S ribosomal protein S22-A OS=Saccharomyces cerevisiae (strain ATCC 204508 / S288c) GN=RPS22A PE=1 SV=2	-0.248	-0.447	-0.506	-0.199	-0.258	-0.0588
RPS23A	P0CX29	0.547928	0.0203038	0.0100529	0.0594427	0.0296174	0.69422	0.974	0.333	0.412	0.696	0.189	0.951	FALSE	FALSE	FALSE	FALSE	FALSE	FALSE	40S ribosomal protein S23-A OS=Saccharomyces cerevisiae (strain ATCC 204508 / S288c) GN=RPS23A PE=1 SV=1	-0.173	-0.764	-0.877	-0.591	-0.703	-0.113
RPS24A	P0CX31	0.198801	0.000376936	0.00026339	0.00331337	0.00221135	0.812134	0.909	0.00323	0.0109	0.114	0.00875	0.961	FALSE	FALSE	FALSE	FALSE	FALSE	FALSE	40S ribosomal protein S24-A OS=Saccharomyces cerevisiae (strain ATCC 204508 / S288c) GN=RPS24A PE=1 SV=1	-0.231	-0.87	-0.911	-0.639	-0.68	-0.0411
RPS25B	P0C0T4	0.362155	0.0136629	0.00112648	0.0709782	0.00542681	0.166304	0.958	0.242	0.0588	0.725	0.0293	0.612	FALSE	FALSE	FALSE	FALSE	FALSE	FALSE	40S ribosomal protein S25-B OS=Saccharomyces cerevisiae (strain ATCC 204508 / S288c) GN=RPS25B PE=1 SV=1	-0.195	-0.608	-0.913	-0.412	-0.718	-0.305
RPS26A	P39938	0.250698	0.000322795	0.000304103	0.0021504	0.00201201	0.968396	0.933	0.00253	0.013	0.082	0.00756	0.97	FALSE	FALSE	FALSE	FALSE	FALSE	FALSE	40S ribosomal protein S26-A OS=Saccharomyces cerevisiae (strain ATCC 204508 / S288c) GN=RPS26A PE=1 SV=1	-0.22	-0.954	-0.961	-0.733	-0.741	-0.00734
RPS27A	P35997	0.255697	0.00670109	0.00298572	0.0538723	0.0235639	0.642579	0.934	0.117	0.161	0.679	0.149	0.945	FALSE	FALSE	FALSE	FALSE	FALSE	FALSE	40S ribosomal protein S27-A OS=Saccharomyces cerevisiae (strain ATCC 204508 / S288c) GN=RPS27A PE=1 SV=1	-0.254	-0.712	-0.813	-0.458	-0.559	-0.101
RPS28B	P0C0X0	0.793711	0.0522497	0.21035	0.0822836	0.310179	0.410994	0.983	0.566	0.883	0.748	0.739	0.89	FALSE	FALSE	FALSE	FALSE	FALSE	FALSE	40S ribosomal protein S28-B OS=Saccharomyces cerevisiae (strain ATCC 204508 / S288c) GN=RPS28B PE=1 SV=1	-0.065	-0.531	-0.323	-0.466	-0.258	0.207
RPS3	P05750	0.863383	0.01052	0.0714538	0.01429	0.0959102	0.292987	0.985	0.189	0.783	0.39	0.473	0.814	FALSE	FALSE	FALSE	FALSE	FALSE	FALSE	40S ribosomal protein S3 OS=Saccharomyces cerevisiae (strain ATCC 204508 / S288c) GN=RPS3 PE=1 SV=5	-0.0315	-0.556	-0.358	-0.525	-0.327	0.198
RPS31	P05759	0.520258	0.0704939	0.101344	0.205661	0.282958	0.831758	0.973	0.632	0.823	0.853	0.722	0.962	FALSE	FALSE	FALSE	FALSE	FALSE	FALSE	Ubiquitin-40S ribosomal protein S31 OS=Saccharomyces cerevisiae (strain ATCC 204508 / S288c) GN=RPS31 PE=1 SV=3	-0.287	-0.869	-0.775	-0.582	-0.488	0.0939
RPS4A	P0CX35	0.76791	0.00168107	0.00087469	0.00276411	0.00141473	0.690312	0.983	0.0262	0.0477	0.1	0.00419	0.95	FALSE	FALSE	FALSE	FALSE	FALSE	FALSE	40S ribosomal protein S4-A OS=Saccharomyces cerevisiae (strain ATCC 204508 / S288c) GN=RPS4A PE=1 SV=1	-0.0528	-0.732	-0.804	-0.68	-0.751	-0.0714
RPS5	P26783	0.464676	0.0323043	0.096476	0.116694	0.309456	0.534258	0.969	0.448	0.817	0.795	0.738	0.927	FALSE	FALSE	FALSE	FALSE	FALSE	FALSE	40S ribosomal protein S5 OS=Saccharomyces cerevisiae (strain ATCC 204508 / S288c) GN=RPS5 PE=1 SV=3	-0.141	-0.46	-0.341	-0.319	-0.199	0.12
RPS6A	P0CX37	0.38604	0.000830158	0.00133126	0.00360331	0.00597457	0.771223	0.961	0.0106	0.0677	0.12	0.0329	0.958	FALSE	FALSE	FALSE	FALSE	FALSE	FALSE	40S ribosomal protein S6-A OS=Saccharomyces cerevisiae (strain ATCC 204508 / S288c) GN=RPS6A PE=1 SV=1	-0.139	-0.713	-0.667	-0.574	-0.528	0.0458
RPS7A	P26786	0.795901	0.0804721	0.139486	0.0513277	0.0905779	0.743255	0.983	0.66	0.852	0.67	0.458	0.956	FALSE	FALSE	FALSE	FALSE	FALSE	FALSE	40S ribosomal protein S7-A OS=Saccharomyces cerevisiae (strain ATCC 204508 / S288c) GN=RPS7A PE=1 SV=4	0.061	-0.446	-0.368	-0.507	-0.429	0.0774
RPS7B	P48164	0.474754	0.0158278	0.0406477	0.057218	0.140424	0.598954	0.97	0.274	0.703	0.69	0.571	0.939	FALSE	FALSE	FALSE	FALSE	FALSE	FALSE	40S ribosomal protein S7-B OS=Saccharomyces cerevisiae (strain ATCC 204508 / S288c) GN=RPS7B PE=1 SV=1	-0.14	-0.543	-0.441	-0.403	-0.301	0.102
RPS8A	P0CX39	0.879483	0.0163324	0.048828	0.0214118	0.0636587	0.541723	0.985	0.281	0.731	0.485	0.366	0.929	FALSE	FALSE	FALSE	FALSE	FALSE	FALSE	40S ribosomal protein S8-A OS=Saccharomyces cerevisiae (strain ATCC 204508 / S288c) GN=RPS8A PE=1 SV=1	-0.0321	-0.591	-0.461	-0.559	-0.428	0.13
RPS9B	P05755	0.773702	0.448986	0.98413	0.633177	0.788884	0.460494	0.983	0.886	0.953	0.926	0.866	0.908	FALSE	FALSE	FALSE	FALSE	FALSE	FALSE	40S ribosomal protein S9-B OS=Saccharomyces cerevisiae (strain ATCC 204508 / S288c) GN=RPS9B PE=1 SV=4	-0.117	-0.313	-0.0081	-0.195	0.109	0.305
RPT1	P33299	0.0332004	0.328454	0.0468441	0.182324	0.845894	0.245828	0.538	0.86	0.725	0.842	0.873	0.758	FALSE	FALSE	FALSE	FALSE	FALSE	FALSE	26S protease regulatory subunit 7 homolog OS=Saccharomyces cerevisiae (strain ATCC 204508 / S288c) GN=RPT1 PE=1 SV=1	0.551	0.23	0.506	-0.321	-0.0447	0.276
RPT2	P40327	0.678282	0.943347	0.83671	0.627815	0.537244	0.892462	0.98	0.932	0.948	0.926	0.822	0.966	FALSE	FALSE	FALSE	FALSE	FALSE	FALSE	26S protease regulatory subunit 4 homolog OS=Saccharomyces cerevisiae (strain ATCC 204508 / S288c) GN=RPT2 PE=1 SV=3	0.129	-0.022	-0.0639	-0.151	-0.193	-0.0419
RPT3	P33298	0.139139	0.824825	0.408182	0.198086	0.475633	0.539192	0.856	0.925	0.92	0.85	0.806	0.928	FALSE	FALSE	FALSE	FALSE	FALSE	FALSE	26S protease regulatory subunit 6B homolog OS=Saccharomyces cerevisiae (strain ATCC 204508 / S288c) GN=RPT3 PE=1 SV=2	0.47	0.0666	0.253	-0.404	-0.217	0.186
RPT4	P53549	0.288981	0.841691	0.902971	0.382095	0.343484	0.937856	0.944	0.926	0.95	0.899	0.756	0.968	FALSE	FALSE	FALSE	FALSE	FALSE	FALSE	26S protease subunit RPT4 OS=Saccharomyces cerevisiae (strain ATCC 204508 / S288c) GN=RPT4 PE=1 SV=4	0.422	0.0773	0.0471	-0.344	-0.374	-0.0301
RPT5	P33297	0.0509449	0.860426	0.387247	0.0692323	0.220381	0.486074	0.617	0.927	0.918	0.722	0.673	0.915	FALSE	FALSE	FALSE	FALSE	FALSE	FALSE	26S protease regulatory subunit 6A OS=Saccharomyces cerevisiae (strain ATCC 204508 / S288c) GN=RPT5 PE=1 SV=3	0.735	0.06	0.301	-0.675	-0.434	0.241
RPT6	Q01939	0.607609	0.620777	0.272826	0.98476	0.543225	0.530984	0.977	0.909	0.899	0.944	0.823	0.926	FALSE	FALSE	FALSE	FALSE	FALSE	FALSE	26S protease regulatory subunit 8 homolog OS=Saccharomyces cerevisiae (strain ATCC 204508 / S288c) GN=RPT6 PE=1 SV=4	0.157	0.151	0.343	-0.00579	0.186	0.192
RQC2	Q12532	0.168217	0.255716	0.0939465	0.786108	0.724334	0.535505	0.887	0.835	0.815	0.936	0.857	0.927	FALSE	FALSE	FALSE	FALSE	FALSE	FALSE	Ribosome quality control complex subunit 2 OS=Saccharomyces cerevisiae (strain ATCC 204508 / S288c) GN=RQC2 PE=1 SV=1	-0.355	-0.288	-0.442	0.0668	-0.0869	-0.154
RRB1	Q04225	0.709657	0.575444	0.23273	0.848759	0.396351	0.505814	0.981	0.904	0.89	0.939	0.779	0.921	FALSE	FALSE	FALSE	FALSE	FALSE	FALSE	Ribosome assembly protein RRB1 OS=Saccharomyces cerevisiae (strain ATCC 204508 / S288c) GN=RRB1 PE=1 SV=1	-0.251	-0.38	-0.832	-0.128	-0.581	-0.453
RRP1	P35178	0.882278	0.634115	0.941224	0.741703	0.940683	0.68675	0.985	0.91	0.952	0.933	0.883	0.95	FALSE	FALSE	FALSE	FALSE	FALSE	FALSE	Ribosomal RNA-processing protein 1 OS=Saccharomyces cerevisiae (strain ATCC 204508 / S288c) GN=RRP1 PE=1 SV=2	-0.076	-0.246	-0.0378	-0.17	0.0382	0.208
RRP12	Q12754	0.689524	0.87688	0.197185	0.805902	0.102843	0.154263	0.98	0.928	0.879	0.937	0.492	0.594	FALSE	FALSE	FALSE	FALSE	FALSE	FALSE	Ribosomal RNA-processing protein 12 OS=Saccharomyces cerevisiae (strain ATCC 204508 / S288c) GN=RRP12 PE=1 SV=1	0.113	0.0435	-0.378	-0.0691	-0.49	-0.421
RRP3	P38712	0.207326	0.816796	0.378126	0.293178	0.680038	0.509525	0.914	0.924	0.917	0.881	0.85	0.921	FALSE	FALSE	FALSE	FALSE	FALSE	FALSE	ATP-dependent rRNA helicase RRP3 OS=Saccharomyces cerevisiae (strain ATCC 204508 / S288c) GN=RRP3 PE=1 SV=2	0.95	0.168	0.651	-0.782	-0.3	0.483
RRP5	Q05022	0.982642	0.00456371	0.0595361	0.00439479	0.0573183	0.166766	0.987	0.081	0.76	0.148	0.339	0.612	FALSE	FALSE	FALSE	FALSE	FALSE	FALSE	rRNA biogenesis protein RRP5 OS=Saccharomyces cerevisiae (strain ATCC 204508 / S288c) GN=RRP5 PE=1 SV=1	0.00452	-0.731	-0.429	-0.736	-0.434	0.302
RSC3	Q06639	0.867004	0.362114	0.381125	0.285961	0.30193	0.969916	0.985	0.869	0.917	0.88	0.734	0.97	FALSE	FALSE	FALSE	FALSE	FALSE	FALSE	Chromatin structure-remodeling complex protein RSC3 OS=Saccharomyces cerevisiae (strain ATCC 204508 / S288c) GN=RSC3 PE=1 SV=1	-0.0601	0.334	0.32	0.394	0.38	-0.0135
RSC4	Q02206	0.194339	0.115126	0.0840806	0.746341	0.611938	0.852347	0.907	0.726	0.803	0.933	0.838	0.964	FALSE	FALSE	FALSE	FALSE	FALSE	FALSE	Chromatin structure-remodeling complex subunit RSC4 OS=Saccharomyces cerevisiae (strain ATCC 204508 / S288c) GN=RSC4 PE=1 SV=2	0.998	1.24	1.37	0.239	0.376	0.137
RSC58	Q07979	0.443432	0.190065	0.722459	0.557864	0.674711	0.32318	0.967	0.8	0.943	0.92	0.849	0.84	FALSE	FALSE	FALSE	FALSE	FALSE	FALSE	Chromatin structure-remodeling complex protein RSC58 OS=Saccharomyces cerevisiae (strain ATCC 204508 / S288c) GN=RSC58 PE=1 SV=1	0.275	0.484	0.126	0.209	-0.149	-0.358
RSC6	P25632	0.388825	0.141509	0.226144	0.504088	0.706287	0.766637	0.961	0.759	0.888	0.915	0.854	0.958	FALSE	FALSE	FALSE	FALSE	FALSE	FALSE	Chromatin structure-remodeling complex protein RSC6 OS=Saccharomyces cerevisiae (strain ATCC 204508 / S288c) GN=RSC6 PE=1 SV=1	-0.234	-0.414	-0.335	-0.18	-0.101	0.0792
RSC8	P43609	0.535379	0.737318	0.867759	0.772672	0.647801	0.865315	0.974	0.919	0.949	0.935	0.844	0.964	FALSE	FALSE	FALSE	FALSE	FALSE	FALSE	Chromatin structure-remodeling complex protein RSC8 OS=Saccharomyces cerevisiae (strain ATCC 204508 / S288c) GN=RSC8 PE=1 SV=1	-0.16	-0.0861	-0.0427	0.0741	0.118	0.0435
RSN1	Q03516	0.217665	0.326234	0.0492049	0.783444	0.381222	0.258125	0.919	0.859	0.733	0.935	0.773	0.775	FALSE	FALSE	FALSE	FALSE	FALSE	FALSE	Uncharacterized protein RSN1 OS=Saccharomyces cerevisiae (strain ATCC 204508 / S288c) GN=RSN1 PE=1 SV=1	1.22	0.955	2.06	-0.261	0.848	1.11
RSP5	P39940	0.698901	0.157872	0.273206	0.286171	0.464541	0.722358	0.981	0.775	0.9	0.88	0.802	0.954	FALSE	FALSE	FALSE	FALSE	FALSE	FALSE	E3 ubiquitin-protein ligase RSP5 OS=Saccharomyces cerevisiae (strain ATCC 204508 / S288c) GN=RSP5 PE=1 SV=1	0.112	0.427	0.325	0.316	0.213	-0.102
RSR1	P13856	0.53737	0.798141	0.222882	0.714863	0.524418	0.324555	0.974	0.923	0.887	0.931	0.819	0.841	FALSE	FALSE	FALSE	FALSE	FALSE	FALSE	Ras-related protein RSR1 OS=Saccharomyces cerevisiae (strain ATCC 204508 / S288c) GN=RSR1 PE=3 SV=1	-0.226	-0.093	-0.46	0.133	-0.234	-0.367
RTF1	P53064	0.807379	0.661974	0.820238	0.499264	0.638997	0.832477	0.984	0.913	0.947	0.914	0.843	0.962	FALSE	FALSE	FALSE	FALSE	FALSE	FALSE	RNA polymerase-associated protein RTF1 OS=Saccharomyces cerevisiae (strain ATCC 204508 / S288c) GN=RTF1 PE=1 SV=2	-0.157	0.282	0.146	0.439	0.303	-0.136
RTN1	Q04947	0.432791	0.519118	0.307465	0.884606	0.802016	0.692994	0.966	0.897	0.906	0.94	0.867	0.951	FALSE	FALSE	FALSE	FALSE	FALSE	FALSE	Reticulon-like protein 1 OS=Saccharomyces cerevisiae (strain ATCC 204508 / S288c) GN=RTN1 PE=1 SV=1	-0.148	-0.121	-0.195	0.027	-0.0468	-0.0738
RTN2	Q12443	0.55983	0.480805	0.587183	0.210869	0.271018	0.867513	0.975	0.891	0.936	0.856	0.714	0.964	FALSE	FALSE	FALSE	FALSE	FALSE	FALSE	Reticulon-like protein 2 OS=Saccharomyces cerevisiae (strain ATCC 204508 / S288c) GN=RTN2 PE=1 SV=1	0.855	-1.04	-0.795	-1.89	-1.65	0.243
RTS1	P38903	0.839038	0.392719	0.847315	0.29618	0.991535	0.300726	0.984	0.876	0.948	0.882	0.887	0.821	FALSE	FALSE	FALSE	FALSE	FALSE	FALSE	Serine/threonine-protein phosphatase 2A 56 kDa regulatory subunit delta isoform OS=Saccharomyces cerevisiae (strain ATCC 204508 / S288c) GN=RTS1 PE=1 SV=2	-0.0626	0.268	-0.0593	0.331	0.00327	-0.327
RVB1	Q03940	0.167347	0.284691	0.502053	0.0252234	0.0533035	0.674095	0.887	0.846	0.929	0.523	0.32	0.949	FALSE	FALSE	FALSE	FALSE	FALSE	FALSE	RuvB-like protein 1 OS=Saccharomyces cerevisiae (strain ATCC 204508 / S288c) GN=RVB1 PE=1 SV=1	0.398	-0.303	-0.187	-0.701	-0.585	0.116
RVB2	Q12464	0.137014	0.742467	0.70424	0.0788323	0.0721478	0.95893	0.853	0.919	0.942	0.742	0.398	0.969	FALSE	FALSE	FALSE	FALSE	FALSE	FALSE	RuvB-like protein 2 OS=Saccharomyces cerevisiae (strain ATCC 204508 / S288c) GN=RVB2 PE=1 SV=1	0.454	-0.0951	-0.11	-0.549	-0.564	-0.0149
RVS161	P25343	0.876675	0.832765	0.897838	0.955255	0.777059	0.734716	0.985	0.926	0.95	0.943	0.864	0.955	FALSE	FALSE	FALSE	FALSE	FALSE	FALSE	Reduced viability upon starvation protein 161 OS=Saccharomyces cerevisiae (strain ATCC 204508 / S288c) GN=RVS161 PE=1 SV=1	-0.0425	-0.0579	0.0352	-0.0154	0.0777	0.0931
RVS167	P39743	0.187096	0.280353	0.357543	0.789746	0.662148	0.863588	0.902	0.845	0.914	0.936	0.847	0.964	FALSE	FALSE	FALSE	FALSE	FALSE	FALSE	Reduced viability upon starvation protein 167 OS=Saccharomyces cerevisiae (strain ATCC 204508 / S288c) GN=RVS167 PE=1 SV=1	0.365	0.295	0.249	-0.0708	-0.116	-0.0456
RXT2	P38255	0.302146	0.486294	0.590128	0.723219	0.607233	0.87125	0.947	0.892	0.936	0.932	0.837	0.965	FALSE	FALSE	FALSE	FALSE	FALSE	FALSE	Transcriptional regulatory protein RXT2 OS=Saccharomyces cerevisiae (strain ATCC 204508 / S288c) GN=RXT2 PE=1 SV=2	0.369	0.246	0.189	-0.124	-0.18	-0.0565
SAC1	P32368	0.722879	0.640154	0.500536	0.416703	0.312185	0.832808	0.981	0.911	0.929	0.904	0.74	0.962	FALSE	FALSE	FALSE	FALSE	FALSE	FALSE	Phosphoinositide phosphatase SAC1 OS=Saccharomyces cerevisiae (strain ATCC 204508 / S288c) GN=SAC1 PE=1 SV=1	0.066	-0.0873	-0.126	-0.153	-0.193	-0.0392
SAC6	P32599	0.821337	0.749182	0.787575	0.587393	0.965035	0.558266	0.984	0.92	0.946	0.922	0.885	0.932	FALSE	FALSE	FALSE	FALSE	FALSE	FALSE	Fimbrin OS=Saccharomyces cerevisiae (strain ATCC 204508 / S288c) GN=SAC6 PE=1 SV=1	0.0585	-0.0829	0.0698	-0.141	0.0113	0.153
SAH1	P39954	0.986621	0.799986	0.766368	0.787123	0.77912	0.584092	0.987	0.923	0.945	0.936	0.864	0.936	FALSE	FALSE	FALSE	FALSE	FALSE	FALSE	Adenosylhomocysteinase OS=Saccharomyces cerevisiae (strain ATCC 204508 / S288c) GN=SAH1 PE=1 SV=1	0.00819	-0.124	0.146	-0.132	0.137	0.27
SAM1	P10659	0.699752	0.832151	0.306169	0.861249	0.511484	0.409742	0.981	0.925	0.906	0.939	0.815	0.89	FALSE	FALSE	FALSE	FALSE	FALSE	FALSE	S-adenosylmethionine synthase 1 OS=Saccharomyces cerevisiae (strain ATCC 204508 / S288c) GN=SAM1 PE=1 SV=2	0.284	0.156	0.771	-0.128	0.487	0.615
SAM2	P19358	0.700234	0.304051	0.062686	0.169353	0.0317307	0.338315	0.981	0.853	0.767	0.835	0.202	0.851	FALSE	FALSE	FALSE	FALSE	FALSE	FALSE	S-adenosylmethionine synthase 2 OS=Saccharomyces cerevisiae (strain ATCC 204508 / S288c) GN=SAM2 PE=1 SV=3	-0.443	1.21	2.34	1.65	2.78	1.12
SAR1	P20606	0.670408	0.778658	0.586805	0.483654	0.340635	0.790677	0.98	0.922	0.936	0.913	0.755	0.959	FALSE	FALSE	FALSE	FALSE	FALSE	FALSE	Small COPII coat GTPase SAR1 OS=Saccharomyces cerevisiae (strain ATCC 204508 / S288c) GN=SAR1 PE=1 SV=1	-0.0915	0.0603	0.117	0.152	0.209	0.0569
SBA1	P28707	0.299839	0.963525	0.269079	0.280665	0.0465721	0.287638	0.946	0.933	0.899	0.878	0.287	0.809	FALSE	FALSE	FALSE	FALSE	FALSE	FALSE	Co-chaperone protein SBA1 OS=Saccharomyces cerevisiae (strain ATCC 204508 / S288c) GN=SBA1 PE=1 SV=3	-0.276	0.0119	0.296	0.288	0.572	0.284
SBP1	P10080	0.0573628	0.0851545	0.19947	0.819362	0.460294	0.605543	0.632	0.671	0.88	0.937	0.801	0.94	FALSE	FALSE	FALSE	FALSE	FALSE	FALSE	Single-stranded nucleic acid-binding protein OS=Saccharomyces cerevisiae (strain ATCC 204508 / S288c) GN=SBP1 PE=1 SV=2	1.85	1.65	1.19	-0.203	-0.665	-0.462
SCL1	P21243	0.436742	0.68085	0.564101	0.245164	0.835359	0.331447	0.966	0.914	0.934	0.868	0.871	0.846	FALSE	FALSE	FALSE	FALSE	FALSE	FALSE	Proteasome subunit alpha type-1 OS=Saccharomyces cerevisiae (strain ATCC 204508 / S288c) GN=SCL1 PE=1 SV=1	-0.217	0.113	-0.16	0.33	0.0571	-0.273
SCO1	P23833	0.996365	0.0898255	0.360882	0.0905236	0.363136	0.380925	0.987	0.681	0.914	0.761	0.765	0.876	FALSE	FALSE	FALSE	FALSE	FALSE	FALSE	Protein SCO1, mitochondrial OS=Saccharomyces cerevisiae (strain ATCC 204508 / S288c) GN=SCO1 PE=1 SV=1	0.00176	0.707	0.361	0.705	0.359	-0.346
SCP160	P06105	0.467137	0.454574	0.675058	0.982824	0.752725	0.736565	0.969	0.887	0.941	0.944	0.861	0.955	FALSE	FALSE	FALSE	FALSE	FALSE	FALSE	Protein SCP160 OS=Saccharomyces cerevisiae (strain ATCC 204508 / S288c) GN=SCP160 PE=1 SV=3	-0.118	-0.121	-0.0673	-0.00344	0.0505	0.0539
SCS2	P40075	0.250565	0.432508	0.239307	0.696949	0.975505	0.674652	0.933	0.883	0.892	0.93	0.886	0.949	FALSE	FALSE	FALSE	FALSE	FALSE	FALSE	Vesicle-associated membrane protein-associated protein SCS2 OS=Saccharomyces cerevisiae (strain ATCC 204508 / S288c) GN=SCS2 PE=1 SV=3	0.268	0.18	0.275	-0.0883	0.00694	0.0953
SDH1	Q00711	0.635971	0.0371952	0.0229664	0.0853461	0.053403	0.786868	0.978	0.484	0.597	0.753	0.321	0.959	FALSE	FALSE	FALSE	FALSE	FALSE	FALSE	Succinate dehydrogenase [ubiquinone] flavoprotein subunit, mitochondrial OS=Saccharomyces cerevisiae (strain ATCC 204508 / S288c) GN=SDH1 PE=1 SV=1	-0.213	-1.04	-1.16	-0.83	-0.951	-0.121
SDH2	P21801	0.671631	0.0106884	0.0094465	0.0228309	0.0201612	0.944466	0.98	0.192	0.398	0.5	0.128	0.968	FALSE	FALSE	FALSE	FALSE	FALSE	FALSE	Succinate dehydrogenase [ubiquinone] iron-sulfur subunit, mitochondrial OS=Saccharomyces cerevisiae (strain ATCC 204508 / S288c) GN=SDH2 PE=1 SV=1	-0.421	-3	-3.07	-2.58	-2.64	-0.0688
SDH3	P33421	0.283182	0.0775607	0.0897335	0.01098	0.0127783	0.932028	0.942	0.652	0.81	0.328	0.0815	0.968	FALSE	FALSE	FALSE	FALSE	FALSE	FALSE	Succinate dehydrogenase [ubiquinone] cytochrome b subunit, mitochondrial OS=Saccharomyces cerevisiae (strain ATCC 204508 / S288c) GN=SDH3 PE=1 SV=1	1.24	-2.15	-2.05	-3.39	-3.29	0.0958
SDS22	P36047	0.497463	0.787721	0.815308	0.678255	0.652565	0.971396	0.971	0.923	0.947	0.929	0.845	0.97	FALSE	FALSE	FALSE	FALSE	FALSE	FALSE	Protein phosphatase 1 regulatory subunit SDS22 OS=Saccharomyces cerevisiae (strain ATCC 204508 / S288c) GN=SDS22 PE=1 SV=1	-0.355	-0.14	-0.121	0.216	0.234	0.0186
SDS23	P53172	0.52555	0.184875	0.0481909	0.462193	0.143604	0.431324	0.973	0.797	0.729	0.91	0.576	0.898	FALSE	FALSE	FALSE	FALSE	FALSE	FALSE	Protein SDS23 OS=Saccharomyces cerevisiae (strain ATCC 204508 / S288c) GN=SDS23 PE=1 SV=2	-0.402	-0.868	-1.37	-0.467	-0.967	-0.501
SDS24	P38314	0.653927	0.68579	0.867492	0.399993	0.777136	0.569655	0.979	0.915	0.949	0.902	0.864	0.934	FALSE	FALSE	FALSE	FALSE	FALSE	FALSE	Protein SDS24 OS=Saccharomyces cerevisiae (strain ATCC 204508 / S288c) GN=SDS24 PE=1 SV=1	-0.184	0.166	-0.0683	0.351	0.116	-0.235
SEC11	P15367	0.444968	0.203075	0.411546	0.0558772	0.128963	0.625409	0.967	0.809	0.921	0.686	0.55	0.943	FALSE	FALSE	FALSE	FALSE	FALSE	FALSE	Signal peptidase complex catalytic subunit SEC11 OS=Saccharomyces cerevisiae (strain ATCC 204508 / S288c) GN=SEC11 PE=1 SV=2	-0.211	0.361	0.227	0.571	0.438	-0.134
SEC13	Q04491	0.417438	0.0899038	0.173623	0.328254	0.550774	0.690617	0.964	0.681	0.87	0.889	0.825	0.951	FALSE	FALSE	FALSE	FALSE	FALSE	FALSE	Protein transport protein SEC13 OS=Saccharomyces cerevisiae (strain ATCC 204508 / S288c) GN=SEC13 PE=1 SV=1	-0.192	-0.425	-0.332	-0.233	-0.14	0.093
SEC14	P24280	0.0581818	0.0936394	0.150734	0.782646	0.575981	0.774346	0.634	0.689	0.859	0.935	0.83	0.958	FALSE	FALSE	FALSE	FALSE	FALSE	FALSE	SEC14 cytosolic factor OS=Saccharomyces cerevisiae (strain ATCC 204508 / S288c) GN=SEC14 PE=1 SV=3	-0.415	-0.359	-0.302	0.0551	0.112	0.0573
SEC15	P22224	0.368188	0.831427	0.595584	0.272402	0.166432	0.748517	0.958	0.925	0.936	0.876	0.611	0.956	FALSE	FALSE	FALSE	FALSE	FALSE	FALSE	Exocyst complex component SEC15 OS=Saccharomyces cerevisiae (strain ATCC 204508 / S288c) GN=SEC15 PE=1 SV=2	-0.296	0.0688	0.172	0.365	0.469	0.104
SEC16	P48415	0.920414	0.339464	0.189958	0.389072	0.162171	0.0362659	0.986	0.863	0.876	0.9	0.605	0.126	FALSE	FALSE	FALSE	FALSE	FALSE	FALSE	COPII coat assembly protein SEC16 OS=Saccharomyces cerevisiae (strain ATCC 204508 / S288c) GN=SEC16 PE=1 SV=2	0.0212	0.208	-0.291	0.187	-0.312	-0.499
SEC17	P32602	0.532317	0.154238	0.237919	0.393113	0.557233	0.78158	0.973	0.772	0.891	0.901	0.826	0.959	FALSE	FALSE	FALSE	FALSE	FALSE	FALSE	Alpha-soluble NSF attachment protein OS=Saccharomyces cerevisiae (strain ATCC 204508 / S288c) GN=SEC17 PE=1 SV=4	0.13	0.309	0.252	0.179	0.122	-0.0572
SEC18	P18759	0.544623	0.680747	0.766831	0.317752	0.373141	0.907667	0.974	0.914	0.945	0.887	0.77	0.967	FALSE	FALSE	FALSE	FALSE	FALSE	FALSE	Vesicular-fusion protein SEC18 OS=Saccharomyces cerevisiae (strain ATCC 204508 / S288c) GN=SEC18 PE=1 SV=2	-0.195	0.132	0.095	0.327	0.29	-0.0371
SEC21	P32074	0.961199	0.877059	0.58371	0.838953	0.616851	0.485	0.987	0.928	0.935	0.938	0.839	0.915	FALSE	FALSE	FALSE	FALSE	FALSE	FALSE	Coatomer subunit gamma OS=Saccharomyces cerevisiae (strain ATCC 204508 / S288c) GN=SEC21 PE=1 SV=2	-0.0144	0.0459	-0.164	0.0604	-0.149	-0.21
SEC23	P15303	0.508773	0.44115	0.946433	0.167255	0.468111	0.480339	0.972	0.885	0.952	0.834	0.803	0.914	FALSE	FALSE	FALSE	FALSE	FALSE	FALSE	Protein transport protein SEC23 OS=Saccharomyces cerevisiae (strain ATCC 204508 / S288c) GN=SEC23 PE=1 SV=1	-0.194	0.226	0.0195	0.42	0.213	-0.207
SEC24	P40482	0.378979	0.76025	0.579774	0.245054	0.165865	0.801244	0.96	0.921	0.935	0.868	0.61	0.96	FALSE	FALSE	FALSE	FALSE	FALSE	FALSE	Protein transport protein SEC24 OS=Saccharomyces cerevisiae (strain ATCC 204508 / S288c) GN=SEC24 PE=1 SV=1	-0.2	0.0682	0.125	0.268	0.325	0.0563
SEC26	P41810	0.49934	0.846513	0.931569	0.626482	0.553714	0.914128	0.971	0.926	0.951	0.926	0.826	0.967	FALSE	FALSE	FALSE	FALSE	FALSE	FALSE	Coatomer subunit beta OS=Saccharomyces cerevisiae (strain ATCC 204508 / S288c) GN=SEC26 PE=1 SV=2	0.166	0.0469	0.0208	-0.119	-0.145	-0.0261
SEC27	P41811	0.471174	0.188413	0.290568	0.0555815	0.0912475	0.774324	0.969	0.799	0.903	0.685	0.46	0.958	FALSE	FALSE	FALSE	FALSE	FALSE	FALSE	Coatomer subunit beta' OS=Saccharomyces cerevisiae (strain ATCC 204508 / S288c) GN=SEC27 PE=1 SV=1	-0.141	0.266	0.21	0.407	0.351	-0.0556
SEC28	P40509	0.211688	0.554766	0.689675	0.48698	0.37825	0.84558	0.916	0.901	0.941	0.913	0.772	0.963	FALSE	FALSE	FALSE	FALSE	FALSE	FALSE	Coatomer subunit epsilon OS=Saccharomyces cerevisiae (strain ATCC 204508 / S288c) GN=SEC28 PE=1 SV=2	-0.27	-0.124	-0.0834	0.146	0.187	0.0406
SEC31	P38968	0.234241	0.186676	0.125908	0.882874	0.6962	0.807091	0.927	0.798	0.843	0.94	0.852	0.961	FALSE	FALSE	FALSE	FALSE	FALSE	FALSE	Protein transport protein SEC31 OS=Saccharomyces cerevisiae (strain ATCC 204508 / S288c) GN=SEC31 PE=1 SV=3	-0.242	-0.271	-0.319	-0.0289	-0.0768	-0.0479
SEC4	P07560	0.461414	0.98951	0.942341	0.469133	0.504889	0.952806	0.968	0.934	0.952	0.911	0.814	0.969	FALSE	FALSE	FALSE	FALSE	FALSE	FALSE	Ras-related protein SEC4 OS=Saccharomyces cerevisiae (strain ATCC 204508 / S288c) GN=SEC4 PE=1 SV=1	-0.152	-0.00268	-0.0147	0.149	0.137	-0.012
SEC53	P07283	0.563613	0.248479	0.0240427	0.0978396	0.00852731	0.185622	0.975	0.832	0.607	0.772	0.0501	0.643	FALSE	FALSE	FALSE	FALSE	FALSE	FALSE	Phosphomannomutase OS=Saccharomyces cerevisiae (strain ATCC 204508 / S288c) GN=SEC53 PE=1 SV=1	-0.213	0.437	0.944	0.65	1.16	0.507
SEC61	P32915	0.807035	0.914564	0.5967	0.725704	0.773593	0.526236	0.984	0.93	0.936	0.932	0.864	0.925	FALSE	FALSE	FALSE	FALSE	FALSE	FALSE	Protein transport protein SEC61 OS=Saccharomyces cerevisiae (strain ATCC 204508 / S288c) GN=SEC61 PE=1 SV=1	0.058	-0.0254	0.126	-0.0834	0.0683	0.152
SEC62	P21825	0.0470891	0.0607737	0.553716	0.88425	0.130841	0.165649	0.606	0.6	0.933	0.94	0.553	0.611	FALSE	FALSE	FALSE	FALSE	FALSE	FALSE	Translocation protein SEC62 OS=Saccharomyces cerevisiae (strain ATCC 204508 / S288c) GN=SEC62 PE=1 SV=2	0.412	0.385	0.112	-0.0273	-0.3	-0.273
SEC63	P14906	0.864739	0.842673	0.321954	0.977501	0.406366	0.421696	0.985	0.926	0.909	0.944	0.783	0.894	FALSE	FALSE	FALSE	FALSE	FALSE	FALSE	Protein translocation protein SEC63 OS=Saccharomyces cerevisiae (strain ATCC 204508 / S288c) GN=SEC63 PE=1 SV=2	0.0362	0.0422	0.216	0.00599	0.179	0.173
SEC66	P33754	0.143802	0.989576	0.555272	0.140778	0.353256	0.546776	0.862	0.934	0.933	0.816	0.761	0.93	FALSE	FALSE	FALSE	FALSE	FALSE	FALSE	Translocation protein SEC66 OS=Saccharomyces cerevisiae (strain ATCC 204508 / S288c) GN=SEC66 PE=1 SV=1	-0.358	0.00303	-0.138	0.362	0.22	-0.141
SEC7	P11075	0.821186	0.707378	0.876421	0.880514	0.943637	0.825217	0.984	0.916	0.95	0.94	0.883	0.962	FALSE	FALSE	FALSE	FALSE	FALSE	FALSE	Protein transport protein SEC7 OS=Saccharomyces cerevisiae (strain ATCC 204508 / S288c) GN=SEC7 PE=1 SV=2	0.0587	0.0977	0.0403	0.039	-0.0183	-0.0573
SER1	P33330	0.217682	0.248179	0.202736	0.930901	0.96314	0.894284	0.919	0.832	0.881	0.942	0.885	0.966	FALSE	FALSE	FALSE	FALSE	FALSE	FALSE	Phosphoserine aminotransferase OS=Saccharomyces cerevisiae (strain ATCC 204508 / S288c) GN=SER1 PE=1 SV=1	-1.38	-1.29	-1.43	0.0936	-0.0499	-0.143
SER33	P40510	0.118625	0.0540864	0.0106718	0.647836	0.189026	0.370794	0.824	0.574	0.426	0.927	0.64	0.871	FALSE	FALSE	FALSE	FALSE	FALSE	FALSE	D-3-phosphoglycerate dehydrogenase 2 OS=Saccharomyces cerevisiae (strain ATCC 204508 / S288c) GN=SER33 PE=1 SV=1	0.524	0.668	0.956	0.145	0.433	0.288
SES1	P07284	0.938652	0.586982	0.257781	0.639993	0.288544	0.537988	0.986	0.905	0.896	0.927	0.726	0.928	FALSE	FALSE	FALSE	FALSE	FALSE	FALSE	Serine--tRNA ligase, cytoplasmic OS=Saccharomyces cerevisiae (strain ATCC 204508 / S288c) GN=SES1 PE=1 SV=2	-0.032	-0.228	-0.487	-0.196	-0.455	-0.259
SEY1	Q99287	0.496412	0.242591	0.647432	0.0795227	0.265969	0.459457	0.971	0.829	0.939	0.743	0.71	0.908	FALSE	FALSE	FALSE	FALSE	FALSE	FALSE	Protein SEY1 OS=Saccharomyces cerevisiae (strain ATCC 204508 / S288c) GN=SEY1 PE=1 SV=1	-0.194	0.341	0.13	0.535	0.324	-0.212
SFB3	P38810	0.293388	0.899585	0.767931	0.243685	0.43949	0.674415	0.945	0.93	0.945	0.868	0.794	0.949	FALSE	FALSE	FALSE	FALSE	FALSE	FALSE	SED5-binding protein 3 OS=Saccharomyces cerevisiae (strain ATCC 204508 / S288c) GN=SFB3 PE=1 SV=1	0.726	-0.0848	0.199	-0.81	-0.527	0.283
SFC1	P33303	0.916908	0.0714668	0.0462357	0.0596311	0.0384516	0.803265	0.986	0.635	0.723	0.697	0.243	0.96	FALSE	FALSE	FALSE	FALSE	FALSE	FALSE	Succinate/fumarate mitochondrial transporter OS=Saccharomyces cerevisiae (strain ATCC 204508 / S288c) GN=SFC1 PE=1 SV=2	0.128	-2.4	-2.7	-2.53	-2.83	-0.305
SFH1	Q06168	0.551283	0.601015	0.854597	0.940511	0.677434	0.73225	0.975	0.907	0.949	0.943	0.849	0.955	FALSE	FALSE	FALSE	FALSE	FALSE	FALSE	Chromatin structure-remodeling complex subunit SFH1 OS=Saccharomyces cerevisiae (strain ATCC 204508 / S288c) GN=SFH1 PE=1 SV=1	0.154	0.135	0.0469	-0.0191	-0.107	-0.0877
SFM1	Q12314	0.243132	0.152248	0.173837	0.764481	0.828127	0.933929	0.93	0.77	0.87	0.934	0.87	0.968	FALSE	FALSE	FALSE	FALSE	FALSE	FALSE	Protein arginine N-methyltransferase SFM1 OS=Saccharomyces cerevisiae (strain ATCC 204508 / S288c) GN=SFM1 PE=1 SV=1	-0.483	-0.603	-0.569	-0.12	-0.0868	0.0331
SHE10	P53075	0.638692	0.0433021	0.827535	0.0981002	0.7998	0.0634643	0.979	0.521	0.948	0.772	0.867	0.258	FALSE	FALSE	FALSE	FALSE	FALSE	FALSE	Outer spore wall assembly protein SHE10 OS=Saccharomyces cerevisiae (strain ATCC 204508 / S288c) GN=SHE10 PE=1 SV=1	0.125	0.593	0.0576	0.468	-0.067	-0.535
SHE2	P36068	0.832345	0.995131	0.260145	0.827604	0.188335	0.262501	0.984	0.935	0.897	0.938	0.639	0.78	FALSE	FALSE	FALSE	FALSE	FALSE	FALSE	SWI5-dependent HO expression protein 2 OS=Saccharomyces cerevisiae (strain ATCC 204508 / S288c) GN=SHE2 PE=1 SV=1	-0.0992	0.00286	0.545	0.102	0.644	0.542
SHM1	P37292	0.287419	0.0940757	0.384823	0.48644	0.834651	0.370689	0.943	0.69	0.918	0.913	0.871	0.871	FALSE	FALSE	FALSE	FALSE	FALSE	FALSE	Serine hydroxymethyltransferase, mitochondrial OS=Saccharomyces cerevisiae (strain ATCC 204508 / S288c) GN=SHM1 PE=1 SV=2	0.386	0.635	0.312	0.249	-0.0737	-0.322
SHM2	P37291	0.481039	0.294597	0.19677	0.0953756	0.0600566	0.788255	0.97	0.85	0.879	0.769	0.351	0.959	FALSE	FALSE	FALSE	FALSE	FALSE	FALSE	Serine hydroxymethyltransferase, cytosolic OS=Saccharomyces cerevisiae (strain ATCC 204508 / S288c) GN=SHM2 PE=1 SV=2	0.215	-0.324	-0.405	-0.539	-0.619	-0.0809
SHS1	Q07657	0.941207	0.147131	0.0510514	0.165658	0.0580869	0.536927	0.986	0.765	0.738	0.833	0.342	0.928	FALSE	FALSE	FALSE	FALSE	FALSE	FALSE	Seventh homolog of septin 1 OS=Saccharomyces cerevisiae (strain ATCC 204508 / S288c) GN=SHS1 PE=1 SV=1	0.0339	0.703	0.99	0.669	0.956	0.287
SIN3	P22579	0.285209	0.203485	0.385813	0.822182	0.829021	0.660589	0.943	0.809	0.918	0.937	0.871	0.947	FALSE	FALSE	FALSE	FALSE	FALSE	FALSE	Transcriptional regulatory protein SIN3 OS=Saccharomyces cerevisiae (strain ATCC 204508 / S288c) GN=SIN3 PE=1 SV=2	1.28	1.54	1.03	0.262	-0.252	-0.514
SIS1	P25294	0.970188	0.961166	0.198673	0.990968	0.210491	0.214183	0.987	0.933	0.879	0.945	0.663	0.704	FALSE	FALSE	FALSE	FALSE	FALSE	FALSE	Protein SIS1 OS=Saccharomyces cerevisiae (strain ATCC 204508 / S288c) GN=SIS1 PE=1 SV=1	0.00788	0.0103	0.283	0.00239	0.275	0.272
SKI3	P17883	0.726019	0.204417	0.242329	0.342728	0.398852	0.911116	0.982	0.809	0.892	0.892	0.78	0.967	FALSE	FALSE	FALSE	FALSE	FALSE	FALSE	Superkiller protein 3 OS=Saccharomyces cerevisiae (strain ATCC 204508 / S288c) GN=SKI3 PE=1 SV=2	-0.0824	-0.31	-0.284	-0.227	-0.201	0.0262
SLA2	P33338	0.709735	0.911725	0.390913	0.630097	0.618871	0.33597	0.981	0.93	0.918	0.926	0.839	0.849	FALSE	FALSE	FALSE	FALSE	FALSE	FALSE	Protein SLA2 OS=Saccharomyces cerevisiae (strain ATCC 204508 / S288c) GN=SLA2 PE=1 SV=5	-0.0967	0.0287	-0.226	0.125	-0.13	-0.255
SLC1	P33333	0.393333	0.607151	0.867264	0.18476	0.312377	0.7269	0.962	0.907	0.949	0.844	0.74	0.954	FALSE	FALSE	FALSE	FALSE	FALSE	FALSE	Probable 1-acyl-sn-glycerol-3-phosphate acyltransferase OS=Saccharomyces cerevisiae (strain ATCC 204508 / S288c) GN=SLC1 PE=1 SV=1	-0.19	0.113	0.0366	0.304	0.227	-0.0767
SLY1	P22213	0.0148068	0.151867	0.00874057	0.199054	0.767158	0.123629	0.359	0.769	0.38	0.85	0.863	0.53	FALSE	FALSE	FALSE	FALSE	FALSE	FALSE	Protein SLY1 OS=Saccharomyces cerevisiae (strain ATCC 204508 / S288c) GN=SLY1 PE=1 SV=1	-0.98	-0.519	-1.08	0.46	-0.102	-0.563
SMT3	Q12306	0.715137	0.382511	0.269133	0.6027	0.445835	0.80323	0.981	0.873	0.899	0.924	0.796	0.96	FALSE	FALSE	FALSE	FALSE	FALSE	FALSE	Ubiquitin-like protein SMT3 OS=Saccharomyces cerevisiae (strain ATCC 204508 / S288c) GN=SMT3 PE=1 SV=1	0.275	0.669	0.856	0.394	0.581	0.187
SNC1	P31109	0.226786	0.623055	0.874028	0.453739	0.177337	0.518068	0.923	0.909	0.949	0.909	0.626	0.923	FALSE	FALSE	FALSE	FALSE	FALSE	FALSE	Synaptobrevin homolog 1 OS=Saccharomyces cerevisiae (strain ATCC 204508 / S288c) GN=SNC1 PE=1 SV=1	-0.281	-0.111	0.0355	0.17	0.317	0.146
SNF1	P06782	0.179982	0.851921	0.899294	0.240029	0.219088	0.951979	0.897	0.927	0.95	0.866	0.672	0.969	FALSE	FALSE	FALSE	FALSE	FALSE	FALSE	Carbon catabolite-derepressing protein kinase OS=Saccharomyces cerevisiae (strain ATCC 204508 / S288c) GN=SNF1 PE=1 SV=1	-0.413	-0.055	-0.0372	0.358	0.376	0.0177
SNF4	P12904	0.494654	0.856764	0.354808	0.392181	0.799385	0.274563	0.971	0.927	0.914	0.901	0.867	0.795	FALSE	FALSE	FALSE	FALSE	FALSE	FALSE	5'-AMP-activated protein kinase subunit gamma OS=Saccharomyces cerevisiae (strain ATCC 204508 / S288c) GN=SNF4 PE=1 SV=1	-0.18	0.0469	-0.246	0.226	-0.0661	-0.293
SNU13	P39990	0.560196	0.587925	0.797917	0.966751	0.741264	0.772739	0.975	0.905	0.946	0.944	0.859	0.958	FALSE	FALSE	FALSE	FALSE	FALSE	FALSE	13 kDa ribonucleoprotein-associated protein OS=Saccharomyces cerevisiae (strain ATCC 204508 / S288c) GN=SNU13 PE=1 SV=1	-0.214	-0.199	-0.0935	0.0152	0.121	0.106
SNX4	P47057	0.150165	0.223274	0.235099	0.801022	0.774969	0.972845	0.87	0.82	0.89	0.936	0.864	0.97	FALSE	FALSE	FALSE	FALSE	FALSE	FALSE	Sorting nexin-4 OS=Saccharomyces cerevisiae (strain ATCC 204508 / S288c) GN=SNX4 PE=1 SV=1	0.591	0.493	0.48	-0.0984	-0.112	-0.0133
SOD1	P00445	0.244086	0.451629	0.139283	0.659949	0.721376	0.431007	0.93	0.887	0.852	0.928	0.856	0.898	FALSE	FALSE	FALSE	FALSE	FALSE	FALSE	Superoxide dismutase [Cu-Zn] OS=Saccharomyces cerevisiae (strain ATCC 204508 / S288c) GN=SOD1 PE=1 SV=2	-0.678	-0.43	-0.88	0.249	-0.201	-0.45
SPB1	P25582	0.602146	0.607164	0.123733	0.994146	0.280861	0.277874	0.977	0.907	0.842	0.945	0.721	0.798	FALSE	FALSE	FALSE	FALSE	FALSE	FALSE	27S pre-rRNA (guanosine(2922)-2'-O)-methyltransferase OS=Saccharomyces cerevisiae (strain ATCC 204508 / S288c) GN=SPB1 PE=1 SV=2	-0.304	-0.299	-0.946	0.00424	-0.642	-0.647
SPC1	P46965	0.139237	0.0564656	0.00877955	0.597343	0.135559	0.30736	0.856	0.584	0.381	0.923	0.562	0.827	FALSE	FALSE	FALSE	FALSE	FALSE	FALSE	Signal peptidase complex subunit SPC1 OS=Saccharomyces cerevisiae (strain ATCC 204508 / S288c) GN=SPC1 PE=1 SV=1	0.455	0.609	0.914	0.155	0.46	0.305
SPC2	Q04969	0.548825	0.445792	0.424977	0.187192	0.176591	0.970468	0.974	0.886	0.922	0.845	0.625	0.97	FALSE	FALSE	FALSE	FALSE	FALSE	FALSE	Signal peptidase complex subunit SPC2 OS=Saccharomyces cerevisiae (strain ATCC 204508 / S288c) GN=SPC2 PE=1 SV=1	-0.159	0.204	0.213	0.363	0.372	0.00974
SPE3	Q12074	0.176623	0.874299	0.0486141	0.22579	0.450567	0.0641127	0.894	0.928	0.731	0.861	0.798	0.26	FALSE	FALSE	FALSE	FALSE	FALSE	FALSE	Spermidine synthase OS=Saccharomyces cerevisiae (strain ATCC 204508 / S288c) GN=SPE3 PE=1 SV=1	0.711	0.0795	1.1	-0.632	0.385	1.02
SPF1	P39986	0.663561	0.0870509	0.281433	0.178785	0.506218	0.467839	0.98	0.675	0.901	0.841	0.814	0.91	FALSE	FALSE	FALSE	FALSE	FALSE	FALSE	Manganese-transporting ATPase 1 OS=Saccharomyces cerevisiae (strain ATCC 204508 / S288c) GN=SPF1 PE=1 SV=1	-0.082	-0.346	-0.208	-0.264	-0.126	0.138
SPN1	Q06505	0.814376	0.328667	0.185823	0.233271	0.127268	0.702986	0.984	0.86	0.875	0.864	0.546	0.952	FALSE	FALSE	FALSE	FALSE	FALSE	FALSE	Transcription factor SPN1 OS=Saccharomyces cerevisiae (strain ATCC 204508 / S288c) GN=SPN1 PE=1 SV=1	0.115	-0.49	-0.678	-0.605	-0.793	-0.187
SPT16	P32558	0.360422	0.028851	0.0302996	0.144362	0.15094	0.978048	0.957	0.42	0.651	0.819	0.588	0.97	FALSE	FALSE	FALSE	FALSE	FALSE	FALSE	FACT complex subunit SPT16 OS=Saccharomyces cerevisiae (strain ATCC 204508 / S288c) GN=SPT16 PE=1 SV=1	0.201	0.532	0.526	0.331	0.326	-0.00592
SPT5	P27692	0.451186	0.301607	0.14725	0.766971	0.450846	0.641671	0.968	0.852	0.857	0.935	0.798	0.945	FALSE	FALSE	FALSE	FALSE	FALSE	FALSE	Transcription elongation factor SPT5 OS=Saccharomyces cerevisiae (strain ATCC 204508 / S288c) GN=SPT5 PE=1 SV=1	-0.174	-0.242	-0.348	-0.0676	-0.174	-0.106
SPT6	P23615	0.510832	0.368038	0.345747	0.799783	0.765016	0.963684	0.972	0.87	0.912	0.936	0.862	0.969	FALSE	FALSE	FALSE	FALSE	FALSE	FALSE	Transcription elongation factor SPT6 OS=Saccharomyces cerevisiae (strain ATCC 204508 / S288c) GN=SPT6 PE=1 SV=1	-0.134	-0.185	-0.195	-0.0513	-0.0604	-0.00919
SRO9	P25567	0.17995	0.210661	0.638195	0.0191105	0.0824722	0.414519	0.897	0.813	0.939	0.459	0.434	0.892	FALSE	FALSE	FALSE	FALSE	FALSE	FALSE	RNA-binding protein SRO9 OS=Saccharomyces cerevisiae (strain ATCC 204508 / S288c) GN=SRO9 PE=1 SV=2	0.506	-0.47	-0.17	-0.976	-0.677	0.299
SRP1	Q02821	0.869519	0.42795	0.262333	0.525736	0.332304	0.725784	0.985	0.883	0.897	0.917	0.75	0.954	FALSE	FALSE	FALSE	FALSE	FALSE	FALSE	Importin subunit alpha OS=Saccharomyces cerevisiae (strain ATCC 204508 / S288c) GN=SRP1 PE=1 SV=1	-0.032	-0.157	-0.225	-0.125	-0.193	-0.0685
SRP101	P32916	0.200415	0.336835	0.196938	0.725801	0.991011	0.717445	0.91	0.862	0.879	0.932	0.887	0.953	FALSE	FALSE	FALSE	FALSE	FALSE	FALSE	Signal recognition particle receptor subunit alpha homolog OS=Saccharomyces cerevisiae (strain ATCC 204508 / S288c) GN=SRP101 PE=1 SV=2	-0.838	-0.617	-0.845	0.221	-0.00708	-0.228
SRP54	P20424	0.679776	0.893235	0.232835	0.779694	0.418511	0.284105	0.98	0.929	0.89	0.935	0.787	0.805	FALSE	FALSE	FALSE	FALSE	FALSE	FALSE	Signal recognition particle subunit SRP54 OS=Saccharomyces cerevisiae (strain ATCC 204508 / S288c) GN=SRP54 PE=1 SV=2	-0.0995	-0.0322	-0.297	0.0672	-0.197	-0.265
SRP68	P38687	0.200752	0.890145	0.776668	0.247771	0.127352	0.674084	0.91	0.929	0.946	0.869	0.546	0.949	FALSE	FALSE	FALSE	FALSE	FALSE	FALSE	Signal recognition particle subunit SRP68 OS=Saccharomyces cerevisiae (strain ATCC 204508 / S288c) GN=SRP68 PE=1 SV=1	-0.541	-0.056	0.115	0.485	0.656	0.171
SRP72	P38688	0.675654	0.512609	0.554866	0.292708	0.32169	0.947224	0.98	0.896	0.933	0.881	0.745	0.969	FALSE	FALSE	FALSE	FALSE	FALSE	FALSE	Signal recognition particle subunit SRP72 OS=Saccharomyces cerevisiae (strain ATCC 204508 / S288c) GN=SRP72 PE=1 SV=2	-0.128	0.202	0.182	0.33	0.31	-0.0202
SRV2	P17555	0.65589	0.863096	0.956135	0.783515	0.617297	0.820209	0.979	0.927	0.952	0.935	0.839	0.962	FALSE	FALSE	FALSE	FALSE	FALSE	FALSE	Adenylyl cyclase-associated protein OS=Saccharomyces cerevisiae (strain ATCC 204508 / S288c) GN=SRV2 PE=1 SV=1	-0.111	-0.0428	0.0136	0.0683	0.125	0.0564
SSA2	P10592	0.673556	0.637016	0.0790145	0.959035	0.159795	0.173434	0.98	0.91	0.795	0.943	0.602	0.621	FALSE	FALSE	FALSE	FALSE	FALSE	FALSE	Heat shock protein SSA2 OS=Saccharomyces cerevisiae (strain ATCC 204508 / S288c) GN=SSA2 PE=1 SV=3	0.143	0.16	0.642	0.0173	0.499	0.482
SSA4	P22202	0.672874	0.814633	0.252461	0.51449	0.454263	0.175994	0.98	0.924	0.895	0.916	0.799	0.624	FALSE	FALSE	FALSE	FALSE	FALSE	FALSE	Heat shock protein SSA4 OS=Saccharomyces cerevisiae (strain ATCC 204508 / S288c) GN=SSA4 PE=1 SV=3	0.222	-0.123	0.621	-0.346	0.398	0.744
SSB1	P11484	0.368901	0.0141775	0.16829	0.0718675	0.599351	0.173261	0.959	0.25	0.867	0.727	0.835	0.62	FALSE	FALSE	FALSE	FALSE	FALSE	FALSE	Heat shock protein SSB1 OS=Saccharomyces cerevisiae (strain ATCC 204508 / S288c) GN=SSB1 PE=1 SV=3	-0.244	-0.764	-0.385	-0.52	-0.141	0.38
SSB2	P40150	0.780065	0.199243	0.75348	0.302635	0.55557	0.120106	0.983	0.806	0.945	0.884	0.826	0.52	FALSE	FALSE	FALSE	FALSE	FALSE	FALSE	Heat shock protein SSB2 OS=Saccharomyces cerevisiae (strain ATCC 204508 / S288c) GN=SSB2 PE=1 SV=2	-0.0664	-0.318	0.0748	-0.251	0.141	0.393
SSC1	P0CS90	0.303417	0.017971	0.0177024	0.00281567	0.00277554	0.993268	0.947	0.303	0.542	0.102	0.0121	0.971	FALSE	FALSE	FALSE	FALSE	FALSE	FALSE	Heat shock protein SSC1, mitochondrial OS=Saccharomyces cerevisiae (strain ATCC 204508 / S288c) GN=SSC1 PE=1 SV=1	-0.258	0.669	0.671	0.927	0.929	0.00206
SSD1	P24276	0.84718	0.547545	0.835795	0.431034	0.690042	0.690731	0.985	0.9	0.948	0.906	0.851	0.951	FALSE	FALSE	FALSE	FALSE	FALSE	FALSE	Protein SSD1 OS=Saccharomyces cerevisiae (strain ATCC 204508 / S288c) GN=SSD1 PE=1 SV=1	0.0873	-0.275	-0.0939	-0.362	-0.181	0.181
SSE1	P32589	0.546103	0.975804	0.957714	0.565926	0.581016	0.981893	0.974	0.934	0.952	0.921	0.832	0.97	FALSE	FALSE	FALSE	FALSE	FALSE	FALSE	Heat shock protein homolog SSE1 OS=Saccharomyces cerevisiae (strain ATCC 204508 / S288c) GN=SSE1 PE=1 SV=4	-0.27	-0.0135	-0.0235	0.257	0.247	-0.0101
SSE2	P32590	0.861374	0.708056	0.730719	0.840832	0.864764	0.975592	0.985	0.917	0.943	0.938	0.875	0.97	FALSE	FALSE	FALSE	FALSE	FALSE	FALSE	Heat shock protein homolog SSE2 OS=Saccharomyces cerevisiae (strain ATCC 204508 / S288c) GN=SSE2 PE=1 SV=3	0.0813	0.175	0.161	0.0935	0.0792	-0.0142
SSH1	P38353	0.146282	0.980139	0.337986	0.152292	0.583392	0.349851	0.865	0.934	0.911	0.825	0.832	0.859	FALSE	FALSE	FALSE	FALSE	FALSE	FALSE	Sec sixty-one protein homolog OS=Saccharomyces cerevisiae (strain ATCC 204508 / S288c) GN=SSH1 PE=1 SV=1	0.453	0.00736	0.29	-0.446	-0.163	0.283
SSO1	P32867	0.438964	0.897347	0.746477	0.370037	0.646124	0.652066	0.967	0.929	0.944	0.897	0.844	0.946	FALSE	FALSE	FALSE	FALSE	FALSE	FALSE	Protein SSO1 OS=Saccharomyces cerevisiae (strain ATCC 204508 / S288c) GN=SSO1 PE=1 SV=2	-0.463	0.0761	-0.191	0.539	0.272	-0.267
SSO2	P39926	0.606981	0.0598192	0.0260534	0.0239336	0.0103527	0.640023	0.977	0.597	0.623	0.511	0.0638	0.945	FALSE	FALSE	FALSE	FALSE	FALSE	FALSE	Protein SSO2 OS=Saccharomyces cerevisiae (strain ATCC 204508 / S288c) GN=SSO2 PE=1 SV=2	-0.108	0.43	0.528	0.538	0.636	0.098
SSP120	P39931	0.0656183	0.314306	0.918014	0.339742	0.0783777	0.362751	0.646	0.856	0.951	0.892	0.42	0.866	FALSE	FALSE	FALSE	FALSE	FALSE	FALSE	Protein SSP120 OS=Saccharomyces cerevisiae (strain ATCC 204508 / S288c) GN=SSP120 PE=1 SV=1	0.387	0.199	0.0198	-0.188	-0.367	-0.179
SSZ1	P38788	0.834961	0.696971	0.904099	0.552403	0.742753	0.787255	0.984	0.916	0.951	0.919	0.859	0.959	FALSE	FALSE	FALSE	FALSE	FALSE	FALSE	Ribosome-associated complex subunit SSZ1 OS=Saccharomyces cerevisiae (strain ATCC 204508 / S288c) GN=SSZ1 PE=1 SV=2	0.0391	-0.0734	-0.0226	-0.113	-0.0618	0.0507
STE18	P18852	0.336781	0.459363	0.284357	0.105126	0.905378	0.0859663	0.954	0.888	0.902	0.781	0.879	0.388	FALSE	FALSE	FALSE	FALSE	FALSE	FALSE	Guanine nucleotide-binding protein subunit gamma OS=Saccharomyces cerevisiae (strain ATCC 204508 / S288c) GN=STE18 PE=1 SV=1	-0.297	0.227	-0.333	0.524	-0.0359	-0.56
STE2	D6VTK4	0.831705	0.211388	0.0324349	0.290389	0.0472655	0.281407	0.984	0.813	0.664	0.881	0.291	0.802	FALSE	FALSE	FALSE	FALSE	FALSE	FALSE	Pheromone alpha factor receptor OS=Saccharomyces cerevisiae (strain ATCC 204508 / S288c) GN=STE2 PE=1 SV=2	0.277	1.69	3.13	1.41	2.86	1.44
STE24	P47154	0.818465	0.53326	0.842046	0.398851	0.669138	0.66886	0.984	0.899	0.948	0.902	0.848	0.948	FALSE	FALSE	FALSE	FALSE	FALSE	FALSE	CAAX prenyl protease 1 OS=Saccharomyces cerevisiae (strain ATCC 204508 / S288c) GN=STE24 PE=1 SV=1	0.0752	-0.206	-0.0653	-0.281	-0.141	0.141
STH1	P32597	0.179072	0.275153	0.448056	0.77826	0.528193	0.723444	0.896	0.843	0.924	0.935	0.82	0.954	FALSE	FALSE	FALSE	FALSE	FALSE	FALSE	Nuclear protein STH1/NPS1 OS=Saccharomyces cerevisiae (strain ATCC 204508 / S288c) GN=STH1 PE=1 SV=1	-0.33	-0.264	-0.18	0.0661	0.149	0.0832
STI1	P15705	0.174864	0.735469	0.910205	0.100404	0.208576	0.653173	0.893	0.919	0.951	0.776	0.661	0.946	FALSE	FALSE	FALSE	FALSE	FALSE	FALSE	Heat shock protein STI1 OS=Saccharomyces cerevisiae (strain ATCC 204508 / S288c) GN=STI1 PE=1 SV=1	-0.461	0.11	-0.0365	0.57	0.424	-0.146
STM1	P39015	0.834431	0.38752	0.377723	0.289474	0.281592	0.984813	0.984	0.875	0.917	0.881	0.721	0.97	FALSE	FALSE	FALSE	FALSE	FALSE	FALSE	Suppressor protein STM1 OS=Saccharomyces cerevisiae (strain ATCC 204508 / S288c) GN=STM1 PE=1 SV=3	0.0933	-0.393	-0.401	-0.486	-0.494	-0.00849
STO1	P34160	0.208544	0.129556	0.0341897	0.765875	0.297496	0.446527	0.915	0.745	0.673	0.934	0.731	0.903	FALSE	FALSE	FALSE	FALSE	FALSE	FALSE	Nuclear cap-binding protein complex subunit 1 OS=Saccharomyces cerevisiae (strain ATCC 204508 / S288c) GN=STO1 PE=1 SV=2	0.64	0.786	1.16	0.146	0.524	0.378
STT3	P39007	0.656578	0.768446	0.219653	0.879406	0.415215	0.338145	0.979	0.921	0.886	0.94	0.786	0.851	FALSE	FALSE	FALSE	FALSE	FALSE	FALSE	Dolichyl-diphosphooligosaccharide--protein glycosyltransferase subunit STT3 OS=Saccharomyces cerevisiae (strain ATCC 204508 / S288c) GN=STT3 PE=1 SV=2	0.116	0.0769	0.332	-0.0396	0.216	0.256
STV1	P37296	0.840651	0.0587713	0.412264	0.0832134	0.53101	0.232246	0.984	0.593	0.921	0.75	0.82	0.737	FALSE	FALSE	FALSE	FALSE	FALSE	FALSE	V-type proton ATPase subunit a, Golgi isoform OS=Saccharomyces cerevisiae (strain ATCC 204508 / S288c) GN=STV1 PE=1 SV=2	0.103	1.06	0.427	0.957	0.324	-0.634
SUA7	P29055	0.420179	0.271163	0.373625	0.753156	0.929699	0.820634	0.965	0.841	0.916	0.934	0.881	0.962	FALSE	FALSE	FALSE	FALSE	FALSE	FALSE	Transcription initiation factor IIB OS=Saccharomyces cerevisiae (strain ATCC 204508 / S288c) GN=SUA7 PE=1 SV=1	-0.371	-0.513	-0.411	-0.143	-0.0399	0.103
SUB2	Q07478	0.586954	0.910454	0.818944	0.513911	0.444199	0.907127	0.976	0.93	0.947	0.916	0.796	0.967	FALSE	FALSE	FALSE	FALSE	FALSE	FALSE	ATP-dependent RNA helicase SUB2 OS=Saccharomyces cerevisiae (strain ATCC 204508 / S288c) GN=SUB2 PE=1 SV=1	0.118	-0.0242	-0.0493	-0.142	-0.167	-0.0251
SUI1	P32911	0.117014	0.01499	0.0221377	0.256163	0.350322	0.827259	0.821	0.262	0.59	0.871	0.759	0.962	FALSE	FALSE	FALSE	FALSE	FALSE	FALSE	Eukaryotic translation initiation factor eIF-1 OS=Saccharomyces cerevisiae (strain ATCC 204508 / S288c) GN=SUI1 PE=1 SV=1	-0.59	-1.01	-0.928	-0.415	-0.338	0.0773
SUI2	P20459	0.264	0.225763	0.41519	0.916823	0.746323	0.669491	0.937	0.821	0.921	0.942	0.86	0.948	FALSE	FALSE	FALSE	FALSE	FALSE	FALSE	Eukaryotic translation initiation factor 2 subunit alpha OS=Saccharomyces cerevisiae (strain ATCC 204508 / S288c) GN=SUI2 PE=1 SV=1	-0.269	-0.293	-0.193	-0.0244	0.0756	0.1
SUI3	P09064	0.841438	0.181629	0.526624	0.131594	0.409076	0.454657	0.984	0.794	0.931	0.809	0.784	0.906	FALSE	FALSE	FALSE	FALSE	FALSE	FALSE	Eukaryotic translation initiation factor 2 subunit beta OS=Saccharomyces cerevisiae (strain ATCC 204508 / S288c) GN=SUI3 PE=1 SV=2	0.0645	-0.45	-0.206	-0.515	-0.271	0.244
SUP35	P05453	0.251437	0.0885403	0.0244899	0.520557	0.186322	0.469763	0.933	0.678	0.61	0.916	0.637	0.911	FALSE	FALSE	FALSE	FALSE	FALSE	FALSE	Eukaryotic peptide chain release factor GTP-binding subunit OS=Saccharomyces cerevisiae (strain ATCC 204508 / S288c) GN=SUP35 PE=1 SV=1	-0.251	-0.388	-0.542	-0.137	-0.292	-0.155
SUP45	P12385	0.101499	0.681843	0.901202	0.0499116	0.124848	0.594677	0.786	0.914	0.95	0.665	0.541	0.938	FALSE	FALSE	FALSE	FALSE	FALSE	FALSE	Eukaryotic peptide chain release factor subunit 1 OS=Saccharomyces cerevisiae (strain ATCC 204508 / S288c) GN=SUP45 PE=1 SV=2	0.549	-0.129	0.0389	-0.678	-0.51	0.168
SUR7	P54003	0.985606	0.118452	0.375145	0.114954	0.366068	0.455283	0.987	0.731	0.916	0.793	0.766	0.906	FALSE	FALSE	FALSE	FALSE	FALSE	FALSE	Protein SUR7 OS=Saccharomyces cerevisiae (strain ATCC 204508 / S288c) GN=SUR7 PE=1 SV=1	-0.00502	0.463	0.252	0.468	0.257	-0.211
SVF1	Q05515	0.166534	0.520174	0.125151	0.429369	0.860391	0.338848	0.886	0.897	0.843	0.906	0.874	0.851	FALSE	FALSE	FALSE	FALSE	FALSE	FALSE	Survival factor 1 OS=Saccharomyces cerevisiae (strain ATCC 204508 / S288c) GN=SVF1 PE=1 SV=1	0.601	0.269	0.674	-0.332	0.0728	0.405
SVP26	P38869	0.629582	0.422817	0.0791377	0.742448	0.176629	0.291052	0.978	0.882	0.796	0.933	0.625	0.812	FALSE	FALSE	FALSE	FALSE	FALSE	FALSE	Protein SVP26 OS=Saccharomyces cerevisiae (strain ATCC 204508 / S288c) GN=SVP26 PE=1 SV=1	0.168	0.282	0.658	0.114	0.49	0.376
SWH1	P35845	0.651061	0.318423	0.828077	0.159971	0.812763	0.231583	0.979	0.857	0.948	0.83	0.869	0.735	FALSE	FALSE	FALSE	FALSE	FALSE	FALSE	Oxysterol-binding protein homolog 1 OS=Saccharomyces cerevisiae (strain ATCC 204508 / S288c) GN=SWH1 PE=1 SV=4	-0.229	0.515	-0.11	0.745	0.119	-0.625
SWP1	Q02795	0.200856	0.0740345	0.0722983	0.548161	0.539277	0.989017	0.911	0.643	0.785	0.919	0.822	0.97	FALSE	FALSE	FALSE	FALSE	FALSE	FALSE	Dolichyl-diphosphooligosaccharide--protein glycosyltransferase subunit SWP1 OS=Saccharomyces cerevisiae (strain ATCC 204508 / S288c) GN=SWP1 PE=1 SV=1	0.254	0.369	0.372	0.115	0.118	0.00262
SXM1	Q04175	0.834313	0.842293	0.314576	0.684107	0.231385	0.413	0.984	0.926	0.907	0.93	0.683	0.891	FALSE	FALSE	FALSE	FALSE	FALSE	FALSE	Importin beta SMX1 OS=Saccharomyces cerevisiae (strain ATCC 204508 / S288c) GN=SXM1 PE=1 SV=1	0.0637	-0.0606	-0.314	-0.124	-0.378	-0.253
SYH1	Q02875	0.739815	0.0868053	0.341731	0.151011	0.526542	0.391007	0.982	0.675	0.912	0.824	0.819	0.881	FALSE	FALSE	FALSE	FALSE	FALSE	FALSE	SMY2 homolog 2 OS=Saccharomyces cerevisiae (strain ATCC 204508 / S288c) GN=SYH1 PE=1 SV=1	0.0995	0.552	0.291	0.452	0.191	-0.261
SYP1	P25623	0.535848	0.71178	0.955743	0.3309	0.57204	0.671338	0.974	0.917	0.952	0.89	0.83	0.948	FALSE	FALSE	FALSE	FALSE	FALSE	FALSE	Suppressor of yeast profilin deletion OS=Saccharomyces cerevisiae (strain ATCC 204508 / S288c) GN=SYP1 PE=1 SV=3	-0.267	0.158	-0.0237	0.426	0.243	-0.182
TAF5	P38129	0.213065	0.698145	0.289452	0.114073	0.837446	0.159614	0.917	0.916	0.903	0.792	0.872	0.602	FALSE	FALSE	FALSE	FALSE	FALSE	FALSE	Transcription initiation factor TFIID subunit 5 OS=Saccharomyces cerevisiae (strain ATCC 204508 / S288c) GN=TAF5 PE=1 SV=1	-0.311	0.0935	-0.262	0.405	0.0493	-0.355
TAF6	P53040	0.18613	0.51973	0.577924	0.0629913	0.073578	0.928503	0.901	0.897	0.935	0.706	0.403	0.968	FALSE	FALSE	FALSE	FALSE	FALSE	FALSE	Transcription initiation factor TFIID subunit 6 OS=Saccharomyces cerevisiae (strain ATCC 204508 / S288c) GN=TAF6 PE=1 SV=1	0.494	-0.232	-0.2	-0.726	-0.694	0.0321
TAL1	P15019	0.114886	0.258809	0.308629	0.0148806	0.0184716	0.903596	0.817	0.836	0.906	0.399	0.118	0.966	FALSE	FALSE	FALSE	FALSE	FALSE	FALSE	Transaldolase OS=Saccharomyces cerevisiae (strain ATCC 204508 / S288c) GN=TAL1 PE=1 SV=4	-0.334	0.232	0.208	0.566	0.542	-0.0241
TBF1	Q02457	0.515434	0.35247	0.422442	0.770007	0.874565	0.892634	0.972	0.866	0.922	0.935	0.876	0.966	FALSE	FALSE	FALSE	FALSE	FALSE	FALSE	Protein TBF1 OS=Saccharomyces cerevisiae (strain ATCC 204508 / S288c) GN=TBF1 PE=1 SV=2	-0.196	-0.284	-0.243	-0.0874	-0.0471	0.0403
TCB1	Q12466	0.504812	0.88574	0.776717	0.5982	0.697421	0.888396	0.972	0.929	0.946	0.923	0.853	0.966	FALSE	FALSE	FALSE	FALSE	FALSE	FALSE	Tricalbin-1 OS=Saccharomyces cerevisiae (strain ATCC 204508 / S288c) GN=TCB1 PE=1 SV=1	0.24	0.0511	0.101	-0.189	-0.139	0.0499
TCB2	P48231	0.0304601	0.296396	0.0678436	0.189282	0.650806	0.369123	0.516	0.85	0.777	0.846	0.845	0.87	FALSE	FALSE	FALSE	FALSE	FALSE	FALSE	Tricalbin-2 OS=Saccharomyces cerevisiae (strain ATCC 204508 / S288c) GN=TCB2 PE=1 SV=1	1.24	0.543	1.01	-0.694	-0.23	0.464
TCB3	Q03640	0.647362	0.799949	0.629434	0.836945	0.979645	0.81714	0.979	0.923	0.938	0.938	0.886	0.961	FALSE	FALSE	FALSE	FALSE	FALSE	FALSE	Tricalbin-3 OS=Saccharomyces cerevisiae (strain ATCC 204508 / S288c) GN=TCB3 PE=1 SV=1	0.0985	0.0544	0.104	-0.0441	0.00547	0.0496
TCD2	P36101	0.99044	0.951158	0.804865	0.960702	0.81411	0.852432	0.987	0.932	0.947	0.944	0.869	0.964	FALSE	FALSE	FALSE	FALSE	FALSE	FALSE	tRNA threonylcarbamoyladenosine dehydratase 2 OS=Saccharomyces cerevisiae (strain ATCC 204508 / S288c) GN=TCD2 PE=1 SV=1	-0.0142	-0.0728	-0.294	-0.0585	-0.28	-0.221
TCP1	P12612	0.734102	0.13096	0.372075	0.073749	0.227817	0.495062	0.982	0.747	0.916	0.731	0.68	0.918	FALSE	FALSE	FALSE	FALSE	FALSE	FALSE	T-complex protein 1 subunit alpha OS=Saccharomyces cerevisiae (strain ATCC 204508 / S288c) GN=TCP1 PE=1 SV=2	0.0728	-0.342	-0.195	-0.415	-0.267	0.147
TDA10	P42938	0.958363	0.4889	0.326968	0.521154	0.351598	0.761732	0.987	0.893	0.909	0.916	0.76	0.957	FALSE	FALSE	FALSE	FALSE	FALSE	FALSE	Probable ATP-dependent kinase TDA10 OS=Saccharomyces cerevisiae (strain ATCC 204508 / S288c) GN=TDA10 PE=1 SV=1	0.0234	0.314	0.451	0.291	0.427	0.136
TDH2	P00358	0.863047	0.171117	0.348265	0.129437	0.272364	0.635623	0.985	0.786	0.913	0.807	0.715	0.944	FALSE	FALSE	FALSE	FALSE	FALSE	FALSE	Glyceraldehyde-3-phosphate dehydrogenase 2 OS=Saccharomyces cerevisiae (strain ATCC 204508 / S288c) GN=TDH2 PE=1 SV=3	-0.0998	0.83	0.554	0.93	0.654	-0.275
TDH3	P00359	0.548405	0.228028	0.625128	0.0853682	0.286421	0.454096	0.974	0.822	0.938	0.753	0.724	0.906	FALSE	FALSE	FALSE	FALSE	FALSE	FALSE	Glyceraldehyde-3-phosphate dehydrogenase 3 OS=Saccharomyces cerevisiae (strain ATCC 204508 / S288c) GN=TDH3 PE=1 SV=3	-0.253	0.522	0.205	0.774	0.458	-0.317
TEF1	P02994	0.422891	0.174998	0.287148	0.54756	0.779216	0.745056	0.965	0.789	0.902	0.919	0.864	0.956	FALSE	FALSE	FALSE	FALSE	FALSE	FALSE	Elongation factor 1-alpha OS=Saccharomyces cerevisiae (strain ATCC 204508 / S288c) GN=TEF1 PE=1 SV=1	-0.198	-0.345	-0.266	-0.147	-0.0682	0.0792
TEF4	P36008	0.245324	0.434661	0.820964	0.0671897	0.340334	0.319868	0.931	0.884	0.947	0.717	0.755	0.837	FALSE	FALSE	FALSE	FALSE	FALSE	FALSE	Elongation factor 1-gamma 2 OS=Saccharomyces cerevisiae (strain ATCC 204508 / S288c) GN=TEF4 PE=1 SV=1	0.314	-0.207	0.0592	-0.521	-0.255	0.266
TGL1	P34163	0.92285	0.884984	0.663193	0.961828	0.734054	0.770108	0.986	0.929	0.94	0.944	0.858	0.958	FALSE	FALSE	FALSE	FALSE	FALSE	FALSE	Sterol esterase TGL1 OS=Saccharomyces cerevisiae (strain ATCC 204508 / S288c) GN=TGL1 PE=1 SV=1	0.0626	0.0935	0.283	0.0309	0.22	0.189
TGL4	P36165	0.40664	0.8414	0.348774	0.308851	0.909559	0.261903	0.963	0.926	0.913	0.885	0.879	0.779	FALSE	FALSE	FALSE	FALSE	FALSE	FALSE	Lipase 4 OS=Saccharomyces cerevisiae (strain ATCC 204508 / S288c) GN=TGL4 PE=1 SV=1	0.443	-0.105	0.503	-0.548	0.0596	0.608
THR1	P17423	0.771285	0.315705	0.132102	0.466544	0.210067	0.574061	0.983	0.856	0.848	0.911	0.663	0.935	FALSE	FALSE	FALSE	FALSE	FALSE	FALSE	Homoserine kinase OS=Saccharomyces cerevisiae (strain ATCC 204508 / S288c) GN=THR1 PE=1 SV=4	0.231	0.818	1.27	0.586	1.04	0.45
THR4	P16120	0.609101	0.439098	0.37452	0.786955	0.696761	0.904182	0.977	0.885	0.916	0.936	0.853	0.966	FALSE	FALSE	FALSE	FALSE	FALSE	FALSE	Threonine synthase OS=Saccharomyces cerevisiae (strain ATCC 204508 / S288c) GN=THR4 PE=1 SV=1	-0.601	-0.917	-1.06	-0.316	-0.457	-0.141
THS1	P04801	0.832396	0.656073	0.345717	0.813918	0.45801	0.607676	0.984	0.912	0.912	0.937	0.8	0.94	FALSE	FALSE	FALSE	FALSE	FALSE	FALSE	Threonine--tRNA ligase, cytoplasmic OS=Saccharomyces cerevisiae (strain ATCC 204508 / S288c) GN=THS1 PE=1 SV=2	0.0843	0.178	0.384	0.0937	0.299	0.206
TIF1	P10081	0.73293	0.168839	0.219896	0.284507	0.361253	0.865614	0.982	0.784	0.886	0.879	0.764	0.964	FALSE	FALSE	FALSE	FALSE	FALSE	FALSE	ATP-dependent RNA helicase eIF4A OS=Saccharomyces cerevisiae (strain ATCC 204508 / S288c) GN=TIF1 PE=1 SV=3	-0.0524	-0.221	-0.195	-0.169	-0.143	0.0259
TIF3	P34167	0.148427	0.522258	0.222264	0.388974	0.797774	0.538395	0.868	0.897	0.887	0.9	0.867	0.928	FALSE	FALSE	FALSE	FALSE	FALSE	FALSE	Eukaryotic translation initiation factor 4B OS=Saccharomyces cerevisiae (strain ATCC 204508 / S288c) GN=TIF3 PE=1 SV=1	0.929	0.394	0.773	-0.535	-0.156	0.379
TIF34	P40217	0.365837	0.0308827	0.0694414	0.150889	0.305024	0.646762	0.958	0.437	0.78	0.824	0.736	0.945	FALSE	FALSE	FALSE	FALSE	FALSE	FALSE	Eukaryotic translation initiation factor 3 subunit I OS=Saccharomyces cerevisiae (strain ATCC 204508 / S288c) GN=TIF34 PE=1 SV=1	-0.195	-0.514	-0.417	-0.319	-0.222	0.0971
TIF35	Q04067	0.740622	0.0664222	0.598615	0.0370872	0.397244	0.161407	0.982	0.62	0.936	0.607	0.779	0.605	FALSE	FALSE	FALSE	FALSE	FALSE	FALSE	Eukaryotic translation initiation factor 3 subunit G OS=Saccharomyces cerevisiae (strain ATCC 204508 / S288c) GN=TIF35 PE=1 SV=1	0.0545	-0.329	-0.087	-0.383	-0.142	0.242
TIF4631	P39935	0.178362	0.778679	0.201595	0.112856	0.0179817	0.30672	0.896	0.922	0.88	0.79	0.115	0.827	FALSE	FALSE	FALSE	FALSE	FALSE	FALSE	Eukaryotic initiation factor 4F subunit p150 OS=Saccharomyces cerevisiae (strain ATCC 204508 / S288c) GN=TIF4631 PE=1 SV=2	0.272	-0.0543	-0.257	-0.326	-0.529	-0.202
TIF4632	P39936	0.776911	0.33305	0.490054	0.484772	0.679701	0.770264	0.983	0.861	0.928	0.913	0.85	0.958	FALSE	FALSE	FALSE	FALSE	FALSE	FALSE	Eukaryotic initiation factor 4F subunit p130 OS=Saccharomyces cerevisiae (strain ATCC 204508 / S288c) GN=TIF4632 PE=1 SV=1	0.142	0.496	0.35	0.354	0.207	-0.146
TIF5	P38431	0.135486	0.246067	0.885588	0.0167402	0.106743	0.303771	0.851	0.831	0.95	0.427	0.501	0.824	FALSE	FALSE	FALSE	FALSE	FALSE	FALSE	Eukaryotic translation initiation factor 5 OS=Saccharomyces cerevisiae (strain ATCC 204508 / S288c) GN=TIF5 PE=1 SV=1	0.462	-0.351	-0.0421	-0.812	-0.504	0.309
TIM23	P32897	0.300016	0.899488	0.809804	0.249368	0.20957	0.908736	0.946	0.93	0.947	0.869	0.662	0.967	FALSE	FALSE	FALSE	FALSE	FALSE	FALSE	Mitochondrial import inner membrane translocase subunit TIM23 OS=Saccharomyces cerevisiae (strain ATCC 204508 / S288c) GN=TIM23 PE=1 SV=1	0.192	-0.0228	-0.0435	-0.215	-0.236	-0.0207
TIM44	Q01852	0.998645	0.319636	0.0868244	0.320403	0.0870759	0.416576	0.987	0.858	0.806	0.888	0.448	0.892	FALSE	FALSE	FALSE	FALSE	FALSE	FALSE	Mitochondrial import inner membrane translocase subunit TIM44 OS=Saccharomyces cerevisiae (strain ATCC 204508 / S288c) GN=TIM44 PE=1 SV=1	-0.000349	-0.21	-0.38	-0.21	-0.38	-0.17
TIM50	Q02776	0.267835	0.344018	0.167839	0.0549582	0.0234888	0.633315	0.938	0.864	0.867	0.683	0.149	0.944	FALSE	FALSE	FALSE	FALSE	FALSE	FALSE	Mitochondrial import inner membrane translocase subunit TIM50 OS=Saccharomyces cerevisiae (strain ATCC 204508 / S288c) GN=TIM50 PE=1 SV=1	0.357	-0.302	-0.452	-0.659	-0.809	-0.15
TIP41	Q12199	0.237216	0.474236	0.148328	0.619417	0.764669	0.43106	0.928	0.89	0.857	0.925	0.862	0.898	FALSE	FALSE	FALSE	FALSE	FALSE	FALSE	Type 2A phosphatase activator TIP41 OS=Saccharomyces cerevisiae (strain ATCC 204508 / S288c) GN=TIP41 PE=1 SV=1	0.995	0.589	1.24	-0.406	0.244	0.65
TKL1	P23254	0.25513	0.0468106	0.0996623	0.316943	0.559146	0.663391	0.934	0.54	0.821	0.887	0.827	0.947	FALSE	FALSE	FALSE	FALSE	FALSE	FALSE	Transketolase 1 OS=Saccharomyces cerevisiae (strain ATCC 204508 / S288c) GN=TKL1 PE=1 SV=4	0.402	0.753	0.604	0.351	0.202	-0.15
TMA19	P35691	0.652766	0.339413	0.647592	0.601784	0.994176	0.606774	0.979	0.863	0.939	0.924	0.888	0.94	FALSE	FALSE	FALSE	FALSE	FALSE	FALSE	Translationally-controlled tumor protein homolog OS=Saccharomyces cerevisiae (strain ATCC 204508 / S288c) GN=TMA19 PE=1 SV=1	-0.157	-0.34	-0.16	-0.183	-0.00254	0.18
TMA20	P89886	0.325147	0.320387	0.680092	0.991648	0.555812	0.548995	0.951	0.858	0.941	0.945	0.826	0.93	FALSE	FALSE	FALSE	FALSE	FALSE	FALSE	Translation machinery-associated protein 20 OS=Saccharomyces cerevisiae (strain ATCC 204508 / S288c) GN=TMA20 PE=1 SV=1	-0.209	-0.211	-0.0859	-0.00217	0.123	0.125
TMA22	P47089	0.559044	0.411339	0.481276	0.805695	0.901504	0.902501	0.975	0.879	0.928	0.937	0.879	0.966	FALSE	FALSE	FALSE	FALSE	FALSE	FALSE	Translation machinery-associated protein 22 OS=Saccharomyces cerevisiae (strain ATCC 204508 / S288c) GN=TMA22 PE=1 SV=1	-0.2	-0.284	-0.243	-0.0838	-0.0421	0.0417
TMA46	Q12000	0.441828	0.0265849	0.00519628	0.103838	0.0207001	0.366975	0.967	0.399	0.264	0.78	0.132	0.869	FALSE	FALSE	FALSE	FALSE	FALSE	FALSE	Translation machinery-associated protein 46 OS=Saccharomyces cerevisiae (strain ATCC 204508 / S288c) GN=TMA46 PE=1 SV=2	-0.278	-0.898	-1.23	-0.62	-0.948	-0.328
TOM20	P35180	0.633804	0.596699	0.632965	0.957107	0.999043	0.958062	0.978	0.906	0.938	0.943	0.888	0.969	FALSE	FALSE	FALSE	FALSE	FALSE	FALSE	Mitochondrial import receptor subunit TOM20 OS=Saccharomyces cerevisiae (strain ATCC 204508 / S288c) GN=TOM20 PE=1 SV=1	0.154	0.171	0.154	0.0172	0.000384	-0.0169
TOM22	P49334	0.505406	0.0410894	0.00581386	0.130581	0.0191758	0.284556	0.972	0.508	0.288	0.808	0.122	0.805	FALSE	FALSE	FALSE	FALSE	FALSE	FALSE	Mitochondrial import receptor subunit TOM22 OS=Saccharomyces cerevisiae (strain ATCC 204508 / S288c) GN=TOM22 PE=1 SV=3	-0.144	-0.488	-0.724	-0.343	-0.58	-0.236
TOM40	P23644	0.793214	0.803106	0.512854	0.989729	0.365388	0.37184	0.983	0.924	0.93	0.945	0.766	0.871	FALSE	FALSE	FALSE	FALSE	FALSE	FALSE	Mitochondrial import receptor subunit TOM40 OS=Saccharomyces cerevisiae (strain ATCC 204508 / S288c) GN=TOM40 PE=1 SV=1	0.0566	0.0538	-0.143	-0.00277	-0.199	-0.196
TOM70	P07213	0.692883	0.495686	0.902252	0.770142	0.78476	0.574141	0.981	0.894	0.95	0.935	0.865	0.935	FALSE	FALSE	FALSE	FALSE	FALSE	FALSE	Mitochondrial import receptor subunit TOM70 OS=Saccharomyces cerevisiae (strain ATCC 204508 / S288c) GN=TOM70 PE=1 SV=2	-0.11	-0.191	-0.034	-0.0811	0.0757	0.157
TOP2	P06786	0.073825	0.124079	0.154242	0.00412768	0.00520273	0.893946	0.686	0.738	0.861	0.139	0.0279	0.966	FALSE	FALSE	FALSE	FALSE	FALSE	FALSE	DNA topoisomerase 2 OS=Saccharomyces cerevisiae (strain ATCC 204508 / S288c) GN=TOP2 PE=1 SV=2	0.557	-0.469	-0.431	-1.03	-0.988	0.0383
TPA1	P40032	0.617634	0.221654	0.369973	0.449583	0.681194	0.723786	0.978	0.819	0.916	0.909	0.85	0.954	FALSE	FALSE	FALSE	FALSE	FALSE	FALSE	Prolyl 3,4-dihydroxylase TPA1 OS=Saccharomyces cerevisiae (strain ATCC 204508 / S288c) GN=TPA1 PE=1 SV=1	0.275	0.694	0.5	0.42	0.226	-0.194
TPD3	P31383	0.818576	0.917644	0.987	0.739748	0.80599	0.930577	0.984	0.931	0.953	0.933	0.868	0.968	FALSE	FALSE	FALSE	FALSE	FALSE	FALSE	Protein phosphatase PP2A regulatory subunit A OS=Saccharomyces cerevisiae (strain ATCC 204508 / S288c) GN=TPD3 PE=1 SV=3	0.0735	-0.0331	-0.00521	-0.107	-0.0787	0.0279
TPI1	P00942	0.683864	0.416714	0.486655	0.233665	0.279874	0.903254	0.98	0.88	0.928	0.864	0.72	0.966	FALSE	FALSE	FALSE	FALSE	FALSE	FALSE	Triosephosphate isomerase OS=Saccharomyces cerevisiae (strain ATCC 204508 / S288c) GN=TPI1 PE=1 SV=2	-0.193	0.39	0.332	0.583	0.526	-0.0574
TPK2	P06245	0.375031	0.328453	0.985249	0.923353	0.365732	0.320018	0.959	0.86	0.953	0.942	0.766	0.838	FALSE	FALSE	FALSE	FALSE	FALSE	FALSE	cAMP-dependent protein kinase type 2 OS=Saccharomyces cerevisiae (strain ATCC 204508 / S288c) GN=TPK2 PE=1 SV=2	0.955	1.06	-0.0195	0.102	-0.974	-1.08
TPS1	Q00764	0.779305	0.750241	0.827069	0.552115	0.619602	0.92004	0.983	0.92	0.948	0.919	0.839	0.967	FALSE	FALSE	FALSE	FALSE	FALSE	FALSE	Alpha,alpha-trehalose-phosphate synthase [UDP-forming] 56 kDa subunit OS=Saccharomyces cerevisiae (strain ATCC 204508 / S288c) GN=TPS1 PE=1 SV=2	-0.161	0.183	0.125	0.344	0.286	-0.0575
TPS2	P31688	0.78725	0.326977	0.5317	0.219872	0.376518	0.710297	0.983	0.86	0.932	0.859	0.771	0.953	FALSE	FALSE	FALSE	FALSE	FALSE	FALSE	Trehalose-phosphatase OS=Saccharomyces cerevisiae (strain ATCC 204508 / S288c) GN=TPS2 PE=1 SV=3	-0.156	0.579	0.364	0.735	0.52	-0.215
TPS3	P38426	0.897958	0.211561	0.10365	0.256809	0.128305	0.66007	0.986	0.814	0.825	0.872	0.548	0.947	FALSE	FALSE	FALSE	FALSE	FALSE	FALSE	Trehalose synthase complex regulatory subunit TPS3 OS=Saccharomyces cerevisiae (strain ATCC 204508 / S288c) GN=TPS3 PE=1 SV=3	0.0393	0.398	0.534	0.359	0.495	0.135
TRM1	P15565	0.113823	0.0950445	0.0865735	0.914526	0.871135	0.956172	0.814	0.692	0.806	0.942	0.875	0.969	FALSE	FALSE	FALSE	FALSE	FALSE	FALSE	tRNA (guanine(26)-N(2))-dimethyltransferase, mitochondrial OS=Saccharomyces cerevisiae (strain ATCC 204508 / S288c) GN=TRM1 PE=1 SV=1	0.917	0.975	1.01	0.0584	0.0883	0.0299
TRP2	P00899	0.79424	0.566339	0.841852	0.40928	0.950942	0.443382	0.983	0.903	0.948	0.903	0.884	0.902	FALSE	FALSE	FALSE	FALSE	FALSE	FALSE	Anthranilate synthase component 1 OS=Saccharomyces cerevisiae (strain ATCC 204508 / S288c) GN=TRP2 PE=1 SV=4	0.124	-0.274	0.0946	-0.398	-0.0291	0.369
TRP3	P00937	0.858928	0.41116	0.405035	0.514969	0.507883	0.990921	0.985	0.879	0.92	0.916	0.814	0.97	FALSE	FALSE	FALSE	FALSE	FALSE	FALSE	Multifunctional tryptophan biosynthesis protein OS=Saccharomyces cerevisiae (strain ATCC 204508 / S288c) GN=TRP3 PE=1 SV=2	0.379	1.78	1.81	1.4	1.43	0.0243
TRP5	P00931	0.282345	0.752254	0.0969141	0.17443	0.0138046	0.163212	0.942	0.92	0.818	0.838	0.0887	0.607	FALSE	FALSE	FALSE	FALSE	FALSE	FALSE	Tryptophan synthase OS=Saccharomyces cerevisiae (strain ATCC 204508 / S288c) GN=TRP5 PE=1 SV=1	-0.25	0.0714	0.402	0.321	0.652	0.331
TRR1	P29509	0.976221	0.27771	0.387425	0.289995	0.403118	0.812426	0.987	0.844	0.918	0.881	0.782	0.961	FALSE	FALSE	FALSE	FALSE	FALSE	FALSE	Thioredoxin reductase 1 OS=Saccharomyces cerevisiae (strain ATCC 204508 / S288c) GN=TRR1 PE=1 SV=3	0.0182	0.683	0.538	0.665	0.52	-0.145
TRX1	P22217	0.311874	0.922373	0.236386	0.270927	0.0419341	0.273228	0.949	0.931	0.891	0.876	0.262	0.793	FALSE	FALSE	FALSE	FALSE	FALSE	FALSE	Thioredoxin-1 OS=Saccharomyces cerevisiae (strain ATCC 204508 / S288c) GN=TRX1 PE=1 SV=3	-0.178	0.0168	0.211	0.195	0.389	0.194
TRX2	P22803	0.314386	0.175158	0.0615584	0.0300297	0.00985729	0.535787	0.949	0.789	0.764	0.562	0.0602	0.927	FALSE	FALSE	FALSE	FALSE	FALSE	FALSE	Thioredoxin-2 OS=Saccharomyces cerevisiae (strain ATCC 204508 / S288c) GN=TRX2 PE=1 SV=3	-0.188	0.259	0.374	0.448	0.562	0.114
TSA1	P34760	0.51027	0.408009	0.109152	0.152513	0.0343994	0.393489	0.972	0.879	0.83	0.825	0.219	0.882	FALSE	FALSE	FALSE	FALSE	FALSE	FALSE	Peroxiredoxin TSA1 OS=Saccharomyces cerevisiae (strain ATCC 204508 / S288c) GN=TSA1 PE=1 SV=3	-0.272	0.343	0.698	0.615	0.97	0.355
TSC13	Q99190	0.764909	0.820625	0.458033	0.942069	0.652383	0.601775	0.983	0.925	0.925	0.943	0.845	0.939	FALSE	FALSE	FALSE	FALSE	FALSE	FALSE	Very-long-chain enoyl-CoA reductase OS=Saccharomyces cerevisiae (strain ATCC 204508 / S288c) GN=TSC13 PE=1 SV=1	0.12	0.0912	0.302	-0.0292	0.182	0.211
TSL1	P38427	0.93038	0.418403	0.459016	0.37242	0.409986	0.942686	0.986	0.881	0.926	0.897	0.784	0.968	FALSE	FALSE	FALSE	FALSE	FALSE	FALSE	Trehalose synthase complex regulatory subunit TSL1 OS=Saccharomyces cerevisiae (strain ATCC 204508 / S288c) GN=TSL1 PE=1 SV=1	-0.0574	0.541	0.494	0.598	0.551	-0.0473
TUB1	P09733	0.199718	0.203458	0.028477	0.990447	0.266824	0.262156	0.91	0.809	0.64	0.945	0.711	0.78	FALSE	FALSE	FALSE	FALSE	FALSE	FALSE	Tubulin alpha-1 chain OS=Saccharomyces cerevisiae (strain ATCC 204508 / S288c) GN=TUB1 PE=1 SV=2	0.359	0.355	0.666	-0.00321	0.307	0.311
TUB2	P02557	0.345966	0.318438	0.0883874	0.952735	0.391906	0.423787	0.955	0.857	0.808	0.943	0.777	0.895	FALSE	FALSE	FALSE	FALSE	FALSE	FALSE	Tubulin beta chain OS=Saccharomyces cerevisiae (strain ATCC 204508 / S288c) GN=TUB2 PE=1 SV=2	0.284	0.302	0.542	0.0175	0.257	0.24
TUF1	P02992	0.66937	0.262346	0.2189	0.472284	0.404348	0.904152	0.98	0.838	0.886	0.911	0.782	0.966	FALSE	FALSE	FALSE	FALSE	FALSE	FALSE	Elongation factor Tu, mitochondrial OS=Saccharomyces cerevisiae (strain ATCC 204508 / S288c) GN=TUF1 PE=1 SV=1	0.108	0.292	0.323	0.184	0.214	0.0304
TUP1	P16649	0.0237651	0.634864	0.380446	0.0553772	0.113041	0.678214	0.442	0.91	0.917	0.684	0.516	0.949	FALSE	FALSE	FALSE	FALSE	FALSE	FALSE	General transcriptional corepressor TUP1 OS=Saccharomyces cerevisiae (strain ATCC 204508 / S288c) GN=TUP1 PE=1 SV=2	-1.06	-0.197	-0.368	0.867	0.696	-0.172
TVP18	Q04767	0.247651	0.815627	0.115035	0.346624	0.630703	0.168298	0.932	0.924	0.835	0.893	0.841	0.614	FALSE	FALSE	FALSE	FALSE	FALSE	FALSE	Golgi apparatus membrane protein TVP18 OS=Saccharomyces cerevisiae (strain ATCC 204508 / S288c) GN=TVP18 PE=1 SV=1	0.413	0.0806	0.58	-0.332	0.167	0.499
TWF1	P53250	0.853316	0.701556	0.249972	0.841957	0.326827	0.428111	0.985	0.916	0.894	0.938	0.748	0.897	FALSE	FALSE	FALSE	FALSE	FALSE	FALSE	Twinfilin-1 OS=Saccharomyces cerevisiae (strain ATCC 204508 / S288c) GN=TWF1 PE=1 SV=1	0.0784	0.163	0.504	0.0846	0.426	0.341
TYS1	P36421	0.557851	0.51107	0.708046	0.226411	0.344498	0.773376	0.975	0.896	0.942	0.862	0.757	0.958	FALSE	FALSE	FALSE	FALSE	FALSE	FALSE	Tyrosine--tRNA ligase, cytoplasmic OS=Saccharomyces cerevisiae (strain ATCC 204508 / S288c) GN=TYS1 PE=1 SV=3	0.19	-0.214	-0.121	-0.404	-0.311	0.0929
UBA1	P22515	0.160354	0.150711	0.451724	0.0115053	0.0438392	0.458616	0.88	0.768	0.925	0.339	0.273	0.907	FALSE	FALSE	FALSE	FALSE	FALSE	FALSE	Ubiquitin-activating enzyme E1 1 OS=Saccharomyces cerevisiae (strain ATCC 204508 / S288c) GN=UBA1 PE=1 SV=2	-0.281	0.289	0.146	0.57	0.427	-0.143
UBC1	P21734	0.0856715	0.476842	0.164189	0.271518	0.695568	0.464733	0.736	0.891	0.865	0.876	0.852	0.909	FALSE	FALSE	FALSE	FALSE	FALSE	FALSE	Ubiquitin-conjugating enzyme E2 1 OS=Saccharomyces cerevisiae (strain ATCC 204508 / S288c) GN=UBC1 PE=1 SV=1	-0.783	-0.304	-0.617	0.479	0.166	-0.313
UBC13	P52490	0.684622	0.988924	0.245678	0.674581	0.12923	0.250824	0.98	0.934	0.893	0.929	0.55	0.765	FALSE	FALSE	FALSE	FALSE	FALSE	FALSE	Ubiquitin-conjugating enzyme E2 13 OS=Saccharomyces cerevisiae (strain ATCC 204508 / S288c) GN=UBC13 PE=1 SV=1	-0.11	0.00373	0.323	0.113	0.432	0.319
UBC4	P15731	0.257885	0.77074	0.182513	0.164382	0.821393	0.113642	0.935	0.921	0.873	0.832	0.87	0.501	FALSE	FALSE	FALSE	FALSE	FALSE	FALSE	Ubiquitin-conjugating enzyme E2 4 OS=Saccharomyces cerevisiae (strain ATCC 204508 / S288c) GN=UBC4 PE=1 SV=1	-0.211	0.0528	-0.252	0.264	-0.0408	-0.305
UBP3	Q01477	0.508818	0.513785	0.370575	0.202578	0.80617	0.13696	0.972	0.896	0.916	0.852	0.868	0.562	FALSE	FALSE	FALSE	FALSE	FALSE	FALSE	Ubiquitin carboxyl-terminal hydrolase 3 OS=Saccharomyces cerevisiae (strain ATCC 204508 / S288c) GN=UBP3 PE=1 SV=1	-0.244	0.241	-0.334	0.485	-0.0898	-0.575
UBP6	P43593	0.70826	0.925166	0.502548	0.640575	0.762712	0.44673	0.981	0.931	0.929	0.927	0.862	0.904	FALSE	FALSE	FALSE	FALSE	FALSE	FALSE	Ubiquitin carboxyl-terminal hydrolase 6 OS=Saccharomyces cerevisiae (strain ATCC 204508 / S288c) GN=UBP6 PE=1 SV=1	0.112	-0.0281	0.203	-0.14	0.0905	0.231
UBX4	P54730	0.720317	0.248295	0.474674	0.141572	0.292194	0.640147	0.981	0.832	0.927	0.817	0.728	0.945	FALSE	FALSE	FALSE	FALSE	FALSE	FALSE	UBX domain-containing protein 4 OS=Saccharomyces cerevisiae (strain ATCC 204508 / S288c) GN=UBX4 PE=1 SV=1	-0.105	0.348	0.211	0.453	0.316	-0.137
UBX7	P38349	0.93717	0.472661	0.834212	0.427384	0.77352	0.606843	0.986	0.89	0.948	0.906	0.864	0.94	FALSE	FALSE	FALSE	FALSE	FALSE	FALSE	UBX domain-containing protein 7 OS=Saccharomyces cerevisiae (strain ATCC 204508 / S288c) GN=UBX7 PE=1 SV=1	0.0289	-0.267	-0.0769	-0.296	-0.106	0.19
UFD2	P54860	0.451618	0.834561	0.73159	0.582138	0.67617	0.892706	0.968	0.926	0.944	0.922	0.849	0.966	FALSE	FALSE	FALSE	FALSE	FALSE	FALSE	E4 ubiquitin-protein ligase UFD2 OS=Saccharomyces cerevisiae (strain ATCC 204508 / S288c) GN=UFD2 PE=1 SV=3	0.502	0.137	0.226	-0.364	-0.276	0.0886
UFD4	P33202	0.344621	0.408286	0.246298	0.900281	0.81603	0.720957	0.955	0.879	0.893	0.941	0.869	0.954	FALSE	FALSE	FALSE	FALSE	FALSE	FALSE	Ubiquitin fusion degradation protein 4 OS=Saccharomyces cerevisiae (strain ATCC 204508 / S288c) GN=UFD4 PE=1 SV=1	0.299	0.261	0.372	-0.0388	0.0722	0.111
UGP1	P32861	0.775915	0.486879	0.900806	0.334068	0.872542	0.415228	0.983	0.892	0.95	0.89	0.876	0.892	FALSE	FALSE	FALSE	FALSE	FALSE	FALSE	UTP--glucose-1-phosphate uridylyltransferase OS=Saccharomyces cerevisiae (strain ATCC 204508 / S288c) GN=UGP1 PE=1 SV=1	0.0787	-0.194	0.0344	-0.273	-0.0443	0.229
UME1	Q03010	0.0595137	0.252813	0.159449	0.386101	0.561457	0.766443	0.636	0.834	0.863	0.9	0.827	0.958	FALSE	FALSE	FALSE	FALSE	FALSE	FALSE	Transcriptional regulatory protein UME1 OS=Saccharomyces cerevisiae (strain ATCC 204508 / S288c) GN=UME1 PE=1 SV=1	1.45	0.831	1.04	-0.621	-0.412	0.209
URA1	P28272	0.333487	0.334819	0.373216	0.997723	0.934829	0.937098	0.953	0.862	0.916	0.945	0.882	0.968	FALSE	FALSE	FALSE	FALSE	FALSE	FALSE	Dihydroorotate dehydrogenase (fumarate) OS=Saccharomyces cerevisiae (strain ATCC 204508 / S288c) GN=URA1 PE=1 SV=1	-0.772	-0.77	-0.709	0.00223	0.0638	0.0616
URA2	P07259	0.765762	0.386464	0.00828354	0.562508	0.0140721	0.0398295	0.983	0.874	0.367	0.92	0.0905	0.144	FALSE	FALSE	FALSE	FALSE	FALSE	FALSE	Protein URA2 OS=Saccharomyces cerevisiae (strain ATCC 204508 / S288c) GN=URA2 PE=1 SV=5	0.0562	0.166	0.598	0.11	0.542	0.432
URA6	P15700	0.678114	0.957721	0.504324	0.716887	0.288533	0.472242	0.98	0.933	0.93	0.932	0.726	0.912	FALSE	FALSE	FALSE	FALSE	FALSE	FALSE	Uridylate kinase OS=Saccharomyces cerevisiae (strain ATCC 204508 / S288c) GN=URA6 PE=1 SV=1	-0.0769	-0.00978	0.125	0.0671	0.201	0.134
URA7	P28274	0.711983	0.0624443	0.805636	0.117377	0.901331	0.0953377	0.981	0.606	0.947	0.795	0.879	0.432	FALSE	FALSE	FALSE	FALSE	FALSE	FALSE	CTP synthase 1 OS=Saccharomyces cerevisiae (strain ATCC 204508 / S288c) GN=URA7 PE=1 SV=2	-0.137	-0.753	-0.0911	-0.616	0.0459	0.662
URE2	P23202	0.248954	0.72012	0.64312	0.141919	0.119159	0.915294	0.932	0.918	0.939	0.817	0.53	0.967	FALSE	FALSE	FALSE	FALSE	FALSE	FALSE	Transcriptional regulator URE2 OS=Saccharomyces cerevisiae (strain ATCC 204508 / S288c) GN=URE2 PE=1 SV=1	-0.223	0.0672	0.0871	0.29	0.31	0.0199
USO1	P25386	0.33624	0.99569	0.963861	0.333715	0.315494	0.968166	0.953	0.935	0.953	0.89	0.742	0.97	FALSE	FALSE	FALSE	FALSE	FALSE	FALSE	Intracellular protein transport protein USO1 OS=Saccharomyces cerevisiae (strain ATCC 204508 / S288c) GN=USO1 PE=1 SV=2	0.425	-0.00233	-0.0196	-0.428	-0.445	-0.0172
UTP10	P42945	0.438073	0.0557313	0.499446	0.0137648	0.161855	0.175426	0.966	0.581	0.929	0.381	0.605	0.623	FALSE	FALSE	FALSE	FALSE	FALSE	FALSE	U3 small nucleolar RNA-associated protein 10 OS=Saccharomyces cerevisiae (strain ATCC 204508 / S288c) GN=UTP10 PE=1 SV=1	0.195	-0.522	-0.169	-0.717	-0.365	0.352
UTP22	P53254	0.915709	0.980354	0.654016	0.896218	0.580895	0.671628	0.986	0.934	0.94	0.941	0.832	0.948	FALSE	FALSE	FALSE	FALSE	FALSE	FALSE	U3 small nucleolar RNA-associated protein 22 OS=Saccharomyces cerevisiae (strain ATCC 204508 / S288c) GN=UTP22 PE=1 SV=1	-0.0387	0.009	0.165	0.0477	0.203	0.156
UTR4	P32626	0.0289739	0.630103	0.450604	0.0679988	0.10973	0.779197	0.503	0.91	0.925	0.719	0.508	0.959	FALSE	FALSE	FALSE	FALSE	FALSE	FALSE	Enolase-phosphatase E1 OS=Saccharomyces cerevisiae (strain ATCC 204508 / S288c) GN=UTR4 PE=1 SV=2	-0.699	-0.137	-0.216	0.562	0.483	-0.0794
VAC14	Q06708	0.0157283	0.00790263	0.143697	0.69933	0.221023	0.119026	0.362	0.14	0.855	0.931	0.674	0.517	FALSE	FALSE	FALSE	FALSE	FALSE	FALSE	Vacuole morphology and inheritance protein 14 OS=Saccharomyces cerevisiae (strain ATCC 204508 / S288c) GN=VAC14 PE=1 SV=1	1.1	1.25	0.604	0.152	-0.497	-0.649
VAC8	P39968	0.451983	0.222677	0.636107	0.61684	0.774485	0.436219	0.968	0.82	0.939	0.925	0.864	0.9	FALSE	FALSE	FALSE	FALSE	FALSE	FALSE	Vacuolar protein 8 OS=Saccharomyces cerevisiae (strain ATCC 204508 / S288c) GN=VAC8 PE=1 SV=3	0.249	0.413	0.155	0.164	-0.0935	-0.258
VAS1	P07806	0.569497	0.6625	0.205403	0.892751	0.462038	0.387571	0.975	0.913	0.882	0.941	0.801	0.88	FALSE	FALSE	FALSE	FALSE	FALSE	FALSE	Valine--tRNA ligase, mitochondrial OS=Saccharomyces cerevisiae (strain ATCC 204508 / S288c) GN=VAS1 PE=1 SV=2	0.208	0.159	0.479	-0.049	0.271	0.32
VIP1	Q06685	0.851367	0.397964	0.762248	0.307308	0.907931	0.259755	0.985	0.877	0.945	0.885	0.879	0.777	FALSE	FALSE	FALSE	FALSE	FALSE	FALSE	Inositol hexakisphosphate and diphosphoinositol-pentakisphosphate kinase OS=Saccharomyces cerevisiae (strain ATCC 204508 / S288c) GN=VIP1 PE=1 SV=1	-0.0636	0.292	-0.103	0.356	-0.0393	-0.395
VMA1	P17255	0.795342	0.561636	0.144534	0.406212	0.0938826	0.350067	0.983	0.902	0.855	0.903	0.468	0.859	FALSE	FALSE	FALSE	FALSE	FALSE	FALSE	V-type proton ATPase catalytic subunit A OS=Saccharomyces cerevisiae (strain ATCC 204508 / S288c) GN=VMA1 PE=1 SV=3	-0.0461	0.104	0.274	0.15	0.32	0.17
VMA13	P41807	0.310498	0.919619	0.861953	0.357523	0.394658	0.941749	0.949	0.931	0.949	0.895	0.778	0.968	FALSE	FALSE	FALSE	FALSE	FALSE	FALSE	V-type proton ATPase subunit H OS=Saccharomyces cerevisiae (strain ATCC 204508 / S288c) GN=VMA13 PE=1 SV=1	0.352	0.0342	0.0589	-0.318	-0.294	0.0247
VMA2	P16140	0.64405	0.449136	0.613846	0.234466	0.341911	0.795171	0.979	0.886	0.937	0.864	0.755	0.96	FALSE	FALSE	FALSE	FALSE	FALSE	FALSE	V-type proton ATPase subunit B OS=Saccharomyces cerevisiae (strain ATCC 204508 / S288c) GN=VMA2 PE=1 SV=2	0.106	-0.175	-0.116	-0.28	-0.221	0.0592
VMA22	P38784	0.0424663	0.65112	0.76243	0.0189135	0.0721187	0.455103	0.589	0.912	0.945	0.456	0.398	0.906	FALSE	FALSE	FALSE	FALSE	FALSE	FALSE	Vacuolar ATPase assembly protein VMA22 OS=Saccharomyces cerevisiae (strain ATCC 204508 / S288c) GN=VMA22 PE=1 SV=1	-0.617	0.124	-0.0828	0.741	0.534	-0.207
VMA3	P25515	0.715528	0.939242	0.475835	0.772719	0.722268	0.522586	0.981	0.932	0.927	0.935	0.856	0.924	FALSE	FALSE	FALSE	FALSE	FALSE	FALSE	V-type proton ATPase subunit c OS=Saccharomyces cerevisiae (strain ATCC 204508 / S288c) GN=VMA3 PE=1 SV=1	-0.133	-0.0277	-0.262	0.105	-0.129	-0.235
VMA4	P22203	0.780512	0.251712	0.35237	0.374541	0.506718	0.814846	0.983	0.833	0.913	0.898	0.814	0.961	FALSE	FALSE	FALSE	FALSE	FALSE	FALSE	V-type proton ATPase subunit E OS=Saccharomyces cerevisiae (strain ATCC 204508 / S288c) GN=VMA4 PE=1 SV=4	-0.055	-0.234	-0.187	-0.179	-0.132	0.0462
VMA5	P31412	0.687997	0.748095	0.553842	0.935277	0.846275	0.783504	0.98	0.92	0.933	0.943	0.873	0.959	FALSE	FALSE	FALSE	FALSE	FALSE	FALSE	V-type proton ATPase subunit C OS=Saccharomyces cerevisiae (strain ATCC 204508 / S288c) GN=VMA5 PE=1 SV=4	0.0913	0.0729	0.135	-0.0184	0.0439	0.0623
VMA6	P32366	0.788862	0.368962	0.586188	0.520893	0.779766	0.713432	0.983	0.87	0.935	0.916	0.864	0.953	FALSE	FALSE	FALSE	FALSE	FALSE	FALSE	V-type proton ATPase subunit d OS=Saccharomyces cerevisiae (strain ATCC 204508 / S288c) GN=VMA6 PE=1 SV=2	0.0423	0.144	0.0864	0.102	0.0441	-0.0581
VMA8	P32610	0.446148	0.898895	0.333313	0.522586	0.827972	0.396439	0.967	0.929	0.91	0.917	0.87	0.884	FALSE	FALSE	FALSE	FALSE	FALSE	FALSE	V-type proton ATPase subunit D OS=Saccharomyces cerevisiae (strain ATCC 204508 / S288c) GN=VMA8 PE=1 SV=1	0.164	0.027	0.211	-0.137	0.0462	0.184
VOA1	P53262	0.524689	0.840262	0.57217	0.660835	0.941624	0.714057	0.973	0.926	0.935	0.928	0.883	0.953	FALSE	FALSE	FALSE	FALSE	FALSE	FALSE	V0 assembly protein 1 OS=Saccharomyces cerevisiae (strain ATCC 204508 / S288c) GN=VOA1 PE=1 SV=1	0.427	0.134	0.378	-0.293	-0.0487	0.244
VPH1	P32563	0.589065	0.871559	0.858941	0.485581	0.715047	0.734859	0.976	0.928	0.949	0.913	0.855	0.955	FALSE	FALSE	FALSE	FALSE	FALSE	FALSE	V-type proton ATPase subunit a, vacuolar isoform OS=Saccharomyces cerevisiae (strain ATCC 204508 / S288c) GN=VPH1 PE=1 SV=3	0.161	-0.0479	0.0526	-0.209	-0.108	0.1
VPS1	P21576	0.518102	0.724022	0.326525	0.325623	0.725486	0.192886	0.973	0.918	0.909	0.889	0.857	0.658	FALSE	FALSE	FALSE	FALSE	FALSE	FALSE	Vacuolar protein sorting-associated protein 1 OS=Saccharomyces cerevisiae (strain ATCC 204508 / S288c) GN=VPS1 PE=1 SV=2	-0.179	0.0973	-0.276	0.277	-0.0968	-0.374
VPS13	Q07878	0.626829	0.125032	0.0144092	0.269013	0.0344622	0.233383	0.978	0.739	0.496	0.875	0.219	0.738	FALSE	FALSE	FALSE	FALSE	FALSE	FALSE	Vacuolar protein sorting-associated protein 13 OS=Saccharomyces cerevisiae (strain ATCC 204508 / S288c) GN=VPS13 PE=1 SV=1	0.099	0.33	0.58	0.231	0.481	0.25
VPS21	P36017	0.48538	0.405522	0.847085	0.141727	0.610104	0.311145	0.97	0.878	0.948	0.817	0.837	0.83	FALSE	FALSE	FALSE	FALSE	FALSE	FALSE	Vacuolar protein sorting-associated protein 21 OS=Saccharomyces cerevisiae (strain ATCC 204508 / S288c) GN=VPS21 PE=1 SV=1	-0.174	0.208	-0.0474	0.382	0.126	-0.255
VPS29	P38759	0.628144	0.0582806	0.282535	0.0246124	0.13254	0.342611	0.978	0.591	0.901	0.518	0.556	0.854	FALSE	FALSE	FALSE	FALSE	FALSE	FALSE	Vacuolar protein sorting-associated protein 29 OS=Saccharomyces cerevisiae (strain ATCC 204508 / S288c) GN=VPS29 PE=1 SV=1	-0.249	1.06	0.567	1.31	0.816	-0.497
VPS4	P52917	0.148795	0.94797	0.756985	0.133796	0.241572	0.708306	0.868	0.932	0.945	0.81	0.692	0.952	FALSE	FALSE	FALSE	FALSE	FALSE	FALSE	Vacuolar protein sorting-associated protein 4 OS=Saccharomyces cerevisiae (strain ATCC 204508 / S288c) GN=VPS4 PE=1 SV=1	0.645	-0.0276	0.131	-0.672	-0.513	0.159
VRG4	P40107	0.375697	0.554431	0.344393	0.759211	0.949332	0.711738	0.959	0.901	0.912	0.934	0.883	0.953	FALSE	FALSE	FALSE	FALSE	FALSE	FALSE	GDP-mannose transporter 1 OS=Saccharomyces cerevisiae (strain ATCC 204508 / S288c) GN=VRG4 PE=1 SV=1	0.438	0.289	0.469	-0.149	0.0308	0.18
VTC2	P43585	0.594948	0.00595115	0.264247	0.00236788	0.113468	0.0459995	0.977	0.103	0.898	0.0888	0.517	0.17	FALSE	FALSE	FALSE	FALSE	FALSE	FALSE	Vacuolar transporter chaperone 2 OS=Saccharomyces cerevisiae (strain ATCC 204508 / S288c) GN=VTC2 PE=1 SV=1	-0.109	0.687	0.235	0.796	0.344	-0.451
VTC3	Q02725	0.574206	0.00936599	0.037246	0.00348372	0.013575	0.444893	0.976	0.168	0.688	0.118	0.0871	0.903	FALSE	FALSE	FALSE	FALSE	FALSE	FALSE	Vacuolar transporter chaperone 3 OS=Saccharomyces cerevisiae (strain ATCC 204508 / S288c) GN=VTC3 PE=1 SV=1	-0.123	0.676	0.507	0.799	0.63	-0.169
VTC4	P47075	0.726116	0.00576651	0.0351065	0.0031401	0.0187683	0.320975	0.982	0.101	0.678	0.11	0.12	0.838	FALSE	FALSE	FALSE	FALSE	FALSE	FALSE	Vacuolar transporter chaperone 4 OS=Saccharomyces cerevisiae (strain ATCC 204508 / S288c) GN=VTC4 PE=1 SV=2	-0.0697	0.671	0.469	0.74	0.539	-0.202
VTI1	Q04338	0.73813	0.651906	0.624645	0.905974	0.87535	0.969048	0.982	0.912	0.938	0.941	0.876	0.97	FALSE	FALSE	FALSE	FALSE	FALSE	FALSE	t-SNARE VTI1 OS=Saccharomyces cerevisiae (strain ATCC 204508 / S288c) GN=VTI1 PE=1 SV=3	0.0775	0.105	0.114	0.0273	0.0363	0.00897
WBP1	P33767	0.630067	0.663504	0.771237	0.96228	0.847041	0.884156	0.978	0.913	0.945	0.944	0.873	0.965	FALSE	FALSE	FALSE	FALSE	FALSE	FALSE	Dolichyl-diphosphooligosaccharide--protein glycosyltransferase subunit WBP1 OS=Saccharomyces cerevisiae (strain ATCC 204508 / S288c) GN=WBP1 PE=1 SV=1	0.112	0.101	0.0673	-0.0109	-0.0446	-0.0337
WRS1	Q12109	0.887653	0.437391	0.489665	0.362522	0.579871	0.157442	0.985	0.884	0.928	0.896	0.831	0.599	FALSE	FALSE	FALSE	FALSE	FALSE	FALSE	Tryptophan--tRNA ligase, cytoplasmic OS=Saccharomyces cerevisiae (strain ATCC 204508 / S288c) GN=WRS1 PE=1 SV=1	0.0664	-0.371	0.329	-0.437	0.262	0.699
WTM1	Q12363	0.536587	0.718227	0.717879	0.793711	0.794071	0.999625	0.974	0.917	0.943	0.936	0.866	0.971	FALSE	FALSE	FALSE	FALSE	FALSE	FALSE	Transcriptional modulator WTM1 OS=Saccharomyces cerevisiae (strain ATCC 204508 / S288c) GN=WTM1 PE=1 SV=1	-0.301	-0.175	-0.175	0.126	0.126	-0.000227
XPT1	P47165	0.396091	0.799149	0.861272	0.27744	0.495684	0.668813	0.962	0.923	0.949	0.877	0.811	0.948	FALSE	FALSE	FALSE	FALSE	FALSE	FALSE	Xanthine phosphoribosyltransferase 1 OS=Saccharomyces cerevisiae (strain ATCC 204508 / S288c) GN=XPT1 PE=1 SV=1	-0.225	0.0663	-0.0455	0.291	0.179	-0.112
XRN1	P22147	0.712859	0.178719	0.0887203	0.31142	0.163399	0.671735	0.981	0.792	0.809	0.886	0.607	0.948	FALSE	FALSE	FALSE	FALSE	FALSE	FALSE	5'-3' exoribonuclease 1 OS=Saccharomyces cerevisiae (strain ATCC 204508 / S288c) GN=XRN1 PE=1 SV=1	0.0693	0.264	0.344	0.195	0.275	0.0798
YBL036C	P38197	0.144862	0.664201	0.812615	0.0695783	0.210903	0.50536	0.864	0.913	0.947	0.722	0.664	0.92	FALSE	FALSE	FALSE	FALSE	FALSE	FALSE	UPF0001 protein YBL036C OS=Saccharomyces cerevisiae (strain ATCC 204508 / S288c) GN=YBL036C PE=1 SV=1	-0.295	0.0837	-0.0455	0.379	0.25	-0.129
YBR056W	P38081	0.551113	0.991945	0.720254	0.544569	0.347468	0.727751	0.975	0.934	0.943	0.919	0.758	0.954	FALSE	FALSE	FALSE	FALSE	FALSE	FALSE	Uncharacterized glycosyl hydrolase YBR056W OS=Saccharomyces cerevisiae (strain ATCC 204508 / S288c) GN=YBR056W PE=1 SV=1	0.411	-0.0069	-0.246	-0.418	-0.657	-0.239
YBT1	P32386	0.302752	0.850636	0.297514	0.392949	0.990288	0.386602	0.947	0.927	0.904	0.901	0.887	0.879	FALSE	FALSE	FALSE	FALSE	FALSE	FALSE	ATP-dependent bile acid permease OS=Saccharomyces cerevisiae (strain ATCC 204508 / S288c) GN=YBT1 PE=1 SV=2	0.325	0.0578	0.328	-0.267	0.00373	0.271
YCF1	P39109	0.994307	0.0548081	0.245794	0.0554965	0.248429	0.371644	0.987	0.577	0.893	0.684	0.697	0.871	FALSE	FALSE	FALSE	FALSE	FALSE	FALSE	Metal resistance protein YCF1 OS=Saccharomyces cerevisiae (strain ATCC 204508 / S288c) GN=YCF1 PE=1 SV=2	-0.00334	-0.989	-0.562	-0.986	-0.559	0.427
YCK1	P23291	0.314317	0.664671	0.345444	0.554135	0.94628	0.599058	0.949	0.913	0.912	0.92	0.883	0.939	FALSE	FALSE	FALSE	FALSE	FALSE	FALSE	Casein kinase I homolog 1 OS=Saccharomyces cerevisiae (strain ATCC 204508 / S288c) GN=YCK1 PE=1 SV=1	0.363	0.153	0.339	-0.21	-0.0237	0.186
YCK2	P23292	0.716475	0.828549	0.630002	0.882752	0.904387	0.789278	0.981	0.925	0.938	0.94	0.879	0.959	FALSE	FALSE	FALSE	FALSE	FALSE	FALSE	Casein kinase I homolog 2 OS=Saccharomyces cerevisiae (strain ATCC 204508 / S288c) GN=YCK2 PE=1 SV=1	-0.169	-0.1	-0.224	0.0682	-0.0556	-0.124
YCP4	P25349	0.693408	0.857119	0.75754	0.829504	0.931221	0.897192	0.981	0.927	0.945	0.938	0.882	0.966	FALSE	FALSE	FALSE	FALSE	FALSE	FALSE	Flavoprotein-like protein YCP4 OS=Saccharomyces cerevisiae (strain ATCC 204508 / S288c) GN=YCP4 PE=1 SV=1	-0.092	-0.0419	-0.0719	0.0501	0.0201	-0.03
YDJ1	P25491	0.845998	0.730704	0.983658	0.592137	0.862025	0.715501	0.985	0.918	0.953	0.923	0.874	0.953	FALSE	FALSE	FALSE	FALSE	FALSE	FALSE	Mitochondrial protein import protein MAS5 OS=Saccharomyces cerevisiae (strain ATCC 204508 / S288c) GN=YDJ1 PE=1 SV=1	0.0426	-0.0756	0.00448	-0.118	-0.0381	0.0801
YDL124W	Q07551	0.435158	0.271612	0.109205	0.075767	0.0274646	0.56707	0.966	0.841	0.83	0.736	0.174	0.933	FALSE	FALSE	FALSE	FALSE	FALSE	FALSE	NADPH-dependent alpha-keto amide reductase OS=Saccharomyces cerevisiae (strain ATCC 204508 / S288c) GN=YDL124W PE=1 SV=1	-0.297	0.425	0.641	0.721	0.937	0.216
YDR089W	P38966	0.212244	0.0572891	0.0791658	0.436829	0.550277	0.851963	0.917	0.587	0.796	0.907	0.825	0.964	FALSE	FALSE	FALSE	FALSE	FALSE	FALSE	Uncharacterized protein YDR089W OS=Saccharomyces cerevisiae (strain ATCC 204508 / S288c) GN=YDR089W PE=1 SV=2	0.493	0.793	0.722	0.3	0.229	-0.0709
YDR341C	Q05506	0.87609	0.343044	0.581256	0.423199	0.690499	0.680029	0.985	0.864	0.935	0.905	0.852	0.949	FALSE	FALSE	FALSE	FALSE	FALSE	FALSE	Arginine--tRNA ligase, cytoplasmic OS=Saccharomyces cerevisiae (strain ATCC 204508 / S288c) GN=YDR341C PE=1 SV=1	-0.03	-0.187	-0.107	-0.157	-0.077	0.0797
YDR391C	Q04170	0.371366	0.139885	0.630437	0.0289842	0.182147	0.294941	0.959	0.757	0.938	0.555	0.632	0.816	FALSE	FALSE	FALSE	FALSE	FALSE	FALSE	Uncharacterized protein YDR391C OS=Saccharomyces cerevisiae (strain ATCC 204508 / S288c) GN=YDR391C PE=1 SV=1	-0.226	0.387	0.12	0.613	0.346	-0.267
YEF3	P16521	0.627846	0.725418	0.247505	0.89241	0.483907	0.406815	0.978	0.918	0.894	0.941	0.808	0.888	FALSE	FALSE	FALSE	FALSE	FALSE	FALSE	Elongation factor 3A OS=Saccharomyces cerevisiae (strain ATCC 204508 / S288c) GN=YEF3 PE=1 SV=4	-0.0979	-0.0707	-0.24	0.0272	-0.142	-0.169
YET1	P35723	0.929289	0.626355	0.744811	0.689588	0.679362	0.422002	0.986	0.909	0.944	0.93	0.85	0.895	FALSE	FALSE	FALSE	FALSE	FALSE	FALSE	Endoplasmic reticulum transmembrane protein 1 OS=Saccharomyces cerevisiae (strain ATCC 204508 / S288c) GN=YET1 PE=1 SV=2	0.0344	0.19	-0.127	0.156	-0.161	-0.316
YET3	Q07451	0.96017	0.616395	0.707267	0.582401	0.744388	0.387302	0.987	0.908	0.942	0.922	0.86	0.879	FALSE	FALSE	FALSE	FALSE	FALSE	FALSE	Endoplasmic reticulum transmembrane protein 3 OS=Saccharomyces cerevisiae (strain ATCC 204508 / S288c) GN=YET3 PE=1 SV=1	0.015	-0.151	0.113	-0.166	0.0979	0.264
YFH7	P43591	0.805952	0.0544534	0.116766	0.0352827	0.0770152	0.657338	0.984	0.575	0.836	0.597	0.415	0.947	FALSE	FALSE	FALSE	FALSE	FALSE	FALSE	ATP-dependent kinase YFH7 OS=Saccharomyces cerevisiae (strain ATCC 204508 / S288c) GN=YFH7 PE=1 SV=1	-0.147	1.26	0.997	1.41	1.14	-0.266
YGL082W	P53155	0.711158	0.0390253	0.547519	0.0201393	0.338978	0.111454	0.981	0.496	0.933	0.471	0.754	0.493	FALSE	FALSE	FALSE	FALSE	FALSE	FALSE	Uncharacterized protein YGL082W OS=Saccharomyces cerevisiae (strain ATCC 204508 / S288c) GN=YGL082W PE=1 SV=1	-0.163	1.01	0.265	1.17	0.428	-0.743
YGP1	P38616	0.896028	0.695978	0.554522	0.794035	0.473019	0.334328	0.985	0.916	0.933	0.936	0.805	0.848	FALSE	FALSE	FALSE	FALSE	FALSE	FALSE	Protein YGP1 OS=Saccharomyces cerevisiae (strain ATCC 204508 / S288c) GN=YGP1 PE=1 SV=2	-0.0873	-0.262	0.398	-0.175	0.485	0.66
YGR130C	P53278	0.295574	0.506746	0.183114	0.687386	0.751591	0.476331	0.945	0.895	0.874	0.93	0.861	0.913	FALSE	FALSE	FALSE	FALSE	FALSE	FALSE	Uncharacterized protein YGR130C OS=Saccharomyces cerevisiae (strain ATCC 204508 / S288c) GN=YGR130C PE=1 SV=1	-0.651	-0.406	-0.843	0.245	-0.192	-0.437
YHB1	P39676	0.348709	0.129649	0.158416	0.520646	0.601573	0.901884	0.956	0.745	0.863	0.916	0.836	0.966	FALSE	FALSE	FALSE	FALSE	FALSE	FALSE	Flavohemoprotein OS=Saccharomyces cerevisiae (strain ATCC 204508 / S288c) GN=YHB1 PE=1 SV=2	-0.335	-0.561	-0.518	-0.227	-0.184	0.0431
YHM2	Q04013	0.336649	0.391206	0.407734	0.0852806	0.0899291	0.975138	0.954	0.875	0.92	0.753	0.456	0.97	FALSE	FALSE	FALSE	FALSE	FALSE	FALSE	Citrate/oxoglutarate carrier protein OS=Saccharomyces cerevisiae (strain ATCC 204508 / S288c) GN=YHM2 PE=1 SV=1	1.14	-1.01	-0.972	-2.14	-2.11	0.036
YHR020W	P38708	0.880892	0.950868	0.968013	0.929652	0.912579	0.982831	0.985	0.932	0.953	0.942	0.88	0.97	FALSE	FALSE	FALSE	FALSE	FALSE	FALSE	Putative proline--tRNA ligase YHR020W OS=Saccharomyces cerevisiae (strain ATCC 204508 / S288c) GN=YHR020W PE=1 SV=1	0.102	0.0419	0.0272	-0.06	-0.0746	-0.0146
YIF1	P53845	0.0606788	0.473897	0.126241	0.202308	0.667958	0.378592	0.638	0.89	0.844	0.852	0.848	0.875	FALSE	FALSE	FALSE	FALSE	FALSE	FALSE	Protein transport protein YIF1 OS=Saccharomyces cerevisiae (strain ATCC 204508 / S288c) GN=YIF1 PE=1 SV=1	-0.512	-0.181	-0.405	0.331	0.107	-0.224
YIL108W	P40483	0.928839	0.0444696	0.0213829	0.0379736	0.0182312	0.681678	0.986	0.528	0.583	0.612	0.117	0.95	FALSE	FALSE	FALSE	FALSE	FALSE	FALSE	Putative zinc metalloproteinase YIL108W OS=Saccharomyces cerevisiae (strain ATCC 204508 / S288c) GN=YIL108W PE=1 SV=1	-0.0258	0.644	0.763	0.67	0.789	0.119
YIM1	P28625	0.884071	0.629249	0.815889	0.734792	0.930474	0.800988	0.985	0.909	0.947	0.933	0.882	0.96	FALSE	FALSE	FALSE	FALSE	FALSE	FALSE	Protein YIM1 OS=Saccharomyces cerevisiae (strain ATCC 204508 / S288c) GN=YIM1 PE=1 SV=2	-0.0619	-0.206	-0.099	-0.144	-0.037	0.107
YIP1	P53039	0.169895	0.650351	0.769118	0.336203	0.104979	0.459596	0.889	0.911	0.945	0.891	0.497	0.908	FALSE	FALSE	FALSE	FALSE	FALSE	FALSE	Protein transport protein YIP1 OS=Saccharomyces cerevisiae (strain ATCC 204508 / S288c) GN=YIP1 PE=1 SV=1	-1.22	-0.385	0.249	0.832	1.47	0.634
YIP3	P53633	0.471686	0.795178	0.795709	0.333974	0.640292	0.605921	0.969	0.923	0.946	0.89	0.843	0.94	FALSE	FALSE	FALSE	FALSE	FALSE	FALSE	Prenylated Rab acceptor 1 OS=Saccharomyces cerevisiae (strain ATCC 204508 / S288c) GN=YIP3 PE=1 SV=2	-0.17	0.0607	-0.0605	0.231	0.11	-0.121
YIP4	P53093	0.29488	0.735726	0.388636	0.176652	0.842749	0.239999	0.945	0.919	0.918	0.839	0.872	0.749	FALSE	FALSE	FALSE	FALSE	FALSE	FALSE	Protein YIP4 OS=Saccharomyces cerevisiae (strain ATCC 204508 / S288c) GN=YIP4 PE=1 SV=2	0.65	-0.204	0.53	-0.854	-0.12	0.735
YIP5	P53108	0.155262	0.813386	0.529105	0.224863	0.397937	0.690843	0.875	0.924	0.931	0.861	0.78	0.951	FALSE	FALSE	FALSE	FALSE	FALSE	FALSE	Protein YIP5 OS=Saccharomyces cerevisiae (strain ATCC 204508 / S288c) GN=YIP5 PE=1 SV=1	-0.661	-0.104	-0.281	0.556	0.38	-0.176
YIR035C	P40579	0.701212	0.0412974	0.0994197	0.020814	0.0511796	0.614495	0.981	0.51	0.821	0.479	0.31	0.941	FALSE	FALSE	FALSE	FALSE	FALSE	FALSE	Uncharacterized oxidoreductase YIR035C OS=Saccharomyces cerevisiae (strain ATCC 204508 / S288c) GN=YIR035C PE=1 SV=1	-0.108	0.637	0.495	0.745	0.603	-0.142
YJL055W	P47044	0.474852	0.821202	0.60809	0.352571	0.231765	0.772345	0.97	0.925	0.937	0.894	0.683	0.958	FALSE	FALSE	FALSE	FALSE	FALSE	FALSE	LOG family protein YJL055W OS=Saccharomyces cerevisiae (strain ATCC 204508 / S288c) GN=YJL055W PE=1 SV=1	-0.366	0.114	0.261	0.48	0.627	0.147
YJL171C	P46992	0.179756	0.19091	0.681912	0.0170426	0.0914397	0.350449	0.897	0.801	0.941	0.431	0.461	0.859	FALSE	FALSE	FALSE	FALSE	FALSE	FALSE	Cell wall protein YJL171C OS=Saccharomyces cerevisiae (strain ATCC 204508 / S288c) GN=YJL171C PE=1 SV=2	-0.352	0.342	0.103	0.694	0.455	-0.239
YJU3	P28321	0.184221	0.675178	0.911789	0.0924168	0.154438	0.757058	0.9	0.914	0.951	0.764	0.594	0.957	FALSE	FALSE	FALSE	FALSE	FALSE	FALSE	Monoglyceride lipase OS=Saccharomyces cerevisiae (strain ATCC 204508 / S288c) GN=YJU3 PE=1 SV=2	-0.624	0.189	0.0498	0.813	0.673	-0.139
YKL033W-A	Q86ZR7	0.449009	0.0390094	0.0241896	0.145257	0.0929674	0.788553	0.967	0.496	0.608	0.82	0.465	0.959	FALSE	FALSE	FALSE	FALSE	FALSE	FALSE	Putative uncharacterized hydrolase YKL033W-A OS=Saccharomyces cerevisiae (strain ATCC 204508 / S288c) GN=YKL033W-A PE=3 SV=2	0.241	0.724	0.809	0.483	0.567	0.0844
YKL077W	P36081	0.427871	0.766028	0.207296	0.614225	0.614021	0.322178	0.965	0.921	0.882	0.925	0.838	0.839	FALSE	FALSE	FALSE	FALSE	FALSE	FALSE	Uncharacterized protein YKL077W OS=Saccharomyces cerevisiae (strain ATCC 204508 / S288c) GN=YKL077W PE=1 SV=1	-0.312	-0.116	-0.509	0.197	-0.197	-0.393
YKL100C	P34248	0.71884	0.571102	0.858093	0.833972	0.855514	0.696109	0.981	0.903	0.949	0.938	0.874	0.951	FALSE	FALSE	FALSE	FALSE	FALSE	FALSE	Probable intramembrane protease YKL100C OS=Saccharomyces cerevisiae (strain ATCC 204508 / S288c) GN=YKL100C PE=1 SV=1	0.162	0.257	0.0805	0.0944	-0.0819	-0.176
YKR018C	P36114	0.866506	0.983271	0.989217	0.850079	0.877129	0.972492	0.985	0.934	0.953	0.939	0.876	0.97	FALSE	FALSE	FALSE	FALSE	FALSE	FALSE	Mitochondrial outer membrane protein YKR018C OS=Saccharomyces cerevisiae (strain ATCC 204508 / S288c) GN=YKR018C PE=1 SV=1	0.0689	-0.00859	0.00554	-0.0775	-0.0634	0.0141
YKT6	P36015	0.270001	0.151233	0.167241	0.708586	0.755354	0.949993	0.939	0.769	0.867	0.931	0.861	0.969	FALSE	FALSE	FALSE	FALSE	FALSE	FALSE	Synaptobrevin homolog YKT6 OS=Saccharomyces cerevisiae (strain ATCC 204508 / S288c) GN=YKT6 PE=1 SV=1	-0.232	-0.309	-0.296	-0.0766	-0.0638	0.0128
YLH47	Q06493	0.0745308	0.79231	0.757189	0.11651	0.0433876	0.569336	0.69	0.923	0.945	0.794	0.27	0.934	FALSE	FALSE	FALSE	FALSE	FALSE	FALSE	LETM1 domain-containing protein YLH47, mitochondrial OS=Saccharomyces cerevisiae (strain ATCC 204508 / S288c) GN=YLH47 PE=1 SV=1	0.928	0.126	-0.149	-0.801	-1.08	-0.275
YLR287C	Q05881	0.394146	0.662884	0.82777	0.209602	0.2912	0.825921	0.962	0.913	0.948	0.855	0.727	0.962	FALSE	FALSE	FALSE	FALSE	FALSE	FALSE	Uncharacterized protein YLR287C OS=Saccharomyces cerevisiae (strain ATCC 204508 / S288c) GN=YLR287C PE=1 SV=1	0.843	-0.425	-0.212	-1.27	-1.05	0.214
YLR413W	Q06689	0.875679	0.684513	0.236065	0.801768	0.297287	0.419929	0.985	0.915	0.891	0.936	0.731	0.894	FALSE	FALSE	FALSE	FALSE	FALSE	FALSE	Cell membrane protein YLR413W OS=Saccharomyces cerevisiae (strain ATCC 204508 / S288c) GN=YLR413W PE=1 SV=1	0.252	0.658	1.98	0.405	1.73	1.32
YME1	P32795	0.949837	0.578822	0.666909	0.621674	0.622501	0.332764	0.986	0.904	0.94	0.925	0.84	0.847	FALSE	FALSE	FALSE	FALSE	FALSE	FALSE	Mitochondrial inner membrane i-AAA protease supercomplex subunit YME1 OS=Saccharomyces cerevisiae (strain ATCC 204508 / S288c) GN=YME1 PE=1 SV=1	0.028	0.249	-0.192	0.221	-0.22	-0.441
YME2	P32843	0.445753	0.124756	0.615607	0.400018	0.788684	0.27493	0.967	0.739	0.937	0.902	0.866	0.795	FALSE	FALSE	FALSE	FALSE	FALSE	FALSE	Mitochondrial escape protein 2 OS=Saccharomyces cerevisiae (strain ATCC 204508 / S288c) GN=YME2 PE=1 SV=1	0.424	0.894	0.277	0.47	-0.147	-0.617
YMR027W	Q04371	0.395586	0.185791	0.0251233	0.606643	0.113423	0.257536	0.962	0.797	0.615	0.924	0.517	0.774	FALSE	FALSE	FALSE	FALSE	FALSE	FALSE	Protein-glutamate O-methyltransferase OS=Saccharomyces cerevisiae (strain ATCC 204508 / S288c) GN=YMR027W PE=1 SV=1	0.265	0.424	0.782	0.159	0.517	0.358
YMR178W	Q03219	0.202177	0.379864	0.107599	0.665873	0.697433	0.41762	0.911	0.873	0.829	0.928	0.853	0.893	FALSE	FALSE	FALSE	FALSE	FALSE	FALSE	Uncharacterized protein YMR178W OS=Saccharomyces cerevisiae (strain ATCC 204508 / S288c) GN=YMR178W PE=1 SV=1	0.579	0.39	0.75	-0.189	0.17	0.359
YMR226C	Q05016	0.448237	0.0236573	0.102999	0.0912288	0.340119	0.408314	0.967	0.37	0.824	0.763	0.754	0.889	FALSE	FALSE	FALSE	FALSE	FALSE	FALSE	Uncharacterized oxidoreductase YMR226C OS=Saccharomyces cerevisiae (strain ATCC 204508 / S288c) GN=YMR226C PE=1 SV=1	0.47	1.58	1.07	1.11	0.596	-0.514
YNK1	P36010	0.105094	0.103353	0.0783565	0.992065	0.862829	0.870636	0.795	0.707	0.794	0.945	0.874	0.965	FALSE	FALSE	FALSE	FALSE	FALSE	FALSE	Nucleoside diphosphate kinase OS=Saccharomyces cerevisiae (strain ATCC 204508 / S288c) GN=YNK1 PE=1 SV=1	-0.479	-0.482	-0.527	-0.00275	-0.0478	-0.045
YNL010W	P53981	0.679403	0.229951	0.894226	0.414297	0.778344	0.280212	0.98	0.823	0.95	0.904	0.864	0.801	FALSE	FALSE	FALSE	FALSE	FALSE	FALSE	Uncharacterized phosphatase YNL010W OS=Saccharomyces cerevisiae (strain ATCC 204508 / S288c) GN=YNL010W PE=1 SV=1	-0.0974	-0.292	-0.0312	-0.195	0.0662	0.261
YNL108C	P53929	0.592091	0.936467	0.462042	0.647272	0.21635	0.416964	0.977	0.932	0.926	0.927	0.669	0.893	FALSE	FALSE	FALSE	FALSE	FALSE	FALSE	Uncharacterized protein YNL108C OS=Saccharomyces cerevisiae (strain ATCC 204508 / S288c) GN=YNL108C PE=1 SV=1	-0.271	-0.0401	0.375	0.231	0.646	0.415
YNL115C	P53925	0.853746	0.934284	0.986133	0.789861	0.840173	0.948109	0.985	0.931	0.953	0.936	0.872	0.969	FALSE	FALSE	FALSE	FALSE	FALSE	FALSE	Uncharacterized vacuolar membrane protein YNL115C OS=Saccharomyces cerevisiae (strain ATCC 204508 / S288c) GN=YNL115C PE=1 SV=1	-0.118	0.0527	0.0111	0.171	0.129	-0.0416
YNL181W	P53878	0.0729951	0.38814	0.0694892	0.298588	0.977258	0.28656	0.682	0.875	0.78	0.883	0.886	0.807	FALSE	FALSE	FALSE	FALSE	FALSE	FALSE	Uncharacterized oxidoreductase YNL181W OS=Saccharomyces cerevisiae (strain ATCC 204508 / S288c) GN=YNL181W PE=1 SV=2	1.18	0.531	1.19	-0.645	0.0172	0.662
YNR021W	P53723	0.201929	0.222502	0.263671	0.949666	0.860155	0.909916	0.911	0.82	0.897	0.943	0.874	0.967	FALSE	FALSE	FALSE	FALSE	FALSE	FALSE	UPF0674 endoplasmic reticulum membrane protein YNR021W OS=Saccharomyces cerevisiae (strain ATCC 204508 / S288c) GN=YNR021W PE=1 SV=3	-0.316	-0.301	-0.274	0.015	0.0419	0.0269
YNR034W-A	Q3E841	0.214502	0.0103596	0.0068284	0.100645	0.0672241	0.813664	0.918	0.186	0.323	0.776	0.38	0.961	FALSE	FALSE	FALSE	FALSE	FALSE	FALSE	Uncharacterized protein YNR034W-A OS=Saccharomyces cerevisiae (strain ATCC 204508 / S288c) GN=YNR034W-A PE=1 SV=1	-0.921	-2.18	-2.34	-1.26	-1.42	-0.168
YOP1	Q12402	0.917193	0.309124	0.892258	0.265894	0.810979	0.373186	0.986	0.854	0.95	0.874	0.868	0.872	FALSE	FALSE	FALSE	FALSE	FALSE	FALSE	Protein YOP1 OS=Saccharomyces cerevisiae (strain ATCC 204508 / S288c) GN=YOP1 PE=1 SV=3	0.0267	-0.268	-0.0348	-0.295	-0.0615	0.233
YOR1	P53049	0.0537391	0.0148751	0.00966423	0.475381	0.345161	0.808621	0.624	0.26	0.403	0.912	0.757	0.961	FALSE	FALSE	FALSE	FALSE	FALSE	FALSE	Oligomycin resistance ATP-dependent permease YOR1 OS=Saccharomyces cerevisiae (strain ATCC 204508 / S288c) GN=YOR1 PE=1 SV=1	1.77	2.38	2.58	0.604	0.806	0.203
YOR131C	Q12486	0.0999395	0.683755	0.921313	0.194419	0.117903	0.756943	0.782	0.914	0.951	0.848	0.527	0.957	FALSE	FALSE	FALSE	FALSE	FALSE	FALSE	Putative uncharacterized hydrolase YOR131C OS=Saccharomyces cerevisiae (strain ATCC 204508 / S288c) GN=YOR131C PE=1 SV=1	-0.592	-0.137	-0.0332	0.455	0.559	0.104
YOR283W	Q12040	0.81022	0.211556	0.0596665	0.302427	0.0902906	0.451308	0.984	0.814	0.76	0.884	0.457	0.905	FALSE	FALSE	FALSE	FALSE	FALSE	FALSE	Broad-specificity phosphatase YOR283W OS=Saccharomyces cerevisiae (strain ATCC 204508 / S288c) GN=YOR283W PE=1 SV=1	0.188	1.01	1.61	0.827	1.42	0.596
YPD1	Q07688	0.501165	0.820481	0.614016	0.373671	0.862921	0.468374	0.971	0.925	0.937	0.898	0.874	0.91	FALSE	FALSE	FALSE	FALSE	FALSE	FALSE	Phosphorelay intermediate protein YPD1 OS=Saccharomyces cerevisiae (strain ATCC 204508 / S288c) GN=YPD1 PE=1 SV=1	-0.314	0.105	-0.234	0.419	0.0798	-0.339
YPK1	P12688	0.416459	0.565383	0.516399	0.179347	0.864783	0.233375	0.964	0.903	0.93	0.841	0.875	0.738	FALSE	FALSE	FALSE	FALSE	FALSE	FALSE	Serine/threonine-protein kinase YPK1 OS=Saccharomyces cerevisiae (strain ATCC 204508 / S288c) GN=YPK1 PE=1 SV=2	-0.242	0.17	-0.192	0.411	0.0498	-0.361
YPL199C	Q08954	0.092698	0.796042	0.249454	0.142574	0.54113	0.36136	0.76	0.923	0.894	0.818	0.823	0.866	FALSE	FALSE	FALSE	FALSE	FALSE	FALSE	Smr domain-containing protein YPL199C OS=Saccharomyces cerevisiae (strain ATCC 204508 / S288c) GN=YPL199C PE=1 SV=1	-0.901	-0.129	-0.594	0.772	0.307	-0.465
YPL225W	Q08971	0.73547	0.593663	0.439245	0.842774	0.275422	0.204275	0.982	0.906	0.924	0.938	0.717	0.684	FALSE	FALSE	FALSE	FALSE	FALSE	FALSE	Protein PBDC1 homolog OS=Saccharomyces cerevisiae (strain ATCC 204508 / S288c) GN=YPL225W PE=1 SV=1	-0.072	-0.114	0.167	-0.0422	0.239	0.281
YPL260W	Q08977	0.405236	0.73508	0.803603	0.251234	0.553409	0.559623	0.963	0.919	0.947	0.87	0.825	0.932	FALSE	FALSE	FALSE	FALSE	FALSE	FALSE	UPF0662 protein YPL260W OS=Saccharomyces cerevisiae (strain ATCC 204508 / S288c) GN=YPL260W PE=1 SV=1	-0.358	0.143	-0.105	0.501	0.253	-0.249
YPR063C	Q12160	0.701095	0.179392	0.389482	0.319634	0.625123	0.59939	0.981	0.793	0.918	0.887	0.84	0.939	FALSE	FALSE	FALSE	FALSE	FALSE	FALSE	Uncharacterized protein YPR063C OS=Saccharomyces cerevisiae (strain ATCC 204508 / S288c) GN=YPR063C PE=1 SV=1	0.186	0.68	0.424	0.493	0.238	-0.256
YPR091C	Q06833	0.910897	0.33922	0.436108	0.395087	0.502101	0.851587	0.986	0.863	0.923	0.901	0.813	0.964	FALSE	FALSE	FALSE	FALSE	FALSE	FALSE	Uncharacterized PH domain-containing protein YPR091C OS=Saccharomyces cerevisiae (strain ATCC 204508 / S288c) GN=YPR091C PE=1 SV=1	0.0442	0.386	0.312	0.342	0.268	-0.0739
YPR127W	Q06494	0.609355	0.748527	0.880336	0.411279	0.716952	0.638762	0.977	0.92	0.95	0.903	0.856	0.944	FALSE	FALSE	FALSE	FALSE	FALSE	FALSE	Putative pyridoxal reductase OS=Saccharomyces cerevisiae (strain ATCC 204508 / S288c) GN=YPR127W PE=1 SV=1	0.27	-0.169	0.0792	-0.439	-0.191	0.248
YPR148C	Q06523	0.759257	0.638952	0.806495	0.869354	0.950678	0.821076	0.982	0.91	0.947	0.94	0.884	0.962	FALSE	FALSE	FALSE	FALSE	FALSE	FALSE	Uncharacterized protein YPR148C OS=Saccharomyces cerevisiae (strain ATCC 204508 / S288c) GN=YPR148C PE=1 SV=1	-0.336	-0.516	-0.269	-0.18	0.0677	0.248
YPT1	P01123	0.494422	0.390673	0.178104	0.138721	0.0558652	0.594737	0.971	0.875	0.872	0.815	0.332	0.938	FALSE	FALSE	FALSE	FALSE	FALSE	FALSE	GTP-binding protein YPT1 OS=Saccharomyces cerevisiae (strain ATCC 204508 / S288c) GN=YPT1 PE=1 SV=2	-0.137	0.174	0.28	0.311	0.417	0.106
YPT10	P38146	0.518755	0.407866	0.645242	0.155818	0.850046	0.209919	0.973	0.879	0.939	0.827	0.873	0.696	FALSE	FALSE	FALSE	FALSE	FALSE	FALSE	GTP-binding protein YPT10 OS=Saccharomyces cerevisiae (strain ATCC 204508 / S288c) GN=YPT10 PE=1 SV=2	-0.245	0.317	-0.174	0.562	0.0712	-0.491
YPT31	P38555	0.593909	0.935807	0.446746	0.540691	0.814431	0.402242	0.977	0.931	0.924	0.918	0.869	0.886	FALSE	FALSE	FALSE	FALSE	FALSE	FALSE	GTP-binding protein YPT31/YPT8 OS=Saccharomyces cerevisiae (strain ATCC 204508 / S288c) GN=YPT31 PE=1 SV=3	0.166	-0.0249	0.239	-0.191	0.0726	0.263
YPT32	P51996	0.90622	0.0977392	0.244958	0.119052	0.291318	0.569517	0.986	0.697	0.893	0.797	0.727	0.934	FALSE	FALSE	FALSE	FALSE	FALSE	FALSE	GTP-binding protein YPT32/YPT11 OS=Saccharomyces cerevisiae (strain ATCC 204508 / S288c) GN=YPT32 PE=1 SV=3	0.0255	0.385	0.261	0.359	0.235	-0.124
YPT52	P36018	0.706852	0.683912	0.950371	0.438668	0.661704	0.729685	0.981	0.915	0.952	0.907	0.847	0.954	FALSE	FALSE	FALSE	FALSE	FALSE	FALSE	GTP-binding protein YPT52 OS=Saccharomyces cerevisiae (strain ATCC 204508 / S288c) GN=YPT52 PE=1 SV=1	0.108	-0.117	-0.0179	-0.226	-0.126	0.0994
YPT6	Q99260	0.528317	0.0257562	0.348556	0.0789271	0.748432	0.135401	0.973	0.391	0.913	0.742	0.86	0.559	FALSE	FALSE	FALSE	FALSE	FALSE	FALSE	GTP-binding protein YPT6 OS=Saccharomyces cerevisiae (strain ATCC 204508 / S288c) GN=YPT6 PE=1 SV=1	0.198	0.789	0.298	0.591	0.0999	-0.491
YPT7	P32939	0.729301	0.22511	0.230205	0.371353	0.378836	0.988234	0.982	0.821	0.889	0.897	0.772	0.97	FALSE	FALSE	FALSE	FALSE	FALSE	FALSE	GTP-binding protein YPT7 OS=Saccharomyces cerevisiae (strain ATCC 204508 / S288c) GN=YPT7 PE=1 SV=1	0.0624	0.226	0.224	0.164	0.161	-0.00265
YRA1	Q12159	0.931043	0.108482	0.545442	0.125262	0.602997	0.2834	0.986	0.716	0.933	0.803	0.836	0.804	FALSE	FALSE	FALSE	FALSE	FALSE	FALSE	RNA annealing protein YRA1 OS=Saccharomyces cerevisiae (strain ATCC 204508 / S288c) GN=YRA1 PE=1 SV=2	0.017	0.338	0.12	0.32	0.103	-0.217
YRB1	P41920	0.516376	0.850968	0.871545	0.641734	0.623373	0.979061	0.972	0.927	0.949	0.927	0.84	0.97	FALSE	FALSE	FALSE	FALSE	FALSE	FALSE	Ran-specific GTPase-activating protein 1 OS=Saccharomyces cerevisiae (strain ATCC 204508 / S288c) GN=YRB1 PE=1 SV=1	-0.494	-0.142	-0.122	0.352	0.372	0.0198
YRB2	P40517	0.0769059	0.178935	0.24755	0.612341	0.476479	0.83298	0.701	0.792	0.894	0.924	0.806	0.962	FALSE	FALSE	FALSE	FALSE	FALSE	FALSE	Ran-specific GTPase-activating protein 2 OS=Saccharomyces cerevisiae (strain ATCC 204508 / S288c) GN=YRB2 PE=1 SV=1	-0.594	-0.436	-0.37	0.158	0.223	0.0654
ZEO1	Q08245	0.884654	0.917188	0.637714	0.803541	0.539973	0.712673	0.985	0.93	0.939	0.936	0.822	0.953	FALSE	FALSE	FALSE	FALSE	FALSE	FALSE	Protein ZEO1 OS=Saccharomyces cerevisiae (strain ATCC 204508 / S288c) GN=ZEO1 PE=1 SV=3	0.072	-0.0516	-0.235	-0.124	-0.307	-0.183
ZPR1	P53303	0.0521597	0.382804	0.178324	0.227895	0.470411	0.605607	0.621	0.874	0.872	0.862	0.804	0.94	FALSE	FALSE	FALSE	FALSE	FALSE	FALSE	Zinc finger protein ZPR1 OS=Saccharomyces cerevisiae (strain ATCC 204508 / S288c) GN=ZPR1 PE=1 SV=1	1.15	0.478	0.757	-0.672	-0.393	0.279
ZRC1	P20107	0.664524	0.752793	0.242138	0.458613	0.121465	0.379946	0.98	0.92	0.892	0.91	0.534	0.876	FALSE	FALSE	FALSE	FALSE	FALSE	FALSE	Zinc/cadmium resistance protein OS=Saccharomyces cerevisiae (strain ATCC 204508 / S288c) GN=ZRC1 PE=1 SV=2	0.103	-0.0743	-0.285	-0.177	-0.388	-0.211
ZTA1	P38230	0.690479	0.606775	0.809568	0.905839	0.874172	0.782348	0.98	0.907	0.947	0.941	0.876	0.959	FALSE	FALSE	FALSE	FALSE	FALSE	FALSE	Probable quinone oxidoreductase OS=Saccharomyces cerevisiae (strain ATCC 204508 / S288c) GN=ZTA1 PE=1 SV=1	0.373	0.484	0.225	0.11	-0.148	-0.258
ZUO1	P32527	0.734121	0.380484	0.838061	0.233601	0.588357	0.495491	0.982	0.873	0.948	0.864	0.833	0.918	FALSE	FALSE	FALSE	FALSE	FALSE	FALSE	Zuotin OS=Saccharomyces cerevisiae (strain ATCC 204508 / S288c) GN=ZUO1 PE=1 SV=1	0.0939	-0.246	-0.0564	-0.34	-0.15	0.19

## Sheet: agp2Δ treated (+) vs WT
35 proteins that were significantly differentially expressed in agp2Δ treated (+) vs WT irrespective of drug addition
Gene Name	Protein Accession	agp2Δ untreated (-) vs agp2Δ treated (+) Significant	agp2Δ untreated (-) vs WT untreated (-) Significant	agp2Δ untreated (-) vs WT treated (+) Significant	agp2Δ treated (+) vs WT untreated (-) Significant	agp2Δ treated (+) vs WT treated (+) Significant	WT untreated (-) vs WT treated (+) Significant	Description
ACO1	P19414	FALSE	TRUE	TRUE	TRUE	TRUE	FALSE	Aconitate hydratase, mitochondrial OS=Saccharomyces cerevisiae (strain ATCC 204508 / S288c) GN=ACO1 PE=1 SV=2
ADE17	P38009	FALSE	TRUE	FALSE	TRUE	TRUE	FALSE	Bifunctional purine biosynthesis protein ADE17 OS=Saccharomyces cerevisiae (strain ATCC 204508 / S288c) GN=ADE17 PE=1 SV=2
ADH3	P07246	FALSE	TRUE	TRUE	TRUE	TRUE	FALSE	Alcohol dehydrogenase 3, mitochondrial OS=Saccharomyces cerevisiae (strain ATCC 204508 / S288c) GN=ADH3 PE=1 SV=2
ARO10	Q06408	FALSE	TRUE	FALSE	TRUE	TRUE	FALSE	Transaminated amino acid decarboxylase OS=Saccharomyces cerevisiae (strain ATCC 204508 / S288c) GN=ARO10 PE=1 SV=1
ATP1	P07251	FALSE	TRUE	FALSE	TRUE	TRUE	FALSE	ATP synthase subunit alpha, mitochondrial OS=Saccharomyces cerevisiae (strain ATCC 204508 / S288c) GN=ATP1 PE=1 SV=5
ATP16	Q12165	FALSE	TRUE	TRUE	TRUE	TRUE	FALSE	ATP synthase subunit delta, mitochondrial OS=Saccharomyces cerevisiae (strain ATCC 204508 / S288c) GN=ATP16 PE=1 SV=1
ATP17	Q06405	FALSE	TRUE	TRUE	TRUE	TRUE	FALSE	ATP synthase subunit f, mitochondrial OS=Saccharomyces cerevisiae (strain ATCC 204508 / S288c) GN=ATP17 PE=1 SV=1
ATP20	Q12233	FALSE	TRUE	TRUE	TRUE	TRUE	FALSE	ATP synthase subunit g, mitochondrial OS=Saccharomyces cerevisiae (strain ATCC 204508 / S288c) GN=ATP20 PE=1 SV=1
ATP3	P38077	FALSE	TRUE	TRUE	TRUE	TRUE	FALSE	ATP synthase subunit gamma, mitochondrial OS=Saccharomyces cerevisiae (strain ATCC 204508 / S288c) GN=ATP3 PE=1 SV=1
ATP5	P09457	FALSE	TRUE	TRUE	TRUE	TRUE	FALSE	ATP synthase subunit 5, mitochondrial OS=Saccharomyces cerevisiae (strain ATCC 204508 / S288c) GN=ATP5 PE=1 SV=1
ATP7	P30902	FALSE	TRUE	FALSE	TRUE	TRUE	FALSE	ATP synthase subunit d, mitochondrial OS=Saccharomyces cerevisiae (strain ATCC 204508 / S288c) GN=ATP7 PE=1 SV=2
COX2	P00410	FALSE	TRUE	FALSE	TRUE	TRUE	FALSE	Cytochrome c oxidase subunit 2 OS=Saccharomyces cerevisiae (strain ATCC 204508 / S288c) GN=COX2 PE=1 SV=1
ETR1	P38071	FALSE	TRUE	FALSE	TRUE	TRUE	FALSE	Enoyl-[acyl-carrier protein] reductase [NADPH, B-specific], mitochondrial OS=Saccharomyces cerevisiae (strain ATCC 204508 / S288c) GN=ETR1 PE=1 SV=3
GGC1	P38988	FALSE	TRUE	TRUE	TRUE	TRUE	FALSE	Mitochondrial GTP/GDP carrier protein 1 OS=Saccharomyces cerevisiae (strain ATCC 204508 / S288c) GN=GGC1 PE=1 SV=1
GPP2	P40106	FALSE	TRUE	FALSE	TRUE	TRUE	FALSE	Glycerol-1-phosphate phosphohydrolase 2 OS=Saccharomyces cerevisiae (strain ATCC 204508 / S288c) GN=GPP2 PE=1 SV=1
IDH1	P28834	FALSE	TRUE	TRUE	TRUE	TRUE	FALSE	Isocitrate dehydrogenase [NAD] subunit 1, mitochondrial OS=Saccharomyces cerevisiae (strain ATCC 204508 / S288c) GN=IDH1 PE=1 SV=2
IDH2	P28241	FALSE	TRUE	TRUE	TRUE	TRUE	FALSE	Isocitrate dehydrogenase [NAD] subunit 2, mitochondrial OS=Saccharomyces cerevisiae (strain ATCC 204508 / S288c) GN=IDH2 PE=1 SV=1
ILV1	P00927	FALSE	TRUE	FALSE	TRUE	TRUE	FALSE	Threonine dehydratase, mitochondrial OS=Saccharomyces cerevisiae (strain ATCC 204508 / S288c) GN=ILV1 PE=1 SV=2
LAT1	P12695	FALSE	TRUE	TRUE	TRUE	TRUE	FALSE	Dihydrolipoyllysine-residue acetyltransferase component of pyruvate dehydrogenase complex, mitochondrial OS=Saccharomyces cerevisiae (strain ATCC 204508 / S288c) GN=LAT1 PE=1 SV=1
LEU4	P06208	FALSE	TRUE	TRUE	TRUE	TRUE	FALSE	2-isopropylmalate synthase OS=Saccharomyces cerevisiae (strain ATCC 204508 / S288c) GN=LEU4 PE=1 SV=1
LPD1	P09624	FALSE	TRUE	TRUE	TRUE	TRUE	FALSE	Dihydrolipoyl dehydrogenase, mitochondrial OS=Saccharomyces cerevisiae (strain ATCC 204508 / S288c) GN=LPD1 PE=1 SV=1
MET14	Q02196	FALSE	TRUE	TRUE	TRUE	TRUE	FALSE	Adenylyl-sulfate kinase OS=Saccharomyces cerevisiae (strain ATCC 204508 / S288c) GN=MET14 PE=1 SV=1
MGM101	P32787	FALSE	TRUE	TRUE	TRUE	TRUE	FALSE	Mitochondrial genome maintenance protein MGM101 OS=Saccharomyces cerevisiae (strain ATCC 204508 / S288c) GN=MGM101 PE=1 SV=1
MIC60	P36112	FALSE	FALSE	FALSE	TRUE	TRUE	FALSE	MICOS complex subunit MIC60 OS=Saccharomyces cerevisiae (strain ATCC 204508 / S288c) GN=MIC60 PE=1 SV=1
MIR1	P23641	FALSE	FALSE	FALSE	TRUE	TRUE	FALSE	Mitochondrial phosphate carrier protein OS=Saccharomyces cerevisiae (strain ATCC 204508 / S288c) GN=MIR1 PE=1 SV=1
MMF1	P40185	FALSE	TRUE	FALSE	TRUE	TRUE	FALSE	Protein MMF1, mitochondrial OS=Saccharomyces cerevisiae (strain ATCC 204508 / S288c) GN=MMF1 PE=1 SV=1
MNP1	P53163	FALSE	TRUE	TRUE	TRUE	TRUE	FALSE	54S ribosomal protein L12, mitochondrial OS=Saccharomyces cerevisiae (strain ATCC 204508 / S288c) GN=MNP1 PE=1 SV=1
OAC1	P32332	FALSE	TRUE	TRUE	TRUE	TRUE	FALSE	Mitochondrial oxaloacetate transport protein OS=Saccharomyces cerevisiae (strain ATCC 204508 / S288c) GN=OAC1 PE=1 SV=1
PDA1	P16387	FALSE	TRUE	TRUE	TRUE	TRUE	FALSE	Pyruvate dehydrogenase E1 component subunit alpha, mitochondrial OS=Saccharomyces cerevisiae (strain ATCC 204508 / S288c) GN=PDA1 PE=1 SV=2
PDB1	P32473	FALSE	TRUE	FALSE	TRUE	TRUE	FALSE	Pyruvate dehydrogenase E1 component subunit beta, mitochondrial OS=Saccharomyces cerevisiae (strain ATCC 204508 / S288c) GN=PDB1 PE=1 SV=2
PDR16	P53860	FALSE	TRUE	TRUE	TRUE	TRUE	FALSE	Phosphatidylinositol transfer protein PDR16 OS=Saccharomyces cerevisiae (strain ATCC 204508 / S288c) GN=PDR16 PE=1 SV=1
PDR5	P33302	FALSE	TRUE	TRUE	TRUE	TRUE	FALSE	Pleiotropic ABC efflux transporter of multiple drugs OS=Saccharomyces cerevisiae (strain ATCC 204508 / S288c) GN=PDR5 PE=1 SV=1
PDX1	P16451	FALSE	TRUE	TRUE	TRUE	TRUE	FALSE	Pyruvate dehydrogenase complex protein X component, mitochondrial OS=Saccharomyces cerevisiae (strain ATCC 204508 / S288c) GN=PDX1 PE=1 SV=1
TDA1	Q03533	FALSE	TRUE	TRUE	TRUE	TRUE	FALSE	Serine/threonine-protein kinase TDA1 OS=Saccharomyces cerevisiae (strain ATCC 204508 / S288c) GN=TDA1 PE=1 SV=1
TIM11	P81449	FALSE	TRUE	TRUE	TRUE	TRUE	FALSE	ATP synthase subunit e, mitochondrial OS=Saccharomyces cerevisiae (strain ATCC 204508 / S288c) GN=TIM11 PE=1 SV=2

## Sheet: agp2Δ untreated (-) vs WT
31 proteins that were significantly differentially expressed in agp2Δ untreated (-) and WT irrespective of drug addition
Gene Name	Protein Accession	agp2Δ untreated (-) vs agp2Δ treated (+) Significant	agp2Δ untreated (-) vs WT untreated (-) Significant	agp2Δ untreated (-) vs WT treated (+) Significant	agp2Δ treated (+) vs WT untreated (-) Significant	agp2Δ treated (+) vs WT treated (+) Significant	WT untreated (-) vs WT treated (+) Significant	Description
ACO1	P19414	FALSE	TRUE	TRUE	TRUE	TRUE	FALSE	Aconitate hydratase, mitochondrial OS=Saccharomyces cerevisiae (strain ATCC 204508 / S288c) GN=ACO1 PE=1 SV=2
ADH3	P07246	FALSE	TRUE	TRUE	TRUE	TRUE	FALSE	Alcohol dehydrogenase 3, mitochondrial OS=Saccharomyces cerevisiae (strain ATCC 204508 / S288c) GN=ADH3 PE=1 SV=2
AKR1	P39010	FALSE	TRUE	TRUE	FALSE	FALSE	FALSE	Palmitoyltransferase AKR1 OS=Saccharomyces cerevisiae (strain ATCC 204508 / S288c) GN=AKR1 PE=1 SV=1
ATP16	Q12165	FALSE	TRUE	TRUE	TRUE	TRUE	FALSE	ATP synthase subunit delta, mitochondrial OS=Saccharomyces cerevisiae (strain ATCC 204508 / S288c) GN=ATP16 PE=1 SV=1
ATP17	Q06405	FALSE	TRUE	TRUE	TRUE	TRUE	FALSE	ATP synthase subunit f, mitochondrial OS=Saccharomyces cerevisiae (strain ATCC 204508 / S288c) GN=ATP17 PE=1 SV=1
ATP20	Q12233	FALSE	TRUE	TRUE	TRUE	TRUE	FALSE	ATP synthase subunit g, mitochondrial OS=Saccharomyces cerevisiae (strain ATCC 204508 / S288c) GN=ATP20 PE=1 SV=1
ATP3	P38077	FALSE	TRUE	TRUE	TRUE	TRUE	FALSE	ATP synthase subunit gamma, mitochondrial OS=Saccharomyces cerevisiae (strain ATCC 204508 / S288c) GN=ATP3 PE=1 SV=1
ATP5	P09457	FALSE	TRUE	TRUE	TRUE	TRUE	FALSE	ATP synthase subunit 5, mitochondrial OS=Saccharomyces cerevisiae (strain ATCC 204508 / S288c) GN=ATP5 PE=1 SV=1
FSF1	Q12029	FALSE	TRUE	TRUE	FALSE	TRUE	FALSE	Probable mitochondrial transport protein FSF1 OS=Saccharomyces cerevisiae (strain ATCC 204508 / S288c) GN=FSF1 PE=1 SV=1
FUM1	P08417	FALSE	TRUE	TRUE	TRUE	FALSE	FALSE	Fumarate hydratase, mitochondrial OS=Saccharomyces cerevisiae (strain ATCC 204508 / S288c) GN=FUM1 PE=1 SV=2
GGC1	P38988	FALSE	TRUE	TRUE	TRUE	TRUE	FALSE	Mitochondrial GTP/GDP carrier protein 1 OS=Saccharomyces cerevisiae (strain ATCC 204508 / S288c) GN=GGC1 PE=1 SV=1
IDH1	P28834	FALSE	TRUE	TRUE	TRUE	TRUE	FALSE	Isocitrate dehydrogenase [NAD] subunit 1, mitochondrial OS=Saccharomyces cerevisiae (strain ATCC 204508 / S288c) GN=IDH1 PE=1 SV=2
IDH2	P28241	FALSE	TRUE	TRUE	TRUE	TRUE	FALSE	Isocitrate dehydrogenase [NAD] subunit 2, mitochondrial OS=Saccharomyces cerevisiae (strain ATCC 204508 / S288c) GN=IDH2 PE=1 SV=1
ISD11	Q6Q560	FALSE	TRUE	TRUE	FALSE	FALSE	FALSE	Protein ISD11 OS=Saccharomyces cerevisiae (strain ATCC 204508 / S288c) GN=ISD11 PE=1 SV=1
LAT1	P12695	FALSE	TRUE	TRUE	TRUE	TRUE	FALSE	Dihydrolipoyllysine-residue acetyltransferase component of pyruvate dehydrogenase complex, mitochondrial OS=Saccharomyces cerevisiae (strain ATCC 204508 / S288c) GN=LAT1 PE=1 SV=1
LEU4	P06208	FALSE	TRUE	TRUE	TRUE	TRUE	FALSE	2-isopropylmalate synthase OS=Saccharomyces cerevisiae (strain ATCC 204508 / S288c) GN=LEU4 PE=1 SV=1
LPD1	P09624	FALSE	TRUE	TRUE	TRUE	TRUE	FALSE	Dihydrolipoyl dehydrogenase, mitochondrial OS=Saccharomyces cerevisiae (strain ATCC 204508 / S288c) GN=LPD1 PE=1 SV=1
MET14	Q02196	FALSE	TRUE	TRUE	TRUE	TRUE	FALSE	Adenylyl-sulfate kinase OS=Saccharomyces cerevisiae (strain ATCC 204508 / S288c) GN=MET14 PE=1 SV=1
MGM101	P32787	FALSE	TRUE	TRUE	TRUE	TRUE	FALSE	Mitochondrial genome maintenance protein MGM101 OS=Saccharomyces cerevisiae (strain ATCC 204508 / S288c) GN=MGM101 PE=1 SV=1
MNP1	P53163	FALSE	TRUE	TRUE	TRUE	TRUE	FALSE	54S ribosomal protein L12, mitochondrial OS=Saccharomyces cerevisiae (strain ATCC 204508 / S288c) GN=MNP1 PE=1 SV=1
OAC1	P32332	FALSE	TRUE	TRUE	TRUE	TRUE	FALSE	Mitochondrial oxaloacetate transport protein OS=Saccharomyces cerevisiae (strain ATCC 204508 / S288c) GN=OAC1 PE=1 SV=1
PDA1	P16387	FALSE	TRUE	TRUE	TRUE	TRUE	FALSE	Pyruvate dehydrogenase E1 component subunit alpha, mitochondrial OS=Saccharomyces cerevisiae (strain ATCC 204508 / S288c) GN=PDA1 PE=1 SV=2
PDR15	Q04182	FALSE	TRUE	TRUE	FALSE	TRUE	FALSE	ATP-dependent permease PDR15 OS=Saccharomyces cerevisiae (strain ATCC 204508 / S288c) GN=PDR15 PE=1 SV=1
PDR16	P53860	FALSE	TRUE	TRUE	TRUE	TRUE	FALSE	Phosphatidylinositol transfer protein PDR16 OS=Saccharomyces cerevisiae (strain ATCC 204508 / S288c) GN=PDR16 PE=1 SV=1
PDR5	P33302	FALSE	TRUE	TRUE	TRUE	TRUE	FALSE	Pleiotropic ABC efflux transporter of multiple drugs OS=Saccharomyces cerevisiae (strain ATCC 204508 / S288c) GN=PDR5 PE=1 SV=1
PDX1	P16451	FALSE	TRUE	TRUE	TRUE	TRUE	FALSE	Pyruvate dehydrogenase complex protein X component, mitochondrial OS=Saccharomyces cerevisiae (strain ATCC 204508 / S288c) GN=PDX1 PE=1 SV=1
RPS17A	P02407	FALSE	TRUE	TRUE	FALSE	FALSE	FALSE	40S ribosomal protein S17-A OS=Saccharomyces cerevisiae (strain ATCC 204508 / S288c) GN=RPS17A PE=1 SV=1
RPS29A	P41057	FALSE	TRUE	TRUE	FALSE	FALSE	FALSE	40S ribosomal protein S29-A OS=Saccharomyces cerevisiae (strain ATCC 204508 / S288c) GN=RPS29A PE=1 SV=3
RPS30A	P0CX33	FALSE	TRUE	TRUE	FALSE	FALSE	FALSE	40S ribosomal protein S30-A OS=Saccharomyces cerevisiae (strain ATCC 204508 / S288c) GN=RPS30A PE=1 SV=1
TDA1	Q03533	FALSE	TRUE	TRUE	TRUE	TRUE	FALSE	Serine/threonine-protein kinase TDA1 OS=Saccharomyces cerevisiae (strain ATCC 204508 / S288c) GN=TDA1 PE=1 SV=1
TIM11	P81449	FALSE	TRUE	TRUE	TRUE	TRUE	FALSE	ATP synthase subunit e, mitochondrial OS=Saccharomyces cerevisiae (strain ATCC 204508 / S288c) GN=TIM11 PE=1 SV=2

## Sheet: agp2Δ vs WT
23 proteins that were significantly differentially expressed in agp2Δ vs WT irrespective of drug addition
Gene Name	Protein Accession	agp2Δ untreated (-) vs agp2Δ treated (+) Significant	agp2Δ untreated (-) vs WT untreated (-) Significant	agp2Δ untreated (-) vs WT treated (+) Significant	agp2Δ treated (+) vs WT untreated (-) Significant	agp2Δ treated (+) vs WT treated (+) Significant	WT untreated (-) vs WT treated (+) Significant	Description
ACO1	P19414	FALSE	TRUE	TRUE	TRUE	TRUE	FALSE	Aconitate hydratase, mitochondrial OS=Saccharomyces cerevisiae (strain ATCC 204508 / S288c) GN=ACO1 PE=1 SV=2
ADH3	P07246	FALSE	TRUE	TRUE	TRUE	TRUE	FALSE	Alcohol dehydrogenase 3, mitochondrial OS=Saccharomyces cerevisiae (strain ATCC 204508 / S288c) GN=ADH3 PE=1 SV=2
ATP16	Q12165	FALSE	TRUE	TRUE	TRUE	TRUE	FALSE	ATP synthase subunit delta, mitochondrial OS=Saccharomyces cerevisiae (strain ATCC 204508 / S288c) GN=ATP16 PE=1 SV=1
ATP17	Q06405	FALSE	TRUE	TRUE	TRUE	TRUE	FALSE	ATP synthase subunit f, mitochondrial OS=Saccharomyces cerevisiae (strain ATCC 204508 / S288c) GN=ATP17 PE=1 SV=1
ATP20	Q12233	FALSE	TRUE	TRUE	TRUE	TRUE	FALSE	ATP synthase subunit g, mitochondrial OS=Saccharomyces cerevisiae (strain ATCC 204508 / S288c) GN=ATP20 PE=1 SV=1
ATP3	P38077	FALSE	TRUE	TRUE	TRUE	TRUE	FALSE	ATP synthase subunit gamma, mitochondrial OS=Saccharomyces cerevisiae (strain ATCC 204508 / S288c) GN=ATP3 PE=1 SV=1
ATP5	P09457	FALSE	TRUE	TRUE	TRUE	TRUE	FALSE	ATP synthase subunit 5, mitochondrial OS=Saccharomyces cerevisiae (strain ATCC 204508 / S288c) GN=ATP5 PE=1 SV=1
GGC1	P38988	FALSE	TRUE	TRUE	TRUE	TRUE	FALSE	Mitochondrial GTP/GDP carrier protein 1 OS=Saccharomyces cerevisiae (strain ATCC 204508 / S288c) GN=GGC1 PE=1 SV=1
IDH1	P28834	FALSE	TRUE	TRUE	TRUE	TRUE	FALSE	Isocitrate dehydrogenase [NAD] subunit 1, mitochondrial OS=Saccharomyces cerevisiae (strain ATCC 204508 / S288c) GN=IDH1 PE=1 SV=2
IDH2	P28241	FALSE	TRUE	TRUE	TRUE	TRUE	FALSE	Isocitrate dehydrogenase [NAD] subunit 2, mitochondrial OS=Saccharomyces cerevisiae (strain ATCC 204508 / S288c) GN=IDH2 PE=1 SV=1
LAT1	P12695	FALSE	TRUE	TRUE	TRUE	TRUE	FALSE	Dihydrolipoyllysine-residue acetyltransferase component of pyruvate dehydrogenase complex, mitochondrial OS=Saccharomyces cerevisiae (strain ATCC 204508 / S288c) GN=LAT1 PE=1 SV=1
LEU4	P06208	FALSE	TRUE	TRUE	TRUE	TRUE	FALSE	2-isopropylmalate synthase OS=Saccharomyces cerevisiae (strain ATCC 204508 / S288c) GN=LEU4 PE=1 SV=1
LPD1	P09624	FALSE	TRUE	TRUE	TRUE	TRUE	FALSE	Dihydrolipoyl dehydrogenase, mitochondrial OS=Saccharomyces cerevisiae (strain ATCC 204508 / S288c) GN=LPD1 PE=1 SV=1
MET14	Q02196	FALSE	TRUE	TRUE	TRUE	TRUE	FALSE	Adenylyl-sulfate kinase OS=Saccharomyces cerevisiae (strain ATCC 204508 / S288c) GN=MET14 PE=1 SV=1
MGM101	P32787	FALSE	TRUE	TRUE	TRUE	TRUE	FALSE	Mitochondrial genome maintenance protein MGM101 OS=Saccharomyces cerevisiae (strain ATCC 204508 / S288c) GN=MGM101 PE=1 SV=1
MNP1	P53163	FALSE	TRUE	TRUE	TRUE	TRUE	FALSE	54S ribosomal protein L12, mitochondrial OS=Saccharomyces cerevisiae (strain ATCC 204508 / S288c) GN=MNP1 PE=1 SV=1
OAC1	P32332	FALSE	TRUE	TRUE	TRUE	TRUE	FALSE	Mitochondrial oxaloacetate transport protein OS=Saccharomyces cerevisiae (strain ATCC 204508 / S288c) GN=OAC1 PE=1 SV=1
PDA1	P16387	FALSE	TRUE	TRUE	TRUE	TRUE	FALSE	Pyruvate dehydrogenase E1 component subunit alpha, mitochondrial OS=Saccharomyces cerevisiae (strain ATCC 204508 / S288c) GN=PDA1 PE=1 SV=2
PDR16	P53860	FALSE	TRUE	TRUE	TRUE	TRUE	FALSE	Phosphatidylinositol transfer protein PDR16 OS=Saccharomyces cerevisiae (strain ATCC 204508 / S288c) GN=PDR16 PE=1 SV=1
PDR5	P33302	FALSE	TRUE	TRUE	TRUE	TRUE	FALSE	Pleiotropic ABC efflux transporter of multiple drugs OS=Saccharomyces cerevisiae (strain ATCC 204508 / S288c) GN=PDR5 PE=1 SV=1
PDX1	P16451	FALSE	TRUE	TRUE	TRUE	TRUE	FALSE	Pyruvate dehydrogenase complex protein X component, mitochondrial OS=Saccharomyces cerevisiae (strain ATCC 204508 / S288c) GN=PDX1 PE=1 SV=1
TDA1	Q03533	FALSE	TRUE	TRUE	TRUE	TRUE	FALSE	Serine/threonine-protein kinase TDA1 OS=Saccharomyces cerevisiae (strain ATCC 204508 / S288c) GN=TDA1 PE=1 SV=1
TIM11	P81449	FALSE	TRUE	TRUE	TRUE	TRUE	FALSE	ATP synthase subunit e, mitochondrial OS=Saccharomyces cerevisiae (strain ATCC 204508 / S288c) GN=TIM11 PE=1 SV=2
