# Supplementary material for: Loss of the yeast transporter Agp2 upregulates the pleiotropic drug-resistant pump Pdr5 and confers resistance to the protein synthesis inhibitor cycloheximide
Source: PLoS One. 2024 May 22;19(5):e0303747. doi: 10.1371/journal.pone.0303747 (PMC11111045; doi:10.1371/journal.pone.0303747)
Supplement: S5 Table — (XLSX) [file pone.0303747.s020.xlsx]

## Sheet: Sheet1
Gene name	Protein.IDs	Protein.Description	Cluster	Mitochondrial protein	Functional category
ACO1	P19414	Aconitate hydratase, mitochondrial	4	Yes	Genome Maintenance			Increased expression in agp2Δ mutant and Decreased in WT
ADH3	P07246	Alcohol dehydrogenase 3, mitochondrial	4	Yes	Oxidoreductase			Increased expression in WT and Decreased in agp2Δ mutant
AIM9	P40053	Altered inheritance of mitochondria protein 9, mitochondrial	6	Yes	Mitochondrial Protein
ATP1	P07251	ATP synthase subunit alpha, mitochondrial	2	Yes	ATP Synthase
ATP16	Q12165	ATP synthase subunit delta, mitochondrial	1	Yes	ATP Synthase
ATP17	Q06405	ATP synthase subunit f, mitochondrial	1	Yes	ATP Synthase
ATP2	P00830	ATP synthase subunit beta, mitochondrial	3	Yes	ATP Synthase
ATP20	Q12233	ATP synthase subunit g, mitochondrial	1	Yes	ATP Synthase
ATP3	P38077	ATP synthase subunit gamma, mitochondrial	2	Yes	ATP Synthase
ATP4	P05626	ATP synthase subunit 4, mitochondrial	2	Yes	ATP Synthase
ATP5	P09457	ATP synthase subunit 5, mitochondrial	2	Yes	ATP Synthase
ATP7	P30902	ATP synthase subunit d, mitochondrial	2	Yes	ATP Synthase
BGL2	P15703	Glucan 1,3-beta-glucosidase	5	Yes	Cell wall Organization
BNA4	P38169	Kynurenine 3-monooxygenase	3	Yes	Cofactors
CIR2	Q08822	Probable electron transfer flavoprotein-ubiquinone oxidoreductase, mitochondrial	3	Yes	Iron-Sulfur clusters
COR1	P07256	Cytochrome b-c1 complex subunit 1, mitochondrial	2	Yes	Oxidative Phosphorylation
COX13	P32799	Cytochrome c oxidase subunit 6A, mitochondrial	2	Yes	Oxidative Phosphorylation
COX15	P40086	Cytochrome c oxidase assembly protein COX15	2	Yes	Heme Biosynthesis
COX2	P00410	Cytochrome c oxidase subunit 2	1	Yes	Oxidative Phosphorylation
COX4	P04037	Cytochrome c oxidase subunit 4, mitochondrial	2	Yes	Oxidative Phosphorylation
COX9	P07255	Cytochrome c oxidase subunit 7A	2	Yes	Oxidative Phosphorylation
CYT1	P07143	Cytochrome c1, heme protein, mitochondrial	2	Yes	Oxidative Phosphorylation
DIC1	Q06143	Mitochondrial dicarboxylate transporter	4	Yes	Mitochondrial Transport
ENO1	P00924	Enolase 1	4	Yes	Glycolysis
ETR1	P38071	Enoyl-[acyl-carrier protein] reductase [NADPH, B-specific], mitochondrial	4	Yes	Fatty acid synthesis
FSF1	Q12029	Probable mitochondrial transport protein FSF1	6	Yes	Mitochondrial Transport
FUM1	P08417	Fumarate hydratase, mitochondrial	4	Yes	TCA cycle
GGC1	P38988	Mitochondrial GTP/GDP carrier protein 1	3	Yes	Genome Maintenance
HEM15	P16622	Ferrochelatase, mitochondrial	6	Yes	Heme Biosynthesis
IDH1	P28834	Isocitrate dehydrogenase [NAD] subunit 1, mitochondrial	4	Yes	TCA cycle
IDH2	P28241	Isocitrate dehydrogenase [NAD] subunit 2, mitochondrial	4	Yes	TCA cycle
ILV1	P00927	Threonine dehydratase, mitochondrial	6	Yes	Amino Acid Biosynthesis
IML2	P47031	Mitochondrial outer membrane protein IML2	4	Yes	Mitochondrial Protein
ISD11	Q6Q560	Protein ISD11	6	Yes	Iron-Sulfur clusters
KGD2	P19262	Dihydrolipoyllysine-residue succinyltransferase component of 2-oxoglutarate dehydrogenase complex, mitochondrial	3	Yes	Genome Maintenance
LAT1	P12695	Dihydrolipoyllysine-residue acetyltransferase component of pyruvate dehydrogenase complex, mitochondrial	3	Yes	Cofactors
LEU4	P06208	2-isopropylmalate synthase	4	Yes	Amino Acid Biosynthesis
LPD1	P09624	Dihydrolipoyl dehydrogenase, mitochondrial	3	Yes	TCA cycle
MAM33	P40513	Mitochondrial acidic protein MAM33	4	Yes	Oxidative Phosphorylation
MGM101	P32787	Mitochondrial genome maintenance protein MGM101	4	Yes	Genome Maintenance
MIC10	Q96VH5	MICOS complex subunit MIC10	3	Yes	Cristae formation
MIC26	P50087	MICOS subunit MIC26	6	Yes	Cristae formation
MIC60	P36112	MICOS complex subunit MIC60	3	Yes	Cristae formation
MIR1	P23641	Mitochondrial phosphate carrier protein	3	Yes	Mitochondrial Transport
MMF1	P40185	Protein MMF1, mitochondrial	4	Yes	Amino Acid Biosynthesis
MNP1	P53163	54S ribosomal protein L12, mitochondrial	4	Yes	Mitochondrial Ribosome
OAC1	P32332	Mitochondrial oxaloacetate transport protein	1	Yes	Mitochondrial Transport
PDA1	P16387	Pyruvate dehydrogenase E1 component subunit alpha, mitochondrial	6	Yes	Cofactors
PDB1	P32473	Pyruvate dehydrogenase E1 component subunit beta, mitochondrial	6	Yes	Cofactors
PDX1	P16451	Pyruvate dehydrogenase complex protein X component, mitochondrial	3	Yes	Cofactors
PET9	P18239	ADP,ATP carrier protein 2	3	Yes	Mitochondrial Transport
QCR2	P07257	Cytochrome b-c1 complex subunit 2, mitochondrial	2	Yes	Oxidative Phosphorylation
RIP1	P08067	Cytochrome b-c1 complex subunit Rieske, mitochondrial	2	Yes	Oxidative Phosphorylation
SDH4	P37298	Succinate dehydrogenase [ubiquinone] cytochrome b small subunit, mitochondrial	2	Yes	Oxidative Phosphorylation
TDH1	P00360	Glyceraldehyde-3-phosphate dehydrogenase 1	4	Yes	Glycolysis
TIM11	P81449	ATP synthase subunit e, mitochondrial	1	Yes	ATP Synthase
YTA12	P40341	Mitochondrial respiratory chain complexes assembly protein YTA12	3	Yes	Chaperones and Proteases
AKR1	P39010	Palmitoyltransferase AKR1	4		Palmitoyltransferase
ERG12	P07277	Mevalonate kinase	4		Mevalonate pathway
GPP2	P40106	Glycerol-1-phosphate phosphohydrolase 2	4		Glycerol Biosynthesis
MET14	Q02196	Adenylyl-sulfate kinase	4		Amino Acid Biosynthesis
MET5	P47169	Sulfite reductase [NADPH] subunit beta	4		Amino Acid Biosynthesis
PDR15	Q04182	ATP-dependent permease PDR15	4		Pleiotropic Drug Resistance
PDR16	P53860	Phosphatidylinositol transfer protein PDR16	4		Pleiotropic Drug Resistance
PDR5	P33302	Pleiotropic ABC efflux transporter of multiple drugs	4		Pleiotropic Drug Resistance
PFK2	P16862	ATP-dependent 6-phosphofructokinase subunit beta	4		Glycolysis
SCS7	Q03529	Ceramide very long chain fatty acid hydroxylase SCS7	4		Fatty acid synthesis
SEC72	P39742	Translocation protein SEC72	4		Endoplasmic Reticulum protein
SNQ2	P32568	Protein SNQ2	4		Pleiotropic Drug Resistance
SSA1	P10591	Heat shock protein SSA1	4		Chaperones and Proteases
TDA1	Q03533	Serine/threonine-protein kinase TDA1	4		Protein serine/threonine kinase
YDR476C	Q03362	Uncharacterized protein YDR476C	4		Endoplasmic Reticulum protein
ADE17	P38009	Bifunctional purine biosynthesis protein ADE17	6		Nucleotide biosynthesis
ARO10	Q06408	Transaminated amino acid decarboxylase	2		Ehrlich pathway
OLE1	P21147	Acyl-CoA desaturase 1	5		Fatty acid synthesis
RPL19A	P0CX82	60S ribosomal protein L19-A	6		Ribosomal protein
RPL35A	P0CX84	60S ribosomal protein L35-A	6		Ribosomal protein
RPS17A	P02407	40S ribosomal protein S17-A	6		Ribosomal protein
RPS29A	P41057	40S ribosomal protein S29-A	6		Ribosomal protein
RPS30A	P0CX33	40S ribosomal protein S30-A	6		Ribosomal protein
