# Supplementary material for: Loss of the yeast transporter Agp2 upregulates the pleiotropic drug-resistant pump Pdr5 and confers resistance to the protein synthesis inhibitor cycloheximide
Source: PLoS One. 2024 May 22;19(5):e0303747. doi: 10.1371/journal.pone.0303747 (PMC11111045; doi:10.1371/journal.pone.0303747)
Supplement: S7 Table — (XLSX) [file pone.0303747.s022.xlsx]

## Sheet: Sheet1
Geneid	MT-1	MT-2	MT-3	WT-2	WT-3
AAC1	20	24	14	111	62
AAD10	28	40	33	11	22
AAD14	1	4	0	3	22
AAD3	3	2	1	0	7
AAD4	3	14	6	38	17
AAH1	1	2	1	0	1
AAP1	5	14	13	82	23
AAR2	0	0	2	1	5
AAT1	0	2	2	0	0
AAT2	11	22	15	4	31
ABD1	7	8	10	50	55
ABF1	3	7	7	47	29
ABF2	21	32	23	37	44
ABM1	0	2	0	0	2
ABP1	30	32	23	74	60
ABP140	6	11	10	51	37
ABZ1	5	10	6	37	31
ABZ2	1	3	2	29	12
ACA1	2	2	3	30	13
ACB1	1	2	1	5	12
ACC1	24	36	32	489	540
ACE2	5	3	5	1	8
ACF2	1	5	3	22	8
ACF4	8	4	2	6	6
ACH1	28	40	42	1664	1224
ACK1	6	17	15	93	43
ACL4	6	5	2	3	23
ACM1	0	0	0	4	1
ACO1	27	24	27	828	772
ACO2	2	6	4	0	5
ACP1	4	1	6	66	5
ACS1	57	49	43	682	452
ACS2	2	7	5	31	46
ACT1	19	27	14	104	67
ADA2	2	7	4	0	4
ADD37	1	1	0	1	3
ADD66	2	5	1	24	22
ADE1	4	7	7	65	40
ADE12	6	3	4	0	26
ADE13	15	11	9	15	12
ADE16	49	46	49	88	137
ADE17	4	3	0	15	12
ADE2	4	10	12	29	10
ADE3	10	17	7	0	17
ADE4	2	0	2	9	14
ADE5,7	1	6	3	20	35
ADE6	4	7	7	31	40
ADE8	7	8	10	6	33
ADH1	24	22	27	80	66
ADH2	0	0	2	554	379
ADH3	20	18	8	346	235
ADH4	4	1	1	0	4
ADH5	5	2	2	33	4
ADH6	5	5	3	30	9
ADH7	2	0	3	0	3
ADI1	4	3	2	12	22
ADK1	2	1	2	54	38
ADK2	6	0	2	14	0
ADO1	1	3	0	10	2
ADP1	47	69	60	80	119
ADR1	33	75	62	212	167
ADY2	35	51	39	468	510
ADY3	7	6	10	0	4
ADY4	0	4	0	0	6
AEP1	5	6	1	47	19
AEP2	3	0	0	0	30
AEP3	10	4	6	13	19
AFB1	2	1	2	0	12
AFG1	4	11	13	3	18
AFG2	1	5	0	0	0
AFG3	21	34	28	59	61
AFI1	2	3	3	0	1
AFR1	23	25	20	15	72
AFT1	2	10	5	36	29
AFT2	5	3	5	0	5
AGA1	2	5	7	21	13
AGA2	3	1	1	21	21
AGC1	1	3	2	52	32
AGE1	4	7	5	8	22
AGE2	8	4	4	64	26
AGP1	7	9	4	41	36
AGP2	1	0	0	69	71
AGP3	2	1	0	0	6
AGX1	8	4	5	231	229
AHA1	25	16	12	47	52
AHC1	18	47	37	134	91
AHC2	13	11	12	157	133
AHK1	0	7	5	39	13
AHP1	22	27	13	25	39
AHT1	1	1	0	0	0
AI1	1	0	0	35585	34780
AI2	0	0	0	6005	6465
AI3	0	0	0	44	22
AI4	0	0	0	11	4
AI5_ALPHA	0	0	0	14	5
AI5_BETA	0	0	0	101	62
AIF1	2	2	2	0	15
AIM10	2	2	5	29	11
AIM11	0	0	0	0	9
AIM14	9	7	6	97	63
AIM17	357	477	407	126	147
AIM18	8	19	12	15	25
AIM19	6	5	6	10	24
AIM2	3	7	6	5	31
AIM20	0	0	0	0	3
AIM21	11	11	12	75	56
AIM22	3	10	8	84	39
AIM23	28	56	25	109	77
AIM24	5	4	8	41	34
AIM25	5	2	1	0	23
AIM29	6	7	7	114	105
AIM3	19	40	33	49	78
AIM32	2	1	2	0	10
AIM33	1	1	1	10	37
AIM34	0	0	0	11	0
AIM36	1	1	6	27	9
AIM39	27	21	19	82	92
AIM4	1	0	2	29	17
AIM41	139	181	116	682	700
AIM44	11	30	21	31	28
AIM45	5	7	2	24	20
AIM46	37	19	17	25	17
AIM6	1	5	5	13	20
AIM7	9	18	8	69	28
AIM9	59	47	55	125	119
AIP1	5	10	5	17	32
AIR1	0	0	1	0	5
AIR2	2	9	6	30	12
AKL1	48	74	63	95	176
AKR1	12	25	22	33	35
AKR2	7	13	8	0	26
ALA1	10	0	1	13	11
ALB1	0	0	0	20	2
ALD2	14	33	30	18	28
ALD3	26	27	15	26	34
ALD4	61	71	59	383	194
ALD5	0	2	1	19	9
ALD6	12	6	7	145	136
ALE1	7	10	14	8	28
ALF1	0	0	0	22	11
ALG1	2	3	2	32	10
ALG11	3	4	3	11	23
ALG12	0	3	2	19	2
ALG13	7	6	4	8	24
ALG14	0	0	0	0	12
ALG2	3	1	2	0	4
ALG3	0	2	1	6	3
ALG5	1	0	0	0	1
ALG6	6	11	0	12	11
ALG7	0	1	0	0	3
ALG8	0	2	0	0	1
ALG9	4	4	1	12	18
ALK1	3	10	5	35	25
ALK2	2	3	0	1	9
ALO1	3	7	2	5	29
ALP1	5	7	7	0	8
ALR1	5	11	17	28	54
ALR2	6	20	8	0	17
ALT1	4	11	9	3	10
ALT2	9	10	11	46	35
ALY1	4	5	1	19	27
ALY2	9	24	26	103	58
AMA1	3	2	4	0	0
AMD1	11	24	22	100	14
AMD2	1	10	8	42	22
AME1	0	0	3	11	13
AMF1	2	3	2	23	12
AMN1	16	35	24	16	38
AMS1	71	115	104	303	238
ANP1	0	2	2	30	17
ANR2	1	0	1	23	3
ANS1	0	1	0	0	4
ANT1	1	1	2	21	2
ANY1	0	0	2	15	10
AOS1	8	4	6	19	25
APA1	1	6	5	52	16
APA2	18	16	17	21	44
APC1	5	5	0	57	22
APC11	1	0	1	0	8
APC2	2	8	6	18	44
APC4	0	2	5	29	9
APC5	1	4	9	7	30
APC9	8	9	5	13	54
APD1	22	22	31	36	55
APE2	67	76	81	203	172
APE3	414	660	565	361	301
APE4	11	10	11	43	42
APJ1	48	54	53	12	20
APL1	10	7	10	20	15
APL2	12	10	7	63	28
APL3	4	4	1	9	33
APL4	12	21	18	33	35
APL5	16	35	22	69	92
APL6	2	1	3	24	22
APM1	11	10	13	31	17
APM2	9	20	16	48	25
APM3	2	2	0	0	1
APM4	2	7	4	57	37
APN1	4	4	5	62	31
APN2	1	4	1	45	16
APP1	12	30	27	49	28
APQ12	0	0	1	20	2
APS1	3	4	1	37	66
APS2	2	3	0	44	25
APS3	4	5	3	51	44
APT2	2	6	1	24	11
AQR1	2	0	1	0	0
AQY1	10	18	12	56	31
AQY3	27	38	37	42	16
ARA1	60	51	59	125	132
ARA2	11	9	26	52	38
ARB1	10	7	5	63	37
ARC1	8	13	8	86	73
ARC15	27	25	24	45	43
ARC18	9	8	4	25	25
ARC19	0	4	0	22	32
ARC35	10	5	13	39	13
ARC40	11	13	11	42	31
ARD1	4	1	1	6	13
ARE1	0	0	2	0	0
ARE2	10	11	11	41	18
ARF1	2	3	1	56	47
ARF2	6	9	3	38	87
ARF3	1	0	0	0	6
ARG1	1	0	3	11	6
ARG2	1	2	2	13	9
ARG3	0	1	0	5	8
ARG4	3	5	5	15	20
ARG5,6	3	4	1	16	24
ARG7	7	2	0	11	12
ARG8	0	0	0	6	11
ARG80	4	6	3	13	11
ARG81	9	14	8	31	24
ARG82	2	4	6	4	20
ARH1	4	6	5	9	18
ARI1	2	0	1	0	0
ARK1	3	6	2	16	8
ARL1	6	5	1	27	13
ARL3	0	2	0	0	11
ARN1	0	0	6	20	6
ARN2	7	12	14	11	10
ARO1	1	13	18	11	60
ARO10	3	6	5	148	158
ARO2	1	4	4	28	23
ARO3	7	8	10	96	61
ARO4	1	0	3	0	18
ARO7	0	0	2	0	1
ARO8	7	6	5	10	16
ARO80	2	16	11	28	57
ARO9	4	4	2	0	12
ARP1	0	0	3	16	13
ARP10	0	0	0	11	16
ARP2	10	8	5	60	47
ARP3	20	16	14	97	64
ARP4	9	7	15	22	60
ARP5	6	8	8	30	56
ARP6	2	11	4	32	27
ARP7	4	3	5	1	13
ARP8	14	24	19	242	110
ARP9	4	5	1	12	6
ARR1	6	1	6	0	17
ARR2	0	3	0	0	2
ARR3	1	2	1	14	8
ART10	5	9	3	9	32
ART5	0	3	0	25	5
ARV1	0	0	1	4	5
ARX1	0	1	2	5	7
ASA1	2	4	1	18	19
ASC1	2	6	2	13	2
ASE1	2	5	4	17	39
ASF1	5	5	4	107	62
ASF2	8	15	21	34	51
ASG1	7	8	12	30	39
ASG7	0	0	1	3	2
ASH1	32	51	53	302	275
ASI1	1	2	5	11	31
ASI2	15	25	14	44	62
ASI3	4	10	4	7	15
ASK1	0	2	3	19	9
ASK10	1	14	7	70	53
ASM4	27	34	30	74	60
ASN1	1	2	1	13	30
ASN2	1	1	1	34	15
ASP1	0	2	2	17	1
ASP3-4	0	3	1	0	4
ASR1	22	32	17	164	92
AST1	0	2	1	0	4
AST2	16	30	30	22	40
ATC1	0	0	0	0	4
ATE1	0	2	7	0	31
ATF1	7	10	15	15	31
ATG1	15	19	18	87	61
ATG11	38	50	57	47	108
ATG12	2	3	0	0	21
ATG13	8	9	6	42	62
ATG14	25	28	30	53	21
ATG15	3	4	3	22	53
ATG17	21	31	21	87	53
ATG18	2	6	3	7	4
ATG19	19	14	14	129	82
ATG2	9	15	15	48	102
ATG20	59	65	61	110	105
ATG21	9	23	13	27	36
ATG22	3	5	3	0	14
ATG23	4	7	6	3	39
ATG26	34	67	55	62	118
ATG27	3	5	1	46	26
ATG29	0	8	5	38	12
ATG3	11	35	26	34	102
ATG32	11	3	12	12	32
ATG33	11	6	4	32	18
ATG34	33	48	46	89	115
ATG36	11	5	2	0	4
ATG38	4	2	6	67	48
ATG4	6	1	6	31	36
ATG40	3	3	3	12	13
ATG41	2	5	5	0	9
ATG5	1	2	0	14	7
ATG7	1	1	0	12	16
ATG8	185	269	175	458	469
ATG9	7	32	19	121	72
ATH1	31	55	48	198	169
ATM1	1	1	2	0	13
ATO2	12	32	31	126	89
ATO3	0	3	1	24	34
ATP1	15	20	24	488	332
ATP10	3	1	4	0	28
ATP11	3	4	3	15	14
ATP12	2	2	0	0	6
ATP14	0	5	3	102	199
ATP15	5	4	5	403	305
ATP16	18	23	16	766	892
ATP17	2	3	2	163	212
ATP18	2	8	4	100	119
ATP19	4	4	6	262	240
ATP2	44	63	49	511	554
ATP20	3	3	4	175	130
ATP22	6	1	4	14	30
ATP23	2	1	0	0	11
ATP25	13	12	11	27	40
ATP3	26	26	19	149	334
ATP4	72	80	45	1139	745
ATP5	8	13	3	160	229
ATP6	0	0	0	698	558
ATP7	5	12	7	354	230
ATP8	0	0	0	5	3
ATR1	3	1	4	11	12
ATS1	1	2	2	6	6
ATX1	0	0	3	0	19
ATX2	0	0	0	0	2
AUR1	4	6	6	0	4
AUS1	0	3	1	17	3
AVL9	8	28	29	49	86
AVO1	4	10	17	74	59
AVO2	8	11	11	13	8
AVT1	6	11	5	6	19
AVT2	1	0	3	10	11
AVT3	18	25	11	92	65
AVT4	10	23	19	8	43
AVT5	0	2	0	4	13
AVT6	9	15	12	30	19
AVT7	9	12	14	17	43
AXL1	12	16	9	12	37
AXL2	0	3	2	17	6
AYR1	1	6	7	69	20
AYT1	0	0	1	21	3
AZF1	23	72	49	75	125
AZR1	2	4	5	21	5
BAG7	2	4	3	3	6
BAP2	31	34	22	243	322
BAP3	1	3	5	27	65
BAR1	11	18	7	0	5
BAS1	9	4	4	0	9
BAT1	1	1	0	60	26
BAT2	83	107	78	121	132
BBC1	65	161	115	276	316
BBP1	2	2	4	21	3
BCD1	0	3	8	73	44
BCH1	3	5	6	13	17
BCH2	1	1	2	0	4
BCK1	1	6	3	55	29
BCK2	5	5	8	43	63
BCP1	0	0	0	0	14
BCS1	1	4	4	0	6
BCY1	34	33	27	93	91
BDF1	30	29	36	128	145
BDF2	44	68	62	415	411
BDH1	114	136	83	92	90
BDH2	83	128	87	173	103
BDP1	13	26	13	77	54
BDS1	1	3	1	10	5
BEM1	7	9	6	97	77
BEM2	23	60	45	95	137
BEM3	1	6	7	11	15
BEM4	5	4	1	28	7
BER1	3	4	4	7	8
BET1	1	0	1	6	6
BET2	1	1	6	0	3
BET3	5	5	4	98	48
BET4	2	1	8	0	15
BET5	3	0	1	0	12
BFA1	2	1	2	0	6
BFR1	13	13	13	134	46
BFR2	1	1	1	14	26
BGL2	19	23	23	26	49
BI2	0	0	0	117	177
BI3	0	0	0	7	7
BI4	0	0	0	1	24
BIG1	0	0	1	18	8
BIK1	1	2	0	18	15
BIL1	0	1	0	0	11
BIM1	3	2	3	0	9
BIO2	1	0	0	30	17
BIO3	1	0	1	0	1
BIO4	1	1	1	0	15
BIO5	5	0	3	4	4
BIR1	2	2	5	90	46
BIT2	4	14	7	21	16
BIT61	0	0	0	0	2
BLI1	10	21	7	90	128
BLM10	20	46	31	137	130
BLS1	0	2	0	17	10
BMH1	21	39	28	700	714
BMH2	76	82	71	255	333
BMS1	1	13	8	108	74
BMT2	0	1	1	12	2
BMT5	0	0	0	1	10
BMT6	0	0	0	30	3
BNA1	11	19	12	135	45
BNA2	4	0	0	33	22
BNA3	2	4	3	1	1
BNA4	3	4	0	2	7
BNA5	11	9	11	47	17
BNA6	44	54	34	20	42
BNA7	0	2	1	4	1
BNI1	35	62	45	359	278
BNI4	2	1	2	73	8
BNI5	0	1	0	0	6
BNR1	4	3	5	25	38
BNS1	3	4	9	55	31
BOI1	7	14	25	50	59
BOI2	22	23	20	83	62
BOL3	1	0	0	3	11
BOP2	40	46	31	117	111
BOP3	6	5	6	38	30
BOR1	0	0	0	8	5
BOS1	4	6	6	3	15
BPH1	29	25	36	97	47
BPL1	1	0	1	0	7
BPT1	11	24	14	98	34
BRE1	6	2	5	0	14
BRE2	4	6	5	38	30
BRE4	17	11	14	56	37
BRE5	6	9	11	70	61
BRF1	15	20	11	115	93
BRL1	3	6	4	9	20
BRN1	4	3	0	56	17
BRO1	23	39	30	93	114
BRR1	1	1	0	19	5
BRR2	9	24	19	140	130
BRR6	5	1	2	1	13
BRX1	0	2	1	5	14
BSC1	0	0	0	0	3
BSC2	2	9	8	324	241
BSC4	0	2	0	0	4
BSC5	2	4	5	0	11
BSC6	2	1	0	10	16
BSD2	11	14	22	129	88
BSP1	9	3	1	21	23
BST1	2	3	2	20	20
BTN2	22	40	17	175	113
BTS1	0	0	2	0	4
BUB1	1	2	2	24	14
BUB2	0	3	3	7	9
BUB3	2	1	2	0	3
BUD13	1	0	1	9	7
BUD14	17	16	10	52	64
BUD16	0	1	1	13	5
BUD17	4	0	0	19	3
BUD2	14	13	12	39	38
BUD20	4	1	2	37	25
BUD21	0	5	3	31	28
BUD22	0	5	2	62	48
BUD23	5	3	1	0	19
BUD26	3	3	2	0	6
BUD27	0	3	1	54	50
BUD3	7	10	10	66	27
BUD31	1	0	1	0	0
BUD32	1	2	5	1	39
BUD4	5	9	6	36	20
BUD5	2	2	3	1	4
BUD6	11	19	20	24	26
BUD7	7	4	3	21	13
BUD8	0	1	2	18	10
BUD9	10	8	4	26	28
BUG1	2	4	14	47	54
BUL1	6	10	5	3	10
BUL2	4	9	4	16	14
BUR2	0	0	0	0	8
BUR6	14	20	18	115	127
BXI1	26	25	19	101	109
BYE1	17	25	35	107	57
BZZ1	12	17	12	58	24
CAB1	7	1	2	14	22
CAB2	31	30	29	37	25
CAB3	34	44	33	94	97
CAB4	0	0	1	15	22
CAB5	9	9	6	32	43
CAC2	3	5	7	8	7
CAD1	32	52	46	134	104
CAF120	4	2	4	16	40
CAF130	1	2	3	28	16
CAF16	2	3	0	6	14
CAF20	0	3	2	35	31
CAF4	4	10	10	0	13
CAF40	1	2	1	40	4
CAJ1	45	58	56	287	154
CAK1	16	15	12	36	24
CAM1	74	79	50	205	197
CAN1	6	6	4	0	9
CAP1	6	6	5	70	55
CAP2	9	19	4	23	30
CAR1	2	3	2	10	1
CAR2	17	16	19	0	17
CAT2	72	131	102	78	148
CAT5	1	1	2	41	27
CAT8	144	282	266	288	290
CAX4	0	1	0	0	1
CBC2	8	11	5	38	39
CBF1	4	16	11	92	27
CBF2	2	0	1	6	7
CBF5	4	3	6	76	77
CBK1	1	6	4	40	87
CBP1	2	1	3	0	4
CBP2	3	1	3	0	12
CBP3	0	0	2	38	28
CBP4	13	11	12	349	481
CBP6	10	11	10	40	47
CBR1	19	20	10	110	79
CBS1	0	1	0	0	3
CBS2	5	6	10	0	10
CBT1	3	1	1	0	2
CCA1	4	4	6	27	14
CCC1	11	8	12	61	52
CCC2	3	4	3	16	26
CCE1	3	3	11	17	12
CCH1	1	6	0	20	24
CCL1	12	17	7	62	56
CCM1	3	3	5	19	27
CCP1	50	57	52	97	133
CCR4	15	31	19	69	49
CCS1	1	4	7	19	16
CCT2	2	2	6	57	37
CCT3	3	5	5	193	110
CCT4	3	7	0	26	9
CCT5	3	4	2	43	35
CCT6	3	9	4	36	57
CCT7	3	4	5	58	33
CCT8	6	5	5	33	47
CCW12	711	1156	749	425	400
CCW14	6	7	9	86	73
CCZ1	1	2	1	33	15
CDA1	1	0	0	0	3
CDC1	5	5	5	49	44
CDC10	2	1	4	20	10
CDC11	3	5	5	1	13
CDC12	1	1	1	0	13
CDC123	0	0	3	6	2
CDC13	2	2	2	1	7
CDC14	0	3	0	2	13
CDC15	3	9	7	45	31
CDC16	7	16	26	56	37
CDC19	18	19	17	117	98
CDC20	3	6	3	6	4
CDC21	0	1	1	0	9
CDC23	3	3	3	31	35
CDC24	3	12	1	35	32
CDC25	10	26	23	141	98
CDC26	0	0	0	15	9
CDC27	4	4	5	22	39
CDC28	1	3	1	0	20
CDC3	4	10	11	73	24
CDC31	44	47	40	261	143
CDC33	2	11	4	83	48
CDC34	35	48	34	73	96
CDC36	3	2	3	10	10
CDC37	28	41	38	178	230
CDC39	13	37	24	91	147
CDC4	0	7	6	43	39
CDC40	3	3	1	21	19
CDC42	0	3	1	0	3
CDC43	16	12	19	41	27
CDC45	0	1	0	0	4
CDC48	202	228	216	475	454
CDC5	0	2	2	0	15
CDC50	6	6	4	70	41
CDC53	22	33	37	87	95
CDC55	32	44	40	111	107
CDC6	0	0	0	0	2
CDC60	4	6	2	27	30
CDC7	0	4	2	0	0
CDC73	0	5	5	16	14
CDC8	6	4	4	37	31
CDC9	2	1	4	0	20
CDD1	2	0	1	0	5
CDH1	4	4	0	69	25
CDS1	2	1	3	20	5
CEF1	13	22	18	86	39
CEG1	1	11	3	49	25
CEM1	11	2	3	17	12
CEP3	1	6	2	50	18
CET1	4	3	8	28	18
CEX1	1	3	2	37	24
CFD1	0	1	3	21	16
CFT1	5	10	16	33	39
CFT2	7	12	11	63	16
CGI121	1	0	0	0	5
CGR1	0	0	0	16	18
CHA1	105	161	102	179	315
CHA4	9	8	9	0	10
CHC1	39	89	58	235	144
CHD1	11	8	20	67	90
CHK1	6	6	9	0	10
CHL1	0	11	8	12	18
CHL4	6	7	6	49	12
CHM7	9	9	8	12	58
CHO1	2	4	2	30	22
CHO2	10	16	6	17	67
CHS1	9	25	15	18	72
CHS2	0	4	2	11	8
CHS3	3	5	3	25	34
CHS5	39	66	43	272	197
CHS6	6	6	9	12	30
CHS7	3	2	1	0	9
CHZ1	25	27	21	318	370
CIA1	0	2	0	8	7
CIA2	1	2	0	36	6
CIC1	0	0	0	2	6
CIK1	4	2	1	27	10
CIN1	2	1	2	0	10
CIN10	1	2	2	6	7
CIN2	0	0	2	0	3
CIN4	2	1	1	4	26
CIN5	0	1	1	17	15
CIN8	10	8	5	39	39
CIP1	0	2	0	0	5
CIR1	1	2	3	34	18
CIR2	18	26	29	85	97
CIS1	3	4	8	21	65
CIS3	3	2	6	13	12
CIT1	166	259	191	666	696
CIT2	632	809	698	1418	1624
CIT3	232	248	224	575	336
CKA1	17	8	15	46	59
CKA2	6	5	3	50	10
CKB1	4	16	16	41	64
CKB2	5	2	3	22	37
CKI1	2	4	4	47	41
CKS1	2	1	0	0	6
CLA4	2	4	0	36	18
CLB1	2	3	0	50	7
CLB2	0	1	1	17	6
CLB3	0	1	0	11	13
CLB4	1	1	0	19	10
CLB5	0	4	0	0	8
CLB6	0	1	1	0	0
CLC1	42	65	46	176	153
CLD1	3	1	0	13	18
CLF1	11	13	18	72	75
CLG1	72	125	127	291	210
CLN1	4	3	1	14	3
CLN2	1	1	5	24	23
CLN3	0	1	3	50	36
CLP1	3	4	2	17	5
CLU1	3	9	7	98	58
CMC1	2	4	4	78	44
CMC2	7	4	6	226	96
CMC4	13	19	11	69	22
CMD1	9	8	10	96	75
CMG1	48	46	55	90	103
CMK1	12	11	14	87	39
CMK2	53	47	67	106	100
CMP2	2	6	3	6	22
CMR1	2	0	0	33	2
CMR2	6	8	8	41	35
CMR3	7	12	6	65	58
CMS1	0	1	1	23	18
CNA1	9	6	10	41	36
CNB1	8	6	3	69	39
CNE1	2	1	1	0	2
CNL1	12	7	5	88	82
CNM67	5	2	5	0	15
CNN1	3	11	3	20	17
CNS1	1	0	1	7	4
COA1	3	4	1	0	13
COA2	8	7	7	31	39
COA3	0	0	0	9	22
COA4	3	1	1	5	17
COB	0	0	0	28	19
COF1	16	18	10	53	24
COG1	3	9	9	28	19
COG2	1	2	2	10	12
COG3	0	0	0	19	15
COG4	6	8	6	6	6
COG5	2	7	4	7	34
COG6	4	11	9	24	40
COG7	14	19	16	188	168
COG8	4	16	8	80	32
COM2	1	2	0	0	8
COP1	8	5	14	30	31
COQ1	7	9	6	63	10
COQ10	0	0	0	16	3
COQ11	10	23	14	21	56
COQ3	4	1	3	2	0
COQ4	56	88	51	65	106
COQ5	32	33	28	101	80
COQ6	2	2	2	15	21
COQ8	0	7	3	6	18
COQ9	6	12	14	16	29
COR1	49	48	42	214	178
COS1	3	13	6	0	2
COS10	2	1	0	0	0
COS111	5	9	10	54	59
COS2	0	0	1	0	2
COS3	2	5	0	0	1
COS5	0	2	1	1	11
COS6	6	5	1	17	16
COS7	1	2	0	5	1
COS8	3	3	2	17	7
COT1	2	3	2	31	55
COX1	0	0	0	182	289
COX10	2	1	2	0	1
COX11	1	1	1	7	15
COX12	66	74	52	788	679
COX13	105	118	86	594	515
COX14	4	2	5	21	27
COX15	26	30	29	153	108
COX16	3	2	1	20	23
COX17	0	0	0	9	6
COX18	0	1	1	0	2
COX19	10	12	7	33	48
COX2	0	0	0	139	130
COX20	2	2	2	95	45
COX26	31	26	26	66	82
COX3	0	0	0	510	491
COX4	14	12	14	248	284
COX5A	23	27	19	766	919
COX5B	39	43	25	17	15
COX6	15	10	12	126	206
COX7	60	75	61	418	556
COX8	3	3	1	9	38
COX9	16	23	19	298	373
COY1	9	17	7	60	42
CPA1	12	15	10	30	65
CPA2	13	16	12	33	29
CPD1	12	7	6	20	21
CPR1	13	14	19	325	264
CPR2	2	4	5	14	25
CPR3	2	4	4	29	21
CPR4	6	2	8	73	33
CPR5	6	14	8	42	74
CPR6	19	10	13	14	30
CPR7	1	2	1	12	5
CPR8	1	1	0	13	21
CPS1	37	66	43	156	71
CPT1	3	3	4	7	11
CRC1	41	46	43	267	280
CRD1	7	6	4	34	21
CRF1	6	7	2	66	42
CRG1	6	4	3	2	17
CRH1	3	4	4	31	19
CRM1	22	53	54	197	157
CRN1	13	6	15	42	28
CRP1	118	114	107	164	161
CRR1	0	1	1	0	6
CRT10	7	5	8	24	6
CRZ1	12	21	25	72	46
CSC1	4	10	13	14	43
CSE1	4	8	10	25	8
CSE2	0	0	0	0	3
CSE4	13	21	15	92	89
CSF1	30	50	61	168	101
CSG2	9	20	21	16	32
CSH1	0	4	3	8	9
CSI1	0	4	2	3	14
CSI2	0	1	1	0	4
CSL4	1	1	2	22	33
CSM1	0	0	1	0	1
CSM2	3	0	1	0	0
CSM3	0	1	1	33	32
CSM4	1	2	3	9	17
CSN9	0	2	3	15	13
CSR1	1	4	0	31	11
CSR2	41	72	77	142	172
CSS2	2	6	8	0	19
CSS3	0	1	3	3	12
CST26	0	0	2	0	6
CST6	37	73	66	115	109
CST9	2	4	1	6	8
CTA1	16	23	24	173	108
CTF13	0	2	1	0	2
CTF18	3	2	4	21	8
CTF19	6	8	5	4	9
CTF3	0	1	1	19	4
CTF4	2	5	5	66	29
CTF8	0	1	1	45	36
CTH1	9	11	11	79	35
CTI6	25	29	26	156	272
CTK1	4	8	6	35	38
CTK2	0	0	1	0	13
CTK3	0	3	6	20	17
CTL1	3	8	3	0	16
CTM1	1	2	0	0	3
CTO1	1	3	2	2	11
CTP1	1	1	0	18	7
CTR1	0	3	2	5	8
CTR2	0	3	0	5	0
CTR3	0	0	1	22	1
CTR86	0	1	1	16	7
CTR9	4	15	14	132	116
CTS1	112	234	190	25	65
CTS2	2	4	3	6	4
CTT1	53	28	37	261	263
CUB1	41	66	73	67	120
CUE1	17	26	7	16	71
CUE2	2	1	0	0	7
CUE3	3	8	10	43	56
CUE4	0	2	3	9	44
CUE5	39	48	41	41	75
CUL3	7	2	6	48	33
CUP2	1	9	9	25	51
CUP9	24	24	23	62	63
CUR1	1	0	0	0	10
CUS1	6	8	4	15	55
CUS2	14	35	30	63	91
CUZ1	1	2	3	126	73
CWC15	20	34	24	209	142
CWC2	0	2	0	24	5
CWC21	4	5	4	63	37
CWC22	0	3	2	2	13
CWC23	8	11	2	17	11
CWC24	4	0	0	34	9
CWC25	6	5	5	15	7
CWC27	12	16	15	35	57
CWH41	4	13	17	60	23
CWH43	5	6	5	82	34
CWP1	3	0	1	77	81
CWP2	7	2	2	53	53
CYB2	43	59	44	161	135
CYB5	0	0	0	0	7
CYC1	0	0	0	184	101
CYC2	2	10	6	40	31
CYC3	18	17	8	50	24
CYC7	227	241	175	184	89
CYC8	8	20	20	34	43
CYK3	4	1	5	13	5
CYM1	7	7	19	18	24
CYR1	51	82	72	161	157
CYS3	0	1	1	0	2
CYS4	4	14	8	61	47
CYT1	13	10	13	43	70
CYT2	2	5	4	22	8
DAD1	0	1	0	0	2
DAD2	0	5	2	14	9
DAD3	3	1	1	18	12
DAD4	3	1	0	0	3
DAK1	6	10	7	0	28
DAK2	4	6	8	0	0
DAL1	4	7	7	17	3
DAL2	5	11	8	86	56
DAL3	0	1	0	0	1
DAL4	6	1	4	0	12
DAL5	2	0	1	0	12
DAL7	2	2	3	2	0
DAL80	0	1	2	0	1
DAL81	9	17	14	13	58
DAL82	1	2	2	0	5
DAM1	10	10	4	16	17
DAN4	1	7	9	48	11
DAP1	7	10	9	177	197
DAP2	35	50	41	56	100
DAS1	2	9	1	22	26
DAS2	0	3	0	0	4
DAT1	1	3	2	4	15
DBF2	3	6	1	0	15
DBF20	6	1	2	8	28
DBF4	2	3	2	30	31
DBP1	60	73	73	207	137
DBP10	3	3	1	29	35
DBP2	0	0	2	0	6
DBP3	0	2	1	43	18
DBP5	1	3	1	97	23
DBP6	0	0	2	0	9
DBP7	0	1	1	14	8
DBP8	0	0	1	0	16
DBP9	2	0	1	48	35
DBR1	2	3	1	23	13
DCC1	0	5	2	2	21
DCD1	1	0	1	0	1
DCG1	0	0	1	0	3
DCI1	3	7	5	9	3
DCK1	13	17	11	67	27
DCN1	4	1	4	4	12
DCP1	0	1	0	0	14
DCP2	23	56	50	81	115
DCR2	5	6	4	63	23
DCS1	53	57	50	42	64
DCS2	70	92	65	177	152
DCV1	1	1	0	18	5
DCW1	3	5	6	33	21
DDC1	6	4	8	59	12
DDI1	14	11	11	37	41
DDI3	0	1	0	0	8
DDL1	8	6	13	45	35
DDP1	10	10	10	121	77
DDR2	56	31	45	99	101
DDR48	7	14	16	75	64
DED1	12	17	14	14	18
DED81	5	7	3	50	33
DEF1	25	51	46	258	214
DEG1	0	0	1	1	6
DEP1	20	29	36	136	97
DER1	0	3	0	7	11
DET1	12	16	15	137	143
DFG10	0	2	0	0	12
DFG16	4	4	6	29	29
DFG5	1	1	1	44	30
DFM1	3	7	4	24	22
DFR1	0	2	0	0	7
DGA1	17	49	24	64	57
DGK1	2	2	1	1	3
DGR2	5	13	19	17	33
DHH1	22	39	39	104	86
DIA1	0	1	1	2	16
DIA2	3	6	8	10	20
DIA3	19	20	27	19	21
DIA4	4	0	5	26	23
DIB1	0	1	2	155	44
DIC1	16	12	14	20	18
DID4	26	26	17	116	55
DIE2	0	4	2	0	13
DIF1	0	0	2	0	2
DIG1	15	14	15	61	29
DIG2	1	3	0	37	14
DIM1	1	0	0	0	1
DIN7	0	1	0	0	1
DIP2	0	3	1	11	18
DIP5	5	8	5	133	150
DIS3	0	10	8	28	23
DIT1	5	2	2	7	5
DJP1	32	25	27	60	80
DLD1	107	147	88	159	88
DLD2	7	4	3	12	63
DLD3	37	48	22	84	48
DLS1	2	2	7	44	23
DLT1	3	5	5	0	16
DMA1	4	3	13	18	18
DMA2	4	7	9	80	28
DMC1	3	1	2	0	2
DML1	0	1	4	28	0
DNA2	10	9	9	40	68
DNF1	3	12	19	100	45
DNF2	6	6	10	28	40
DNF3	5	7	4	15	61
DNL4	3	16	3	27	21
DNM1	11	17	28	47	73
DOA1	4	13	9	39	30
DOA4	11	20	27	93	63
DOC1	2	0	2	4	3
DOG1	5	4	2	0	2
DOG2	2	6	2	18	2
DOM34	12	7	6	0	15
DON1	16	36	23	41	44
DOP1	7	15	9	25	30
DOS2	31	31	28	154	114
DOT1	5	4	4	6	17
DOT5	0	0	1	0	11
DOT6	38	98	77	102	86
DPB11	7	4	9	5	26
DPB2	0	0	0	0	2
DPB3	2	0	1	11	0
DPB4	3	11	8	7	49
DPH1	4	4	7	10	13
DPH2	0	3	2	35	14
DPH5	1	2	1	88	37
DPH6	0	0	1	6	5
DPL1	10	18	3	59	54
DPM1	1	1	2	30	8
DPP1	1	3	2	20	10
DPS1	23	35	25	350	198
DRE2	14	8	9	49	69
DRN1	2	3	1	0	13
DRS1	0	0	4	49	34
DRS2	3	5	2	23	16
DSC2	11	5	3	18	22
DSC3	9	11	2	71	64
DSD1	9	23	17	11	43
DSE1	40	79	66	14	40
DSE2	9	11	25	20	10
DSE3	34	54	42	11	18
DSE4	17	51	40	33	53
DSF1	3	2	5	4	2
DSF2	1	1	2	33	7
DSK2	37	28	20	109	74
DSL1	9	26	22	119	55
DSN1	3	4	3	16	24
DSS1	1	2	1	25	34
DSS4	0	2	0	13	4
DST1	3	4	1	16	19
DTD1	0	0	0	0	4
DTR1	1	2	0	0	1
DUF1	13	23	19	82	91
DUG1	7	7	7	16	41
DUG2	3	5	2	19	8
DUG3	0	2	4	1	7
DUN1	0	0	2	0	22
DUO1	1	0	0	19	6
DUR1,2	11	10	11	34	24
DUR3	2	2	7	2	16
DUS1	1	0	1	0	1
DUS3	3	1	2	20	13
DUS4	0	2	1	15	8
DUT1	0	1	0	0	1
DXO1	0	0	1	30	11
DYN1	216	181	162	246	291
DYN2	3	4	4	37	9
DYN3	3	2	3	42	6
DYS1	0	0	0	0	2
EAF1	11	11	16	40	62
EAF3	36	35	24	320	233
EAF5	1	1	0	20	9
EAF6	3	4	8	94	198
EAF7	13	30	14	67	106
EAP1	36	27	35	69	83
EAR1	7	8	8	50	55
EBP2	2	2	4	98	95
EBS1	5	7	12	31	47
ECI1	25	24	24	56	65
ECL1	7	13	4	146	174
ECM1	0	0	0	0	2
ECM10	10	6	4	68	23
ECM11	0	0	0	0	4
ECM12	2	0	0	0	0
ECM13	1	8	1	93	54
ECM14	3	5	3	63	37
ECM15	16	13	11	82	91
ECM16	0	1	3	43	41
ECM18	4	6	2	8	10
ECM19	0	0	2	0	9
ECM2	7	23	21	18	57
ECM21	18	40	44	155	112
ECM22	13	18	18	73	28
ECM25	0	0	2	31	12
ECM27	6	2	8	13	6
ECM29	6	1	1	15	21
ECM3	2	5	0	5	1
ECM30	4	15	13	41	50
ECM31	1	1	0	0	6
ECM32	5	9	9	39	55
ECM33	1	2	2	38	23
ECM34	1	0	2	0	9
ECM38	3	5	7	31	37
ECM4	52	50	49	120	84
ECM5	7	25	9	83	66
ECM7	1	0	1	0	12
ECM8	3	8	6	0	16
ECM9	0	0	0	11	5
ECO1	0	0	0	5	5
ECT1	5	6	5	34	49
EDC1	59	55	37	195	174
EDC2	29	34	30	285	215
EDC3	18	31	15	146	25
EDE1	38	85	73	227	204
EDS1	8	9	4	37	40
EEB1	1	1	4	12	1
EFB1	14	13	11	38	42
EFG1	0	0	0	0	19
EFM1	3	2	1	14	15
EFM2	1	0	1	11	9
EFM3	0	0	1	9	1
EFM4	2	2	2	89	38
EFM5	0	4	0	5	14
EFR3	1	1	0	0	17
EFT1	7	10	3	10	45
EFT2	2	2	3	48	58
EGD1	2	4	2	0	22
EGD2	10	5	11	78	90
EGH1	3	1	0	21	12
EGO4	698	786	565	732	748
EGT2	13	49	46	13	32
EHD3	5	3	4	23	9
EHT1	3	6	6	82	18
EIS1	106	153	154	307	295
EKI1	2	3	0	16	4
ELA1	3	4	2	22	25
ELC1	0	0	2	0	16
ELF1	5	2	6	177	233
ELG1	3	1	2	46	11
ELM1	2	1	3	10	7
ELO1	2	1	2	0	6
ELP2	1	4	3	35	21
ELP3	0	1	1	20	23
ELP4	1	2	3	17	14
ELP6	2	0	0	13	8
EMC1	2	3	1	21	19
EMC10	19	13	17	144	114
EMC2	1	1	0	55	13
EMC4	0	3	1	0	17
EMC6	1	0	0	0	8
EMI1	1	3	5	55	52
EMI2	65	75	47	23	26
EMP24	2	4	1	45	65
EMP46	26	38	25	143	134
EMP47	2	3	2	77	20
EMP65	2	3	1	18	18
EMP70	2	1	2	10	2
EMW1	0	0	1	3	17
ENA1	34	39	45	49	49
ENA2	3	4	2	1	5
ENA5	1	1	0	0	4
ENB1	0	5	4	0	4
END3	29	37	26	109	53
ENO1	26	31	35	203	120
ENO2	19	27	25	36	37
ENP1	0	2	4	28	15
ENP2	1	0	0	1	13
ENT1	13	18	14	196	163
ENT2	42	91	64	199	212
ENT3	20	43	30	174	119
ENT4	1	8	4	20	15
ENT5	33	26	40	56	78
ENV10	3	7	2	21	30
ENV11	1	1	5	30	16
ENV7	2	1	4	24	20
ENV9	3	3	11	21	13
EOS1	0	2	0	37	5
EPL1	7	5	5	71	44
EPO1	5	15	19	162	69
EPS1	17	27	19	61	58
EPT1	0	0	0	1	6
ERB1	0	0	0	8	5
ERC1	6	7	9	1	10
ERD1	1	0	1	15	15
ERD2	0	0	1	0	4
ERF2	0	2	4	62	30
ERG1	2	4	1	27	35
ERG10	6	5	10	13	27
ERG11	1	1	0	0	13
ERG12	5	3	1	9	21
ERG13	0	2	0	9	9
ERG2	0	1	1	2	5
ERG20	26	41	24	61	95
ERG24	2	3	2	13	6
ERG25	0	1	1	12	3
ERG26	2	1	0	0	3
ERG27	6	4	2	1	11
ERG28	1	0	0	0	13
ERG29	1	2	6	58	9
ERG3	3	7	4	20	36
ERG4	2	2	0	0	0
ERG5	1	0	1	26	7
ERG6	3	3	1	51	14
ERG7	6	5	9	56	22
ERG8	3	8	9	0	10
ERG9	9	21	24	11	33
ERI1	1	0	0	0	1
ERJ5	3	1	9	26	22
ERO1	1	4	4	11	11
ERP1	2	6	2	23	37
ERP2	0	3	0	24	22
ERP3	3	1	1	60	18
ERP4	3	1	1	21	9
ERP5	2	0	2	58	38
ERP6	8	11	19	40	17
ERR2	1	0	1	3	0
ERR3	10	4	2	0	13
ERS1	1	0	0	0	2
ERT1	1	4	0	9	9
ERV1	0	3	3	35	26
ERV14	3	6	6	37	33
ERV15	1	1	0	11	31
ERV2	2	4	4	1	13
ERV25	5	14	7	41	61
ERV29	1	2	4	20	26
ERV41	7	4	4	76	20
ERV46	9	4	8	62	39
ESA1	13	30	20	132	126
ESBP6	10	8	5	10	61
ESC1	116	184	197	296	390
ESC2	15	20	14	17	44
ESC8	3	2	0	26	5
ESF1	7	12	12	58	40
ESF2	0	0	0	42	13
ESL1	3	2	6	37	22
ESL2	62	122	101	222	249
ESP1	3	5	9	42	17
ESS1	5	3	3	12	29
EST1	0	5	5	3	16
EST2	0	2	0	16	7
EST3	4	0	2	7	6
ETP1	14	17	18	33	47
ETR1	20	36	25	236	121
ETS1-1	135	188	191	218	175
ETS1-2	11	22	23	2	2
ETS2-1	0	1	0	7	2
ETS2-2	0	1	4	20	9
ETT1	2	1	1	0	0
EUG1	1	1	4	0	11
EXG1	3	6	4	37	12
EXG2	4	6	3	14	20
EXO1	4	9	3	35	15
EXO5	1	7	1	0	23
EXO70	2	1	1	17	20
EXO84	2	2	5	16	25
FAA1	183	222	202	133	117
FAA2	14	13	15	15	47
FAA3	1	1	2	30	10
FAA4	4	1	5	69	72
FAB1	16	38	35	195	130
FAD1	5	1	4	12	15
FAF1	3	1	2	35	22
FAL1	1	1	0	13	1
FAP1	6	7	3	1	25
FAP7	0	0	0	0	2
FAR1	3	1	1	7	19
FAR10	2	3	4	22	27
FAR11	23	24	24	81	43
FAR3	0	2	4	16	9
FAR7	3	2	5	24	9
FAR8	24	30	20	73	47
FAS1	12	30	16	339	291
FAS2	26	29	22	154	157
FAT1	3	4	0	12	8
FAT3	20	13	14	235	290
FAU1	3	3	1	0	19
FBA1	25	22	22	193	258
FBP1	1	0	1	653	624
FBP26	89	83	98	59	100
FCF1	2	4	2	10	12
FCF2	2	0	2	137	39
FCP1	3	3	3	9	20
FCY1	20	19	27	133	155
FCY2	0	0	5	29	40
FCY21	3	8	13	37	14
FCY22	3	10	5	33	21
FDC1	6	14	8	51	6
FDH1	0	1	0	0	3
FDO1	1	2	1	0	9
FEN2	1	4	3	4	8
FES1	83	111	87	77	74
FET3	16	21	16	67	39
FET4	13	17	17	65	68
FET5	4	8	8	52	33
FEX1	1	0	1	0	3
FHL1	2	2	5	20	41
FHN1	1	1	0	0	4
FIG2	10	12	9	20	10
FIG4	1	2	4	15	15
FIN1	11	15	8	0	20
FIP1	3	4	3	45	9
FIR1	0	0	4	23	8
FIS1	7	11	2	87	115
FIT1	0	1	2	0	5
FIT2	4	12	7	0	9
FIT3	72	110	63	16	8
FKH1	1	3	3	5	3
FKH2	5	12	7	36	39
FKS1	2	6	5	54	45
FKS3	3	4	7	7	2
FLC1	0	1	2	18	18
FLC2	3	2	0	103	44
FLC3	3	8	17	25	37
FLO1	1	8	6	26	43
FLO10	3	4	5	0	4
FLO5	8	33	18	14	9
FLO9	5	5	7	32	28
FLR1	2	3	2	0	3
FLX1	0	0	0	0	4
FMC1	4	4	2	41	44
FMN1	3	0	1	21	15
FMO1	2	1	4	2	5
FMP10	15	6	13	88	39
FMP16	50	46	44	776	936
FMP23	4	13	3	0	6
FMP25	12	15	19	2	16
FMP27	63	161	120	346	310
FMP30	1	1	2	17	4
FMP32	3	9	6	39	76
FMP33	1	4	2	11	16
FMP40	28	27	25	232	170
FMP41	1	3	0	32	45
FMP42	3	2	2	0	3
FMP45	64	63	48	163	109
FMP46	135	124	80	251	314
FMP48	7	7	3	0	10
FMP52	8	9	6	33	32
FMS1	20	33	25	31	50
FMT1	1	1	0	0	2
FOB1	3	4	3	20	21
FOL1	0	0	0	0	3
FOL2	9	21	19	87	33
FOL3	1	0	2	0	9
FOX2	34	37	44	266	146
FPK1	39	92	98	153	151
FPR1	21	29	21	247	221
FPR2	0	1	0	22	27
FPR3	8	19	21	126	108
FPR4	3	3	3	106	48
FPS1	7	11	6	33	77
FRA1	78	117	83	130	202
FRE1	3	1	3	15	7
FRE2	0	1	3	0	1
FRE3	1	5	1	6	6
FRE4	3	0	1	0	6
FRE5	5	14	7	49	31
FRE6	9	13	4	16	8
FRE7	0	6	2	15	8
FRE8	0	6	12	44	14
FRK1	3	6	8	45	25
FRQ1	5	6	2	65	46
FRS1	0	0	0	20	10
FRS2	4	2	0	25	3
FRT1	2	1	3	31	11
FRT2	4	9	7	13	10
FSF1	0	1	0	41	16
FSH1	1	0	0	3	3
FSH2	2	0	1	15	1
FSH3	0	7	1	47	25
FTH1	5	13	12	56	38
FTR1	1	0	0	19	14
FUB1	4	5	10	9	37
FUI1	2	5	0	56	4
FUM1	17	21	21	237	283
FUN12	3	7	6	205	157
FUN14	9	14	9	95	85
FUN19	76	85	81	190	130
FUN26	2	0	2	0	5
FUN30	2	3	5	8	26
FUR1	1	0	0	2	22
FUR4	0	1	2	41	10
FUS1	0	5	3	0	5
FUS2	0	3	4	24	4
FUS3	4	6	1	2	18
FYV10	15	30	29	38	35
FYV4	0	0	0	0	13
FYV6	4	12	6	28	50
FYV7	2	0	1	58	50
FYV8	18	17	16	60	93
FZF1	7	2	3	48	24
FZO1	15	18	27	68	62
GAA1	1	4	4	12	20
GAB1	0	0	0	0	5
GAC1	18	47	40	89	71
GAD1	196	210	205	308	213
GAL1	2	7	3	0	5
GAL10	1	9	9	48	10
GAL11	12	25	31	252	185
GAL2	0	2	2	7	4
GAL3	3	5	3	27	23
GAL4	5	6	11	29	16
GAL7	0	1	1	13	1
GAL80	16	17	18	0	21
GAL83	8	5	10	20	41
GAP1	2	0	2	6	16
GAR1	0	0	1	6	5
GAS1	0	2	2	15	5
GAS2	4	1	4	0	1
GAS3	0	3	2	21	5
GAS4	2	1	2	11	0
GAS5	4	5	5	39	16
GAT1	1	3	3	11	11
GAT2	4	15	21	107	93
GAT4	0	0	0	0	5
GBP2	28	47	46	47	86
GCD1	3	10	7	54	32
GCD10	0	1	1	0	7
GCD11	6	6	7	119	50
GCD14	1	7	5	11	22
GCD2	5	6	7	103	80
GCD6	1	5	6	64	29
GCD7	2	0	1	31	21
GCG1	3	4	2	6	6
GCN1	5	15	4	120	71
GCN2	8	16	12	91	113
GCN20	5	4	10	69	18
GCN3	1	0	1	11	2
GCN4	19	20	14	19	78
GCN5	8	12	10	58	104
GCR1	9	29	21	47	25
GCR2	17	15	16	42	40
GCS1	5	6	3	40	17
GCV1	9	14	15	20	6
GCV2	2	5	2	53	9
GCV3	6	11	8	128	129
GCY1	12	20	18	18	35
GDA1	2	0	0	2	9
GDB1	148	382	293	328	362
GDE1	6	3	6	57	30
GDH1	2	4	5	52	39
GDH2	17	34	35	315	295
GDH3	283	254	228	961	910
GDI1	10	10	14	193	192
GDS1	4	12	15	43	59
GDT1	3	1	2	17	11
GEA1	4	1	1	4	20
GEA2	1	1	1	41	32
GEF1	2	0	1	23	4
GEM1	0	4	3	3	13
GEP3	5	5	5	22	23
GEP4	0	1	1	41	25
GEP5	1	2	2	10	15
GEP7	2	0	2	0	4
GET1	0	0	2	48	18
GET2	2	5	2	10	14
GET3	3	4	7	71	47
GET4	10	3	11	58	42
GEX1	0	0	0	7	0
GEX2	3	11	3	19	10
GFA1	6	14	9	55	48
GFD1	85	109	93	158	280
GFD2	0	2	0	7	2
GGA1	43	48	48	48	90
GGA2	1	1	0	23	16
GGC1	3	2	1	0	7
GIC1	1	1	4	0	1
GIC2	4	2	3	0	9
GID7	9	9	17	10	34
GID8	34	41	31	47	78
GIM3	0	3	0	27	22
GIM4	2	2	3	45	20
GIM5	1	0	0	0	9
GIN4	4	3	1	43	29
GIP1	4	8	19	15	9
GIP2	7	18	19	18	28
GIP3	7	6	10	33	22
GIP4	6	12	8	18	16
GIR2	2	13	15	33	67
GIS1	19	35	43	125	157
GIS2	14	23	13	147	112
GIS3	6	7	9	40	35
GIS4	2	0	2	29	25
GIT1	0	0	1	16	4
GLC3	57	61	45	225	204
GLC7	64	66	59	217	249
GLC8	249	303	239	601	526
GLE1	4	13	6	49	42
GLE2	1	4	2	10	8
GLG1	39	56	53	60	95
GLG2	6	16	10	91	73
GLK1	308	278	251	288	313
GLN1	100	123	81	345	371
GLN3	4	10	3	33	26
GLN4	10	12	10	30	24
GLO1	83	72	92	112	96
GLO2	56	66	62	222	193
GLO3	16	19	11	125	91
GLO4	9	19	7	40	16
GLR1	13	27	29	27	39
GLT1	38	57	55	433	213
GLY1	4	5	5	37	27
GMC1	4	4	2	17	16
GMH1	0	2	0	16	15
GNA1	1	1	4	0	7
GND1	2	1	2	5	1
GND2	153	131	118	175	165
GNP1	2	8	2	19	4
GNT1	3	3	3	9	5
GON7	1	1	0	2	29
GOR1	4	1	2	36	17
GOS1	0	1	0	7	13
GOT1	0	0	1	0	7
GPA1	1	6	9	12	19
GPA2	52	73	58	114	85
GPB1	4	16	18	54	66
GPB2	42	31	24	97	41
GPC1	6	10	2	21	11
GPD1	2	4	4	26	49
GPD2	10	4	4	10	22
GPG1	9	9	12	73	139
GPH1	37	45	71	71	48
GPI1	0	3	2	0	3
GPI10	3	0	0	0	6
GPI11	0	1	0	10	4
GPI12	1	2	1	0	9
GPI13	1	6	4	0	29
GPI14	1	4	2	0	8
GPI15	0	0	3	15	15
GPI16	12	16	13	0	22
GPI17	4	4	3	105	32
GPI18	0	0	0	0	5
GPI19	0	0	1	17	3
GPI2	2	1	4	1	9
GPI8	1	2	0	16	8
GPM1	7	17	15	82	84
GPM2	27	23	28	122	126
GPM3	0	1	0	0	5
GPN2	1	2	0	60	24
GPN3	0	0	0	0	3
GPR1	2	22	18	78	76
GPT2	24	31	27	100	122
GPX1	20	22	15	25	35
GPX2	1	0	1	0	8
GRC3	0	0	0	0	3
GRE1	128	104	74	1971	2091
GRE2	5	12	5	12	30
GRE3	3	6	9	25	30
GRH1	20	25	17	74	38
GRR1	10	15	25	56	69
GRS1	1	10	3	29	32
GRS2	5	16	20	132	72
GRX1	136	160	112	381	305
GRX2	7	8	8	76	26
GRX3	8	14	8	50	28
GRX4	3	6	4	42	42
GRX5	5	3	2	20	5
GRX6	4	2	7	57	27
GRX7	15	14	9	59	43
GRX8	0	1	0	0	8
GSC2	95	226	175	281	228
GSF2	15	27	15	53	84
GSH1	6	11	14	40	55
GSH2	4	7	4	44	31
GSM1	11	8	6	127	67
GSP1	1	2	2	17	22
GSP2	12	12	3	46	20
GSY1	80	103	86	23	34
GSY2	175	295	267	323	218
GTB1	10	13	9	36	39
GTF1	10	17	9	125	128
GTO1	4	4	4	19	0
GTO3	6	9	4	0	8
GTR1	19	16	10	58	79
GTR2	9	19	12	21	68
GTS1	16	29	22	89	63
GTT1	14	13	8	51	75
GTT2	1	3	0	10	21
GTT3	1	3	2	6	13
GUA1	4	2	7	10	8
GUD1	4	4	2	22	7
GUF1	4	2	4	30	19
GUK1	6	3	11	6	13
GUP1	5	7	8	0	10
GUP2	0	0	0	0	2
GUS1	9	13	12	151	58
GUT1	29	51	40	125	157
GUT2	107	159	114	253	215
GVP36	2	8	4	73	43
GYL1	0	0	0	28	0
GYP1	1	3	5	32	12
GYP5	10	23	21	88	85
GYP6	14	6	12	53	31
GYP7	37	81	62	59	66
GYP8	4	3	4	0	12
GZF3	2	2	1	43	23
HAA1	5	5	4	88	59
HAC1	152	181	143	184	143
HAL1	3	4	1	29	24
HAL5	5	10	9	83	40
HAL9	1	3	6	27	16
HAM1	0	1	0	5	0
HAP1	8	13	11	98	123
HAP2	6	3	10	19	23
HAP3	1	1	0	16	40
HAP4	143	207	172	372	392
HAP5	4	3	4	28	4
HAS1	0	0	0	20	3
HAT1	0	1	1	0	2
HAT2	6	18	8	50	36
HBS1	4	2	6	76	43
HBT1	279	499	451	430	407
HCA4	1	1	1	26	20
HCH1	8	10	9	9	20
HCM1	3	2	4	9	0
HCR1	3	6	3	13	19
HCS1	1	0	0	2	1
HDA1	0	3	1	7	17
HDA2	6	7	6	27	9
HDA3	23	38	39	123	106
HED1	0	1	0	12	5
HEF3	133	229	172	397	432
HEH2	20	25	30	134	87
HEK2	3	5	4	13	30
HEL1	5	1	6	10	27
HEL2	1	7	5	18	29
HEM1	13	30	25	218	99
HEM12	4	5	3	1	19
HEM13	0	1	1	24	7
HEM14	2	10	5	1	17
HEM15	19	14	14	24	33
HEM2	6	14	9	74	38
HEM25	1	0	2	0	0
HEM3	18	23	24	33	92
HEM4	1	4	4	8	7
HER1	28	59	43	77	96
HER2	1	3	5	0	14
HES1	2	2	3	0	3
HFA1	9	10	14	61	78
HFD1	193	157	206	152	216
HFI1	1	0	3	0	1
HFM1	4	8	10	42	14
HGH1	0	0	0	19	19
HHF1	13	18	11	139	85
HHF2	2	7	0	77	77
HHO1	2	1	4	36	7
HHT1	20	1	8	49	28
HHT2	137	156	142	640	443
HHY1	0	0	0	0	6
HIF1	3	0	2	110	33
HIM1	1	3	0	9	9
HIP1	0	4	1	0	7
HIR1	3	3	0	38	16
HIR2	3	5	1	24	17
HIR3	0	2	9	0	24
HIS1	4	8	7	32	6
HIS2	1	2	0	0	1
HIS3	1	0	1	0	4
HIS4	3	7	1	24	10
HIS5	7	9	6	0	21
HIS6	1	2	2	5	19
HIS7	0	0	1	0	22
HIT1	0	1	0	0	7
HKR1	8	14	16	51	105
HLJ1	2	2	2	104	29
HLR1	1	1	0	0	4
HMF1	3	4	2	30	12
HMG1	2	10	5	30	26
HMG2	2	10	13	33	43
HMI1	0	0	3	0	1
HMO1	15	16	18	36	49
HMRA1	32	34	38	166	149
HMRA2	0	0	0	1	2
HMS1	6	7	9	65	43
HMS2	11	21	12	20	27
HMX1	1	7	2	10	10
HNM1	0	3	0	34	20
HNT1	6	8	5	28	32
HNT2	0	5	1	65	21
HNT3	2	5	2	0	26
HO	0	0	1	11	5
HOC1	1	2	2	55	40
HOF1	1	3	0	3	5
HOG1	7	14	9	20	20
HOL1	6	4	5	5	7
HOM2	0	5	2	54	16
HOM3	0	0	1	0	3
HOM6	3	12	14	27	45
HOP1	0	0	0	10	4
HOP2	0	0	0	2	6
HOR7	237	308	229	478	503
HOS1	0	1	2	0	2
HOS2	16	8	7	48	40
HOS3	2	11	9	27	14
HOS4	21	56	44	88	99
HOT1	4	7	13	66	41
HPA2	1	1	5	40	52
HPA3	1	1	0	16	8
HPC2	2	3	11	46	41
HPF1	170	359	305	931	849
HPM1	0	1	0	11	6
HPR1	0	2	2	51	8
HPT1	2	1	0	0	3
HRB1	3	9	5	113	100
HRD1	7	8	12	24	40
HRD3	9	12	8	89	54
HRI1	1	0	0	0	6
HRK1	17	21	11	84	80
HRP1	15	20	8	12	19
HRQ1	1	3	4	26	31
HRR25	5	13	8	61	33
HRT1	3	4	2	0	3
HRT3	4	3	2	42	18
HSC82	192	252	209	317	355
HSE1	14	26	17	36	16
HSF1	33	50	44	160	70
HSH155	0	2	3	8	17
HSH49	0	3	1	23	18
HSK3	6	2	9	14	30
HSL1	4	8	11	60	61
HSL7	2	5	13	8	8
HSM3	12	17	23	21	13
HSP10	8	15	6	38	49
HSP104	458	693	626	645	367
HSP12	3665	3382	2526	8971	10787
HSP150	27	48	42	447	342
HSP26	1885	2260	1493	2745	2697
HSP30	616	551	453	314	451
HSP31	17	17	14	136	78
HSP32	1	0	0	25	15
HSP33	1	0	0	13	15
HSP42	571	642	567	717	340
HSP60	45	82	64	178	140
HSP78	38	61	62	136	166
HSP82	380	495	472	475	470
HST1	14	15	8	53	24
HST2	7	5	8	44	39
HST3	5	9	4	11	2
HST4	0	0	0	0	4
HSV2	11	17	13	24	25
HTA1	7	7	11	19	76
HTA2	1	0	2	9	0
HTB1	4	3	4	57	31
HTB2	3	1	5	4	2
HTD2	4	6	2	22	5
HTL1	0	0	3	0	3
HTS1	2	3	1	0	12
HTZ1	1	0	0	0	7
HUA1	5	14	4	30	36
HUA2	0	1	3	0	6
HUB1	3	0	0	34	27
HUG1	1	0	0	14	0
HUL4	3	7	11	30	10
HUL5	7	12	11	59	50
HUT1	3	1	1	1	4
HVG1	0	0	2	11	4
HXK1	103	155	122	49	47
HXK2	3	0	1	28	1
HXT1	0	0	0	0	6
HXT10	1	1	1	7	0
HXT11	2	3	1	6	6
HXT13	2	4	1	13	15
HXT15	0	4	3	19	1
HXT17	0	7	1	9	8
HXT2	1	6	5	11	7
HXT3	1	3	1	0	11
HXT4	0	0	2	0	4
HXT5	185	234	172	251	283
HXT6	44	97	67	172	74
HXT7	22	46	36	24	23
HXT8	1	3	2	0	10
HXT9	1	1	1	3	0
HYM1	2	7	2	6	5
HYR1	21	18	13	116	90
IAH1	4	4	2	0	16
IBA57	4	6	6	2	10
IBD2	2	6	3	40	29
ICE2	4	0	1	34	10
ICL1	1	5	3	1020	736
ICL2	22	23	19	81	61
ICP55	2	5	2	1	10
ICR1	0	13	10	0	7
ICS2	23	17	24	75	71
ICS3	1	1	1	0	4
ICT1	4	0	5	19	4
ICY1	32	27	17	153	151
IDH1	15	32	23	122	102
IDH2	6	7	8	44	29
IDI1	25	34	28	106	129
IDP1	10	5	3	108	55
IDP2	10	10	18	268	288
IDP3	47	47	47	2	67
IDS2	1	2	3	21	16
IES1	14	16	16	60	54
IES2	32	76	46	221	159
IES3	7	12	11	80	85
IES4	13	13	8	75	45
IES5	0	3	0	41	36
IES6	1	7	1	74	35
IFA38	1	1	1	6	3
IFH1	2	7	2	91	94
IFM1	2	0	2	0	17
IGD1	77	77	72	224	152
IGO1	45	54	36	115	166
IGO2	10	9	4	54	64
IKI1	1	3	3	24	15
IKI3	21	21	28	142	91
IKS1	19	25	25	12	46
ILM1	2	3	9	15	13
ILS1	4	7	5	21	29
ILV1	0	1	2	3	2
ILV2	6	12	4	39	76
ILV3	2	1	1	57	58
ILV5	8	3	1	5	39
ILV6	7	11	6	69	51
IMA1	1	0	0	0	2
IMA2	0	4	5	18	10
IMA5	0	2	0	0	4
IMD2	0	1	0	1	0
IMD3	2	0	1	0	6
IMD4	2	1	0	10	0
IME1	0	3	1	15	19
IME2	3	3	1	0	4
IMG1	2	1	4	9	11
IMG2	7	3	7	63	79
IMH1	48	82	70	232	273
IML1	13	15	11	107	72
IML2	8	21	16	18	10
IML3	2	2	0	17	8
IMO32	1	13	3	0	17
IMP1	3	3	1	34	28
IMP2	1	2	0	14	25
IMP3	0	2	0	0	4
IMP4	0	1	1	0	15
INA1	5	5	1	28	8
INH1	12	17	13	331	282
INM1	1	0	0	9	18
INM2	36	56	36	113	66
INN1	4	2	2	7	17
INO1	1	3	1	32	11
INO2	1	4	2	31	27
INO4	9	8	5	46	106
INO80	19	51	42	163	201
INP1	1	3	0	24	11
INP2	3	1	4	5	11
INP51	8	14	6	7	8
INP52	1	5	3	2	5
INP53	5	6	7	14	19
INP54	3	3	2	26	5
IOC2	2	10	4	92	35
IOC3	12	17	16	42	37
IOC4	16	15	14	66	99
IPA1	1	3	0	0	10
IPI1	0	1	0	0	4
IPI3	2	1	2	29	5
IPK1	0	2	0	26	27
IPL1	0	2	1	7	3
IPP1	14	23	14	121	65
IPT1	1	5	2	20	11
IQG1	5	8	15	65	43
IRA1	130	314	243	592	624
IRA2	276	565	488	432	546
IRC10	2	3	4	0	0
IRC15	5	7	7	32	20
IRC18	0	1	4	0	3
IRC19	0	0	0	0	4
IRC2	0	1	1	14	5
IRC20	18	28	24	72	64
IRC21	1	2	2	0	2
IRC22	0	2	1	11	7
IRC23	2	2	1	8	75
IRC24	6	12	6	51	28
IRC25	3	1	0	31	9
IRC3	1	5	2	17	16
IRC4	5	2	8	0	2
IRC5	6	19	19	97	31
IRC6	6	6	1	4	24
IRC8	3	2	1	1	9
IRE1	6	9	6	15	21
IRR1	4	5	5	75	22
IRS4	4	8	9	1	10
IRT1	3	6	4	14	13
ISA1	25	21	26	27	33
ISA2	1	1	1	15	3
ISC1	6	5	7	0	5
ISC10	3	2	1	10	14
ISD11	8	3	1	66	67
ISF1	222	331	283	119	137
ISM1	9	11	4	33	6
ISN1	2	10	3	40	19
ISR1	1	3	1	0	11
IST1	12	11	4	31	8
IST2	19	39	29	66	51
IST3	3	6	4	23	32
ISU1	90	72	61	55	72
ISU2	0	3	0	0	12
ISW1	6	5	3	68	27
ISW2	4	10	6	48	56
ISY1	11	14	7	29	54
ITC1	10	25	28	120	98
ITR1	9	22	16	360	206
ITR2	26	25	41	54	79
ITS1-1	8	7	14	11	11
ITS1-2	0	3	0	0	0
ITS2-1	265	465	288	246	242
ITS2-2	22	31	19	26	26
ITT1	5	8	6	0	12
IVY1	11	19	10	50	54
IWR1	7	16	11	124	56
IXR1	37	100	70	248	215
IZH1	1	4	3	31	16
IZH2	0	4	1	9	19
IZH3	7	10	5	12	16
IZH4	0	0	0	12	30
JAC1	15	8	6	0	41
JEM1	2	4	2	27	24
JEN1	30	33	39	639	503
JHD1	5	9	6	0	28
JHD2	0	1	4	17	15
JID1	4	9	7	42	14
JIP4	24	24	26	49	69
JIP5	8	7	4	20	55
JJJ1	4	4	4	22	30
JJJ2	0	6	0	17	14
JLP1	1	1	1	0	9
JLP2	3	7	2	0	3
JNM1	3	5	5	44	36
JSN1	22	32	24	130	91
KAE1	5	9	5	4	19
KAP104	8	12	12	65	24
KAP114	0	0	0	0	6
KAP120	7	11	13	5	42
KAP122	2	0	0	12	3
KAP123	5	1	0	31	41
KAP95	5	7	3	2	31
KAR1	1	2	2	4	16
KAR2	14	17	13	69	65
KAR3	2	0	2	39	21
KAR4	2	1	1	1	14
KAR5	3	2	4	0	11
KAR9	1	3	1	9	16
KCC4	1	2	2	0	19
KCH1	1	0	0	0	3
KCS1	8	12	12	47	35
KDX1	1	4	1	0	6
KEG1	0	1	1	4	1
KEI1	1	0	0	0	3
KEL1	11	23	15	53	51
KEL2	9	14	24	30	31
KEL3	1	2	0	26	17
KES1	6	15	7	41	27
KEX1	4	7	4	82	64
KEX2	3	3	3	20	24
KGD1	75	118	105	1156	975
KGD2	23	19	20	449	331
KHA1	7	4	6	19	38
KIC1	21	39	34	125	102
KIN1	14	25	18	125	82
KIN2	6	9	9	40	37
KIN28	1	1	1	12	9
KIN3	0	3	2	4	7
KIN4	3	0	2	27	16
KIN82	56	108	82	44	111
KIP1	5	3	8	5	6
KIP2	0	5	5	0	6
KIP3	4	8	7	17	29
KKQ8	15	29	22	74	39
KNH1	1	3	2	15	35
KNS1	59	123	92	513	289
KOG1	6	11	7	87	43
KRE1	49	79	78	50	54
KRE2	35	40	38	156	151
KRE28	12	14	18	160	138
KRE29	1	1	0	3	5
KRE33	1	1	1	20	6
KRE5	3	10	10	63	31
KRE6	9	3	4	35	28
KRE9	5	5	9	22	25
KRI1	4	19	11	222	214
KRR1	0	1	0	15	34
KRS1	0	0	2	0	25
KSH1	4	0	4	39	35
KSP1	21	39	42	293	231
KSS1	2	2	1	0	12
KTI11	1	0	0	0	1
KTI12	0	2	1	7	12
KTR1	8	3	5	6	26
KTR2	0	2	2	0	4
KTR3	7	8	12	32	43
KTR4	38	50	45	211	226
KTR5	1	1	1	76	84
KTR6	7	5	3	68	32
KTR7	12	9	6	11	14
KXD1	2	6	4	52	33
LAA1	3	9	8	32	30
LAC1	3	7	10	0	9
LAG1	1	1	1	0	10
LAG2	7	7	10	45	21
LAM1	6	9	5	17	32
LAM4	29	65	69	155	207
LAM6	7	17	18	37	32
LAP2	22	37	38	63	40
LAP3	18	12	20	37	32
LAS1	1	2	4	36	64
LAS17	2	8	8	41	30
LAS21	1	1	1	0	6
LAT1	33	31	19	92	28
LCB1	2	2	3	0	13
LCB2	4	6	4	33	16
LCB3	0	0	5	5	7
LCB4	6	3	5	19	42
LCB5	0	1	0	23	15
LCD1	4	5	5	54	78
LCL1	8	14	8	14	6
LCL2	0	0	0	0	10
LCL3	0	1	1	20	4
LCP5	0	0	3	0	1
LDB16	4	0	1	0	5
LDB17	0	0	0	0	4
LDB18	1	1	1	10	7
LDB19	12	19	12	45	27
LDB7	19	12	9	37	32
LDH1	3	7	0	22	23
LDS2	0	2	5	0	3
LEA1	1	2	4	18	20
LEE1	44	51	54	202	167
LEM3	1	8	2	16	29
LEO1	29	48	36	206	209
LEU1	8	13	10	203	149
LEU3	0	10	7	29	21
LEU4	28	54	37	422	397
LEU5	2	5	0	1	23
LEU9	0	1	0	6	1
LGE1	13	16	30	40	72
LHP1	1	1	1	9	21
LHS1	1	3	1	21	18
LIA1	1	0	0	0	1
LIF1	2	4	2	48	59
LIH1	5	16	13	12	20
LIN1	8	16	23	51	75
LIP1	1	5	5	29	25
[truncated: 3,745 more rows]
