# Supplementary material for: Loss of the yeast transporter Agp2 upregulates the pleiotropic drug-resistant pump Pdr5 and confers resistance to the protein synthesis inhibitor cycloheximide
Source: PLoS One. 2024 May 22;19(5):e0303747. doi: 10.1371/journal.pone.0303747 (PMC11111045; doi:10.1371/journal.pone.0303747)
Supplement: S8 Table — (XLSX) [file pone.0303747.s023.xlsx]

## Sheet: Significant DEGs
	Genes upregulated in agp2Δ mutant				Genes downregulated in agp2Δ mutant
GeneID	baseMean	log2FoldChange	lfcSE	stat	pvalue	padj	Description	Functional Category	Transporter substrate class
PDR5	127.213	4.42136	0.396232	11.1585	6.50661e-29	1.20372e-26	Plasma membrane ATP-binding cassette (ABC) transporter; multidrug transporter actively regulated by Pdr1p; also involved in steroid transport, cation resistance, and cellular detoxification during exponential growth; PDR5 has a paralog, PDR15, that arose from the whole genome duplication	ABC transporters	inorganic cation
CTS1	189.608	4.09653	0.373522	10.9673	5.48865e-28	8.1232e-26	Endochitinase; required for cell separation after mitosis; transcriptional activation during the G1 phase of the cell cycle is mediated by transcription factor Ace2p	Amino sugar and nucleotide sugar metabolism
YJR096W	48.2372	2.65635	0.526881	5.04165	4.61537e-07	7.04201e-06	Xylose and arabinose reductase; member of the aldo-keto reductase (AKR) family; GFP-fusion protein is induced in response to the DNA-damaging agent MMS	Arabinose catabolic process
CAR2	19.8852	3.17073	0.892497	3.55265	0.000381371	0.00308431	L-ornithine transaminase (OTAse); catalyzes the second step of arginine degradation, expression is dually-regulated by allophanate induction and a specific arginine induction process; not nitrogen catabolite repression sensitive; protein abundance increases in response to DNA replication stress; human homolog OAT complements yeast null mutant	Arginine and proline metabolism
BDH1	131.658	2.45583	0.3313	7.4127	1.2375e-13	4.57875e-12	NAD-dependent (R,R)-butanediol dehydrogenase; catalyzes oxidation of (R,R)-2,3-butanediol to (3R)-acetoin, oxidation of meso-butanediol to (3S)-acetoin, and reduction of acetoin; enhances use of 2,3-butanediol as an aerobic carbon source	Butanoate metabolism
CCW12	967.829	3.2236	0.211159	15.2662	1.28415e-52	1.90054e-49	Cell wall mannoprotein; plays a role in maintenance of newly synthesized areas of cell wall; localizes to periphery of small buds, septum region of larger buds, and shmoo tip; CCW12 has a paralog, YDR134C, that arose from the whole genome duplication	Cell wall protein
SCW4	142.027	3.21123	0.311382	10.3128	6.16622e-25	7.02e-23	Cell wall protein with similarity to glucanases; scw4 scw10 double mutants exhibit defects in mating; SCW4 has a paralog, SCW10, that arose from the whole genome duplication	Cell wall protein
SPI1	597.948	3.02231	0.233636	12.936	2.82068e-38	9.2769e-36	GPI-anchored cell wall protein involved in weak acid resistance; basal expression requires Msn2p/Msn4p; expression is induced under conditions of stress and during the diauxic shift; SPI1 has a paralog, SED1, that arose from the whole genome duplication	Cell wall protein
FLO5	21.1863	2.87039	0.711321	4.03529	5.4535e-05	0.000570401	Lectin-like cell wall protein (flocculin) involved in flocculation; binds mannose chains on the surface of other cells, confers floc-forming ability that is chymotrypsin resistant but heat labile; important for co-flocculation with other yeasts, mediating interaction with specific species; FLO5 has a paralog, FLO1, that arose from a segmental duplication	Cell wall protein
EGT2	39.4686	2.75876	0.595611	4.63181	3.62475e-06	4.77836e-05	Glycosylphosphatidylinositol (GPI)-anchored cell wall endoglucanase; required for proper cell separation after cytokinesis; expression is activated by Swi5p and tightly regulated in a cell cycle-dependent manner	Cell wall protein
KRE1	79.2556	2.54355	0.37288	6.82136	9.01856e-12	2.93351e-10	Cell wall glycoprotein involved in beta-glucan assembly; serves as a K1 killer toxin membrane receptor	Cell wall protein
PIR1	54.7859	2.00039	0.443279	4.51271	6.40055e-06	8.06197e-05	O-glycosylated protein required for cell wall stability; attached to the cell wall via beta-1,3-glucan; mediates mitochondrial translocation of Apn1p; expression regulated by the cell integrity pathway and by Swi5p during the cell cycle; PIR1 has a paralog, YJL160C, that arose from the whole genome duplication	Cell wall protein
ETS1-2	19.4287	5.35502	0.961704	5.56826	2.57295e-08	5.28885e-07	Non-coding region located immediately upstream of RDN18; transcribed as part of the 35S rRNA precursor transcript; contains an essential U3 snoRNA binding site required for maturation of 18S rRNA	External Transcribed Spacer
FAA1	232.697	2.8619	0.260366	10.9918	4.18454e-28	6.51907e-26	Long chain fatty acyl-CoA synthetase; activates fatty acids with a preference for C12:0-C16:0 chain lengths; role in the competitive import of long-chain fatty acids and sphingoid long-chain bases; accounts for most acyl-CoA synthetase activity; localizes to lipid particles and the plasma membrane; role in sphingolipid-to-glycerolipid metabolism; forms ER foci upon replication stress; faa1 faa4 d…	Fatty acid degradation
AAD10	37.7444	3.17011	0.54373	5.83029	5.53312e-09	1.29984e-07	Putative aryl-alcohol dehydrogenase; similar to P. chrysosporium aryl-alcohol dehydrogenase; mutational analysis has not yet revealed a physiological role; members of the AAD gene family comprise three pairs (AAD3 + AAD15, AAD6/AAD16 + AAD4, AAD10 + AAD14) whose two genes are more related to one another than to other members of the family	Fructose and mannose metabolism
FBP26	108.717	2.34959	0.370642	6.33924	2.30901e-10	6.50922e-09	Fructose-2,6-bisphosphatase, required for glucose metabolism; protein abundance increases in response to DNA replication stress	Fructose and mannose metabolism
GAL80	19.7389	2.82757	0.908154	3.11354	0.00184858	0.0124077	Transcriptional regulator involved in the repression of GAL genes; involved in the repression of GAL genes in the absence of galactose; inhibits transcriptional activation by Gal4p; inhibition relieved by Gal3p or Gal1p binding	Galactose metabolism
MTH1	89.9346	2.5426	0.380353	6.68486	2.3115e-11	7.27876e-10	Negative regulator of the glucose-sensing signal transduction pathway; required for repression of transcription by Rgt1p; interacts with Rgt1p and the Snf3p and Rgt2p glucose sensors; phosphorylated by Yck1p, triggering Mth1p degradation; MTH1 has a paralog, STD1, that arose from the whole genome duplication	Glucose transport
DSE2	17.9963	2.1694	0.749782	2.89337	0.00381134	0.0228372	Daughter cell-specific secreted protein with similarity to glucanases; degrades cell wall from the daughter side causing daughter to separate from mother; expression is repressed by cAMP	Glucosidase activity
GCV1	15.1351	2.13064	0.791778	2.69096	0.00712476	0.0375923	T subunit of the mitochondrial glycine decarboxylase complex; glycine decarboxylase is required for the catabolism of glycine to 5,10-methylene-THF; expression is regulated by levels of levels of 5,10-methylene-THF in the cytoplasm	Glycine, serine and threonine metabolism
HXK1	139.288	3.54968	0.315976	11.234	2.77547e-29	5.47692e-27	Hexokinase isoenzyme 1; a cytosolic protein that catalyzes phosphorylation of glucose during glucose metabolism; expression is highest during growth on non-glucose carbon sources; glucose-induced repression involves hexokinase Hxk2p; HXK1 has a paralog, HXK2, that arose from the whole genome duplication	Glycolysis / Gluconeogenesis
ALD2	29.6947	2.27203	0.578861	3.925	8.67301e-05	0.000855737	Cytoplasmic aldehyde dehydrogenase; involved in ethanol oxidation and beta-alanine biosynthesis; uses NAD+ as the preferred coenzyme; expression is stress induced and glucose repressed; very similar to Ald3p	Glycolysis / Gluconeogenesis
GLK1	346.893	2.08171	0.26816	7.76294	8.2985e-15	3.6662e-13	Glucokinase; catalyzes the phosphorylation of glucose at C6 in the first irreversible step of glucose metabolism; one of three glucose phosphorylating enzymes; expression regulated by non-fermentable carbon sources; GLK1 has a paralog, EMI2, that arose from the whole genome duplication	Glycolysis / Gluconeogenesis
DSE1	67.462	3.3033	0.476506	6.93233	4.13954e-12	1.40839e-10	Daughter cell-specific protein; may regulate cross-talk between the mating and filamentation pathways; deletion affects cell separation after division and sensitivity to alpha-factor and drugs affecting the cell wall; relocalizes from bud neck to cytoplasm upon DNA replication stress	G-protein beta/gamma-subunit complex binding
EMI2	69.9251	3.51621	0.433929	8.10319	5.35355e-16	2.82973e-14	Non-essential protein of unknown function; required for transcriptional induction of the early meiotic-specific transcription factor IME1; required for sporulation; expression regulated by glucose-repression transcription factors Mig1/2p; EMI2 has a paralog, GLK1, that arose from the whole genome duplication; protein abundance increases in response to DNA replication stress	Hexose metabolic process
MFA2	18.2528	4.94343	0.962864	5.13409	2.83519e-07	4.4403e-06	Mating pheromone a-factor; made by a cells; interacts with alpha cells to induce cell cycle arrest and other responses leading to mating; biogenesis involves C-terminal modification, N-terminal proteolysis, and export; also encoded by MFA1	MAPK signaling pathway - yeast
TEC1	39.8021	2.26833	0.522539	4.34098	1.4185e-05	0.000167281	Transcription factor targeting filamentation genes and Ty1 expression; Ste12p activation of most filamentation gene promoters depends on Tec1p and Tec1p transcriptional activity is dependent on its association with Ste12p; binds to TCS elements upstream of filamentation genes, which are regulated by Tec1p/Ste12p/Dig1p complex; competes with Dig2p for binding to Ste12p/Dig1p; positive regulator of…	MAPK signaling pathway - yeast
HXT7	39.0717	2.68996	0.505062	5.326	1.00399e-07	1.79024e-06	High-affinity glucose transporter; member of the major facilitator superfamily, nearly identical to Hxt6p, expressed at high basal levels relative to other HXTs, expression repressed by high glucose levels; HXT7 has a paralog, HXT4, that arose from the whole genome duplication	Meiosis - yeast	organooxogyn
TPK2	40.3566	2.12481	0.575955	3.6892	0.000224964	0.0019937	cAMP-dependent protein kinase catalytic subunit; promotes vegetative growth in response to nutrients via the Ras-cAMP signaling pathway; partially redundant with Tpk1p and Tpk3p; localizes to P-bodies during stationary phase; relocalizes to the cytosol in response to hypoxia	Meiosis - yeast
ADY3	8.51637	4.09334	1.22796	3.33346	0.000857719	0.00641123	Protein required for spore wall formation; subunit of the leading edge protein (LEP) complex (Ssp1-Ady3-Don1-Irc10) that forms a ring-like structure at the leading edge of the prospore membrane during meiosis II; mediates assembly of the LEP complex, formation of the ring-like structure via interaction with spindle pole body components and prospore membrane maturation; potentially phosphorylated …	Mitochondrial inheritance
FMP25	17.532	2.89884	0.830701	3.48963	0.000483692	0.00381794	Protein required for assembly of respiratory complex III; mitochondrial inner membrane protein; required for an early step in assembly of respiratory complex III (cytochrome bc1 complex); mRNA is targeted to mitochondria	Mitochondrial protein
NME1	782.017	3.3637	0.301688	11.1496	7.1918e-29	1.25222e-26	RNA component of RNase MRP; RNase MRP cleaves pre-rRNA and has a role in cell cycle-regulated degradation of daughter cell-specific mRNAs; human ortholog is implicated in cartilage-hair hypoplasia (CHH)	mRNA processing
MUD1	8.68045	4.11583	1.22409	3.36235	0.000772829	0.00588066	U1 snRNP A protein; homolog of human U1-A; involved in nuclear mRNA splicing	mRNA splicing
HRP1	17.5203	2.03807	0.734355	2.77532	0.00551474	0.0303413	Subunit of cleavage factor I; cleavage factor I is a five-subunit complex required for the cleavage and polyadenylation of pre-mRNA 3' ends; RRM-containing heteronuclear RNA binding protein and hnRNPA/B family member that binds to poly (A) signal sequences; required for genome stability	mRNA surveillance pathway
BNA6	51.3568	2.65689	0.491081	5.41028	6.29279e-08	1.20763e-06	Quinolinate phosphoribosyl transferase; required for the de novo biosynthesis of NAD from tryptophan via kynurenine; expression regulated by Hst1p	Nicotinate and nicotinamide metabolism
SDC25	37.0567	2.66794	0.511507	5.21583	1.82991e-07	3.0602e-06	Non-essential Ras guanine nucleotide exchange factor (GEF); localized to the membrane; expressed in poor nutrient conditions and on nonfermentable carbon sources; contains a stop codon in S288C, full-length gene includes YLL017W; SDC25 has a paralog, CDC25, that arose from the whole genome duplication	Others
ITS2-1	388.061	2.61274	0.242936	10.7548	5.62374e-27	7.56648e-25	Non-coding region between RDN58 and RDN25; transcribed as part of the 35S rRNA precursor transcript; forms a stem-loop structure that is required for processing of the precursor transcript	Others
TSA2	30.37	2.58075	0.591747	4.36123	1.29332e-05	0.000154364	Stress inducible cytoplasmic thioredoxin peroxidase; cooperates with Tsa1p in the removal of reactive oxygen, nitrogen and sulfur species using thioredoxin as hydrogen donor; deletion enhances the mutator phenotype of tsa1 mutants; protein abundance increases in response to DNA replication stress; TSA2 has a paralog, TSA1, that arose from the whole genome duplication	Others
PCL5	40.6217	2.52819	0.49191	5.13954	2.75412e-07	4.33628e-06	Cyclin; interacts with and phosphorylated by Pho85p cyclin-dependent kinase (Cdk), induced by Gcn4p at level of transcription, specifically required for Gcn4p degradation, may be sensor of cellular protein biosynthetic capacity	Others
INP51	10.8036	2.45209	0.903183	2.71494	0.00662872	0.035417	Phosphatidylinositol 4,5-bisphosphate 5-phosphatase; synaptojanin-like protein with an N-terminal Sac1 domain, plays a role in phosphatidylinositol 4,5-bisphosphate homeostasis and in endocytosis; null mutation confers cold-tolerant growth	Others
RDN37-1	101947	2.41154	0.567094	4.25246	2.11433e-05	0.000241638	35S ribosomal RNA (35S rRNA) transcript; encoded by the RDN1 locus; processed into the 25S, 18S and 5.8S rRNAs (represented by the RDN25, RDN18, and RDN58 loci)	Others
SHC1	15.8012	2.4075	0.916	2.62828	0.00858189	0.0433373	Sporulation-specific activator of Chs3p (chitin synthase III); required for the synthesis of the chitosan layer of ascospores; transcriptionally induced at alkaline pH; SHC1 has a paralog, SKT5, that arose from the whole genome duplication	Others
HSP104	694.171	2.38768	0.241693	9.87898	5.13513e-23	5.06666e-21	Disaggregase; heat shock protein that cooperates with Ydj1p (Hsp40) and Ssa1p (Hsp70) to refold and reactivate previously denatured, aggregated proteins; responsive to stresses including: heat, ethanol, and sodium arsenite; involved in [PSI+] propagation; protein becomes more abundant and forms cytoplasmic foci in response to DNA replication stress; potentiated Hsp104p variants decrease TDP-43 pr…	Others
SGF29	23.9857	2.32134	0.724571	3.20375	0.00135652	0.0094853	Component of the HAT/Core module of the SAGA, SLIK, and ADA complexes; HAT/Core module also contains Gcn5p, Ngg1p, and Ada2p; binds methylated histone H3K4; involved in transcriptional regulation through SAGA and TBP recruitment to target promoters and H3 acetylation	Others
OPI10	28.6284	2.31455	0.656251	3.52692	0.000420422	0.00336543	Protein with a possible role in phospholipid biosynthesis; null mutant displays an inositol-excreting phenotype that is suppressed by exogenous choline; protein abundance increases in response to DNA replication stress	Others
UBX6	59.8379	2.29184	0.421129	5.44214	5.26433e-08	1.03195e-06	UBX (ubiquitin regulatory X) domain-containing protein; interacts with Cdc48p, transcription is repressed when cells are grown in media containing inositol and choline; UBX6 has a paralog, UBX7, that arose from the whole genome duplication	Others
SCR1	79981.4	2.27037	0.544724	4.16792	3.07386e-05	0.000339501	RNA subunit of the Signal Recognition Particle (SRP)	Others
SYP1	32.8386	2.21871	0.574558	3.86159	0.00011265	0.00107216	Negative regulator of WASP-Arp23 complex; involved in endocytic site formation; directly inhibits Las17p stimulation of Arp23 complex-mediated actin assembly in vitro; may regulate assembly and disassembly of the septin ring; colocalizes and interacts with septin subunits; potential role in actin cytoskeletal organization	Others
HSM3	20.6905	2.1885	0.664551	3.2932	0.000990526	0.00725732	Evolutionarily conserved 19S regulatory particle assembly-chaperone; involved in the assembly of the base subcomplex of the 19S proteasomal regulatory particle (RP); involved in DNA mismatch repair during slow growth; weak similarity to Msh1p; structural study suggests Hsm3p is a scaffold protein for Rpt1p-Rpt2p complex formation; ortholog of human 19S subunit S5b	Others
RTN2	359.381	2.17804	0.246605	8.83211	1.02717e-18	6.75649e-17	Reticulon protein; involved in nuclear pore assembly and maintenance of tubular ER morphology; promotes membrane curvature; regulates the ER asymmetry-induced inheritance block during ER stress; role in ER-derived peroxisomal biogenesis; interacts with Sec6p, Yip3p, and Sbh1p; less abundant than RTN1; member of RTNLA (reticulon-like A) subfamily; protein increases in abundance and relocalizes to …	Others
CAB2	36.8756	2.13948	0.511613	4.18183	2.89178e-05	0.00032423	Subunit of the CoA-Synthesizing Protein Complex (CoA-SPC); subunits of this complex are: Cab2p, Cab3p, Cab4p, Cab5p, Sis2p and Vhs3p; probable phosphopantothenoylcysteine synthetase (PPCS), which catalyzes the second step of coenzyme A biosynthesis from pantothenate; null mutant lethality is complemented by human homolog PPCS and by E. coli coaBC (encoding a bifunctional enzyme with PPCS activity)	Others
HAC1	193.03	2.12915	0.27815	7.65467	1.93803e-14	8.07965e-13	Basic leucine zipper (bZIP) transcription factor (ATF/CREB1 homolog); regulates the unfolded protein response, via UPRE binding, and membrane biogenesis; ER stress-induced splicing pathway facilitates efficient Hac1p synthesis; two functional forms of Hac1p are produced; translation initiation is repressed under non-stress conditions; protein abundance increases in response to DNA replication str…	Others
HBT1	487.306	2.10556	0.224497	9.37901	6.65974e-21	5.47579e-19	Shmoo tip protein, substrate of Hub1p ubiquitin-like protein; mutants are defective for mating projection formation, thereby implicating Hbt1p in polarized cell morphogenesis; HBT1 has a paralog, YNL195C, that arose from the whole genome duplication	Others
RGL1	21.0049	2.08194	0.752635	2.7662	0.0056713	0.0310871	Regulator of Rho1p signaling, cofactor of Tus1p; required for the localization of Tus1p during all phases of cytokinesis; green fluorescent protein (GFP)-fusion protein localizes to the bud neck and cytoplasm; null mutant is viable and exhibits growth defect on a non-fermentable (respiratory) carbon source	Others
ITS2-2	29.1682	2.03886	0.556707	3.66236	0.000249903	0.00218205	Non-coding region between RDN58 and RDN25; transcribed as part of the 35S rRNA precursor transcript; forms a stem-loop structure required for processing of the precursor transcript	Others
YJL133C-A	58.8092	2.00337	0.410847	4.87619	1.08156e-06	1.53915e-05	Putative protein of unknown function; the authentic, non-tagged protein is detected in highly purified mitochondria in high-throughput studies	Others
FES1	109.981	2.46937	0.324827	7.60211	2.91345e-14	1.18134e-12	Hsp70 (Ssa1p) nucleotide exchange factor; required for the release of misfolded proteins from the Hsp70 system to the Ub-proteasome machinery for destruction; cytosolic homolog of Sil1p, which is the nucleotide exchange factor for BiP (Kar2p) in the endoplasmic reticulum; protein abundance increases in response to DNA replication stress	Others - endoplasmic reticulum
CYC7	249.375	2.84595	0.321998	8.8384	9.71014e-19	6.53228e-17	Cytochrome c isoform 2, expressed under hypoxic conditions; also known as iso-2-cytochrome c; electron carrier of the mitochondrial intermembrane space that transfers electrons from ubiquinone-cytochrome c oxidoreductase to cytochrome c oxidase during cellular respiration; protein abundance increases in response to DNA replication stress; CYC7 has a paralog, CYC1, that arose from the whole genome…	Others - Mitochondrial
ISU1	90.6038	2.42096	0.396455	6.10653	1.01823e-09	2.64383e-08	Conserved protein of the mitochondrial matrix; performs a scaffolding function during assembly of iron-sulfur clusters, interacts physically and functionally with yeast frataxin (Yfh1p); ISU1 has a paralog, ISU2, that arose from the whole genome duplication; isu1 isu2 double mutant is inviable; human homolog ISCU implicated in mitochondrial myopathy, can complement isu1 isu2 double mutant	Others - Mitochondrial
YBR056W	52.3157	2.01542	0.430528	4.68128	2.85088e-06	3.83572e-05	Putative glycoside hydrolase of the mitochondrial intermembrane space	Others - Mitochondrial
MRPL24	60.609	2.02716	0.420752	4.81795	1.45039e-06	2.02507e-05	Mitochondrial ribosomal protein of the large subunit; two mitochondrial ribosomal proteins, YmL14 and YmL24, have been assigned to the same gene	Others - Mitochondrial
PUF2	20.372	2.38675	0.755225	3.16032	0.00157597	0.0107734	PUF family mRNA-binding protein; Pumilio homology domain confers RNA binding activity; preferentially binds mRNAs encoding membrane-associated proteins; binding site composed of two UAAU tetranucleotides, separated by a 3-nt linker; PUF2 has a paralog, JSN1, that arose from the whole genome duplication	Others
COX5B	40.4548	3.33339	0.536488	6.21336	5.18638e-10	1.39561e-08	Subunit Vb of cytochrome c oxidase; cytochrome c oxidase is the terminal member of the mitochondrial inner membrane electron transport chain; Cox5Bp is predominantly expressed during anaerobic growth while its isoform Va (Cox5Ap) is expressed during aerobic growth; COX5B has a paralog, COX5A, that arose from the whole genome duplication	Oxidative phosphorylation	inorganic cation
ZWF1	137.786	2.21243	0.352721	6.27245	3.55412e-10	9.83195e-09	Glucose-6-phosphate dehydrogenase (G6PD); catalyzes the first step of the pentose phosphate pathway; involved in adapting to oxidative stress; protein abundance increases in response to DNA replication stress; homolog of human G6PD which is deficient in patients with hemolytic anemia; human G6PD can complement yeast zwf1 null mutant	Pentose phosphate pathway
BAR1	12.8414	4.38199	1.06508	4.11425	3.88447e-05	0.000417157	Aspartyl protease; secreted into the periplasmic space of mating type a cell; helps cells find mating partners; cleaves and inactivates alpha factor allowing cells to recover from alpha-factor-induced cell cycle arrest	Peptide catabolic process
PAH1	339.876	3.21971	0.263657	12.2117	2.69133e-34	6.63861e-32	Mg2+-dependent phosphatidate (PA) phosphatase; dephosphorylates PA to yield diacylglycerol; regulates phospholipid synthesis, nuclear/ER membrane growth, lipid droplet formation, triacylglycerol synthesis, vacuolar homeostasis and cell wall integrity; phosphorylated by Pho85p/Pho80p, Cdc28p/Cyclin B, PKA, PKC, and CKII, regulating activity, localization, and proteosomal degradation; homolog of ma…	Phospholipid biosynthesis
YDR018C	17.43	2.32957	0.705627	3.30142	0.000961965	0.00706555	Probable membrane protein with three predicted transmembrane domains; similar to C. elegans F55A11.5 and maize 1-acyl-glycerol-3-phosphate acyltransferase; YDR018C has a paralog, CST26, that arose from the whole genome duplication	Phospholipid biosynthesis
MRK1	96.0964	3.08572	0.373244	8.26732	1.37008e-16	7.51006e-15	Glycogen synthase kinase 3 (GSK-3) homolog; one of four GSK-3 homologs in S. cerevisiae that function to activate Msn2p-dependent transcription of stress responsive genes and that function in protein degradation; MRK1 has a paralog, RIM11, that arose from the whole genome duplication	Protein kinase
TDA1	131.221	3.00269	0.337573	8.89494	5.8453e-19	4.02374e-17	Protein kinase of unknown cellular role; green fluorescent protein (GFP)-fusion protein localizes to the cytoplasm and nucleus; null mutant is sensitive to expression of the top1-T722A allele; not an essential gene; relocalizes from nucleus to cytoplasm upon DNA replication stress	Protein kinase
KIN82	96.4035	2.19269	0.417646	5.25011	1.52004e-07	2.66232e-06	Putative serine/threonine protein kinase; implicated in the regulation of phospholipid asymmetry through the activation of phospholipid translocases (flippases); involved in the phosphorylation of upstream inhibitory kinase Ypk1p along with Fpk1p; has a redundant role in the cellular response to mating pheromone; KIN82 has a paralog, FPK1, that arose from the whole genome duplication	Protein kinase
PSY2	18.1322	2.18359	0.722811	3.02097	0.00251964	0.0162006	Subunit of protein phosphatase PP4 complex; Pph3p and Psy2p form the active complex, Psy4p may provide additional substrate specificity; regulates recovery from the DNA damage checkpoint, the gene conversion- and single-strand annealing-mediated pathways of meiotic double-strand break repair and efficient Non-Homologous End-Joining (NHEJ) pathway; Pph3p and Psy2p localize to foci on meiotic chrom…	Protein phosphatase
PPZ2	54.6199	2.09385	0.435725	4.80544	1.54411e-06	2.13578e-05	Serine/threonine protein phosphatase Z, isoform of Ppz1p; involved in regulation of potassium transport, which affects osmotic stability, cell cycle progression, and halotolerance	Protein phosphatase
RTS3	49.102	2.08555	0.528967	3.94268	8.05772e-05	0.000805772	Putative component of the protein phosphatase type 2A complex	Protein phosphatase
SSE2	175.666	2.46987	0.28104	8.78832	1.51811e-18	9.56087e-17	Member of Hsp110 subclass of the heat shock protein 70 (HSP70) family; serves as nucleotide exchange factor to load ATP onto the SSA class of cytosolic Hsp70s; may be involved in protein folding; localized to the cytoplasm; SSE2 has a paralog, SSE1, that arose from the whole genome duplication	Protein processing in endoplasmic reticulum
HSP42	710.027	2.3572	0.274279	8.59415	8.38811e-18	5.0671e-16	Small heat shock protein (sHSP) with chaperone activity; forms barrel-shaped oligomers that suppress unfolded protein aggregation; involved in cytoskeleton reorganization after heat shock; protein abundance increases and forms cytoplasmic foci in response to DNA replication stress	Protein processing in endoplasmic reticulum
HSP82	544.753	2.08538	0.208651	9.99455	1.61023e-23	1.64354e-21	Hsp90 chaperone; redundant in function with Hsc82p; required for pheromone signaling, negative regulation of Hsf1p; docks with Tom70p for mitochondrial preprotein delivery; promotes telomerase DNA binding, nucleotide addition; protein abundance increases in response to DNA replication stress; contains two acid-rich unstructured regions that promote solubility of chaperone-substrate complexes; HSP…	Protein processing in endoplasmic reticulum
URA1	26.9119	2.03888	0.636496	3.20328	0.00135871	0.0094853	Dihydroorotate dehydrogenase; catalyzes the fourth enzymatic step in the de novo biosynthesis of pyrimidines, converting dihydroorotic acid into orotic acid	Pyrimidine metabolism
DLD1	138.568	2.05446	0.340515	6.03339	1.60558e-09	4.06198e-08	Major mitochondrial D-lactate dehydrogenase; oxidizes D-lactate to pyruvate, transcription is heme-dependent, repressed by glucose, and derepressed in ethanol or lactate; located in the mitochondrial inner membrane	Pyruvate metabolism
DIA3	26.4286	2.30472	0.591437	3.89681	9.74662e-05	0.000949013	Protein of unknown function; involved in invasive and pseudohyphal growth	Riboflavin metabolism
RSM7	10.5566	3.04262	0.950236	3.20196	0.00136496	0.00950654	Mitochondrial ribosomal protein of the small subunit; has similarity to E. coli S7 ribosomal protein	Ribosome
YLR035C-A	13.4384	3.29208	0.902587	3.64738	0.000264924	0.00229963	Retrotransposon TYA Gag and TYB Pol genes; polyprotein is processed to make a nucleocapsid-like protein (Gag), reverse transcriptase (RT), protease (PR), and integrase (IN); YLR035C-A is part of a mutant retrotransposon	RNA binding
YML039W	217.807	3.18998	0.355374	8.9764	2.7976e-19	2.01973e-17	Retrotransposon TYA Gag and TYB Pol genes; transcribed/translated as one unit; polyprotein is processed to make a nucleocapsid-like protein (Gag), reverse transcriptase (RT), protease (PR), and integrase (IN); similar to retroviral genes	RNA binding
YGR038C-B	100.415	3.04206	0.36819	8.26222	1.42993e-16	7.69563e-15	Retrotransposon TYA Gag and TYB Pol genes; transcribed/translated as one unit; polyprotein is processed to make a nucleocapsid-like protein (Gag), reverse transcriptase (RT), protease (PR), and integrase (IN); similar to retroviral genes	RNA binding
YOR192C-B	168.177	2.83078	0.288978	9.79583	1.17331e-22	1.12032e-20	Retrotransposon TYA Gag and TYB Pol genes; transcribed/translated as one unit; polyprotein is processed to make a nucleocapsid-like protein (Gag), reverse transcriptase (RT), protease (PR), and integrase (IN); similar to retroviral genes	RNA binding
YPR158C-D	546.909	2.64763	0.683166	3.87553	0.000106392	0.00102395	Retrotransposon TYA Gag and TYB Pol genes; transcribed/translated as one unit; polyprotein is processed to make a nucleocapsid-like protein (Gag), reverse transcriptase (RT), protease (PR), and integrase (IN); similar to retroviral genes	RNA binding
YBR012W-B	42.255	2.46086	0.497346	4.94798	7.49871e-07	1.11539e-05	Retrotransposon TYA Gag and TYB Pol genes; transcribed/translated as one unit; polyprotein is processed to make a nucleocapsid-like protein (Gag), reverse transcriptase (RT), protease (PR), and integrase (IN); similar to retroviral genes	RNA binding
YBL100W-B	20.2361	2.37759	0.755524	3.14694	0.00164989	0.0111754	Retrotransposon TYA Gag and TYB Pol genes; transcribed/translated as one unit; polyprotein is processed to make a nucleocapsid-like protein (Gag), reverse transcriptase (RT), protease (PR), and integrase (IN); similar to retroviral genes	RNA binding
YLR157C-B	94.9145	2.34179	0.406594	5.75953	8.43479e-09	1.89144e-07	Retrotransposon TYA Gag and TYB Pol genes; transcribed/translated as one unit; polyprotein is processed to make a nucleocapsid-like protein (Gag), reverse transcriptase (RT), protease (PR), and integrase (IN); similar to retroviral genes	RNA binding
YPR158W-B	21.3124	2.26737	0.784213	2.89127	0.00383686	0.0229436	Retrotransposon TYA Gag and TYB Pol genes; transcribed/translated as one unit; polyprotein is processed to make a nucleocapsid-like protein (Gag), reverse transcriptase (RT), protease (PR), and integrase (IN); similar to retroviral genes	RNA binding
YNL284C-B	125.103	2.11613	0.332215	6.36975	1.89339e-10	5.49455e-09	Retrotransposon TYA Gag and TYB Pol genes; transcribed/translated as one unit; polyprotein is processed to make a nucleocapsid-like protein (Gag), reverse transcriptase (RT), protease (PR), and integrase (IN); similar to retroviral genes	RNA binding
YAR009C	100.25	2.05058	0.343161	5.97556	2.29302e-09	5.65611e-08	Retrotransposon TYA Gag and TYB Pol genes; Gag processing produces capsid proteins, Pol is cleaved to produce protease, reverse transcriptase and integrase activities; in YARCTy1-1 TYB is mutant and probably non-functional; protein product forms cytoplasmic foci upon DNA replication stress	RNA binding
YGR027W-B	343.661	2.03844	0.240093	8.49021	2.06262e-17	1.17411e-15	Retrotransposon TYA Gag and TYB Pol genes; transcribed/translated as one unit; polyprotein is processed to make a nucleocapsid-like protein (Gag), reverse transcriptase (RT), protease (PR), and integrase (IN); similar to retroviral genes	RNA binding
YLR256W-A	426.181	2.01656	0.262927	7.66968	1.72431e-14	7.29136e-13	Retrotransposon TYA Gag gene co-transcribed with TYB Pol; translated as TYA or TYA-TYB polyprotein; Gag is a nucleocapsid protein that is the structural constituent of virus-like particles (VLPs); similar to retroviral Gag	RNA binding
YER160C	48.9753	2.01166	0.471502	4.26649	1.98574e-05	0.000227822	Retrotransposon TYA Gag and TYB Pol genes; transcribed/translated as one unit; polyprotein is processed to make a nucleocapsid-like protein (Gag), reverse transcriptase (RT), protease (PR), and integrase (IN); similar to retroviral genes	RNA binding
DCS1	65.0073	2.17345	0.416538	5.21789	1.80976e-07	3.04369e-06	Non-essential hydrolase involved in mRNA decapping; activates Xrn1p; may function in a feedback mechanism to regulate deadenylation, contains pyrophosphatase activity and a HIT (histidine triad) motif; acts as inhibitor of neutral trehalase Nth1p; required for growth on glycerol medium; protein abundance increases in response to DNA replication stress; DCS1 has a paralog, DCS2, that arose from th…	RNA degradation
FIT3	86.823	4.92356	0.465432	10.5785	3.75008e-26	4.6251e-24	Mannoprotein that is incorporated into the cell wall; incorporated via a glycosylphosphatidylinositol (GPI) anchor; involved in the retention of siderophore-iron in the cell wall	siderophore transport
SRO77	14.1406	2.67324	0.805988	3.31672	0.0009108	0.00673992	Protein with roles in exocytosis and cation homeostasis; functions in docking and fusion of post-Golgi vesicles with plasma membrane; regulates cell proliferation and colony development via the Rho1-Tor1 pathway; interacts with SNARE protein Sec9p; homolog of Drosophila lethal giant larvae tumor suppressor; SRO77 has a paralog, SRO7, that arose from the whole genome duplication	SNARE interactions in vesicular transport
YPC1	48.0447	3.90998	0.507939	7.69773	1.38502e-14	5.94153e-13	Alkaline ceramidase; also has reverse (CoA-independent) ceramide synthase activity; catalyzes both breakdown and synthesis of phytoceramide; overexpression confers fumonisin B1 resistance; YPC1 has a paralog, YDC1, that arose from the whole genome duplication	Sphingolipid metabolism
YDC1	34.3356	2.31431	0.600655	3.85298	0.000116691	0.00110707	Alkaline dihydroceramidase, involved in sphingolipid metabolism; preferentially hydrolyzes dihydroceramide to a free fatty acid and dihydrosphingosine; has a minor reverse activity; YDC1 has a paralog, YPC1, that arose from the whole genome duplication	Sphingolipid metabolism
HFD1	228.423	2.19496	0.311348	7.04988	1.79066e-12	6.16321e-11	Dehydrogenase involved in ubiquinone and sphingolipid metabolism; oxidizes 4-hydroxybenzaldehyde into 4-hydroxybenzoic acid in ubiquinone biosynthesis; converts hexadecenal to hexadecenoic acid in sphingosine 1-phosphate breakdown pathway; located in the mitochondrial outer membrane and also in lipid particles; human homolog ALDH3A2, a fatty aldehyde dehydrogenase (FALDH) mutated in neurocutaneou…	Sphingolipid metabolism
GSY1	98.6643	3.80793	0.379206	10.0418	9.97944e-24	1.05497e-21	Glycogen synthase; expression induced by glucose limitation, nitrogen starvation, environmental stress, and entry into stationary phase; GSY1 has a paralog, GSY2, that arose from the whole genome duplication; relocalizes from nucleus to cytoplasmic foci upon DNA replication stress	Starch and sucrose metabolism
FLO11	21.089	2.64924	0.738351	3.58805	0.000333164	0.00275466	GPI-anchored cell surface glycoprotein (flocculin); required for pseudohyphal and invasive growth, flocculation, and biofilm formation; major determinant of colony morphology; transcription regulated by the MAPK pathway (Ste12p and Tec1p) and the cAMP pathway (Flo8p); required for formation of fibrous interconnections between cells of a wild strain; role in co-flocculation with other yeast specie…	Starch and sucrose metabolism
NTH2	95.3612	2.13801	0.381793	5.59993	2.14438e-08	4.53383e-07	Putative neutral trehalase, required for thermotolerance; may mediate resistance to other cellular stresses; NTH2 has a paralog, NTH1, that arose from the whole genome duplication	Starch and sucrose metabolism
GSY2	295.852	2.00974	0.256709	7.82887	4.92259e-15	2.24167e-13	Glycogen synthase; expression induced by glucose limitation, nitrogen starvation, heat shock, and stationary phase; activity regulated by cAMP-dependent, Snf1p and Pho85p kinases as well as by the Gac1p-Glc7p phosphatase; GSY2 has a paralog, GSY1, that arose from the whole genome duplication; relocalizes from cytoplasm to plasma membrane upon DNA replication stress	Starch and sucrose metabolism
NIS1	22.0018	4.0059	0.796917	5.02675	4.98874e-07	7.49577e-06	Protein localized in the bud neck at G2/M phase; physically interacts with septins; possibly involved in a mitotic signaling network	SUMO-binding protein
MPC2	231.957	4.55345	0.378192	12.04	2.18858e-33	4.62729e-31	Highly conserved subunit of the mitochondrial pyruvate carrier (MPC); expressed during growth on fermentable carbon sources, and heterodimerizes with Mpc1p to form the fermentative isoform of MPC; MPC localizes to the mitochondrial inner membrane and mediates pyruvate uptake; MPC2 paralog, MPC3, heterodimerizes with Mpc1p to form the respiratory MPC isoform	Transporter	organic anion
ODC2	8.43433	4.08184	1.23517	3.30468	0.000950851	0.00700129	Mitochondrial inner membrane transporter; 2-oxodicarboxylate transporter, exports 2-oxoadipate and 2-oxoglutarate from the mitochondrial matrix to the cytosol for use in lysine and glutamate biosynthesis and in lysine catabolism; ODC2 has a paralog, ODC1, that arose from the whole genome duplication	Transporter	organooxogyn
STE6	31.057	3.1918	0.592534	5.3867	7.1764e-08	1.353e-06	Plasma membrane ATP-binding cassette (ABC) transporter; required for the export of a-factor, catalyzes ATP hydrolysis coupled to a-factor transport; contains 12 transmembrane domains and two ATP binding domains; expressed only in MATa cells; human homolog ABCB1 mediates multidrug resistance in many chemotherapy-resistant tumors by effluxing toxic compounds from the cell	Transporter	Miscellaneous
RRT8	15.7332	3.12606	0.830597	3.76363	0.000167465	0.00152993	Protein involved in spore wall assembly; shares similarity with Lds1p and Lds2p and a strain mutant for all 3 genes exhibits reduced dityrosine fluorescence relative to the single mutants; identified in a screen for mutants with increased levels of rDNA transcription; green fluorescent protein (GFP)-fusion protein localizes to lipid particles; protein abundance increases in response to DNA replic…	Transporter	other Organonitrogen compound
PDR15	276.656	2.83837	0.314107	9.0363	1.62059e-19	1.26236e-17	Plasma membrane ATP binding cassette (ABC) transporter; multidrug transporter and general stress response factor implicated in cellular detoxification; regulated by Pdr1p, Pdr3p and Pdr8p; promoter contains a PDR responsive element; PDR15 has a paralog, PDR5, that arose from the whole genome duplication	Transporter	inorganic cation
HSP30	641.535	2.68403	0.278462	9.63875	5.48511e-22	5.07372e-20	Negative regulator of the H(+)-ATPase Pma1p; stress-responsive protein; hydrophobic plasma membrane localized; induced by heat shock, ethanol treatment, weak organic acid, glucose limitation, and entry into stationary phase	Transporter	inorganic cation
QDR3	15.4714	2.68167	0.853942	3.14035	0.00168748	0.011378	Multidrug transporter of the major facilitator superfamily; member of the 12-spanner drug:H(+) antiporter DHA1 family; has a role in polyamine homeostasis; involved in spore wall asembly; sequence similarity to DTR1 and QDR1, and the triple mutant dtr1 qdr1 qdr3 exhibits reduced dityrosine fluorescence relative to the single mutants; expression is upregulated under polyamine stress; required for …	Transporter	other Organonitrogen compound
PIC2	22.2556	2.57378	0.722215	3.56373	0.000365618	0.00296501	Mitochondrial copper and phosphate carrier; imports copper and inorganic phosphate into mitochondria; functionally redundant with Mir1p but less abundant than Mir1p under normal conditions; expression is induced at high temperature	Transporter	inorganic anion
SEC5	15.1196	2.43128	0.817506	2.97402	0.00293922	0.018316	Essential 107kDa subunit of the exocyst complex; the exocyst mediates polarized targeting and tethering of post-Golgi secretory vesicles to active sites of exocytosis at the plasma membrane prior to SNARE-mediated fusion; involved in assembly of the exocyst complex; required with Sec3p for ER inheritance where it promotes anchoring of the cortical ER at the bud tip	Transporter	other Organonitrogen compound
SIT1	12.7389	2.42113	0.825265	2.93376	0.00334879	0.0203541	Ferrioxamine B transporter; member of the ARN family of transporters that specifically recognize siderophore-iron chelates; transcription is induced during iron deprivation and diauxic shift; potentially phosphorylated by Cdc28p	Transporter	Miscellaneous
AQY3	39.9495	2.40044	0.526939	4.55544	5.22765e-06	6.72776e-05	Putative channel-like protein; similar to Fps1p; mediates passive diffusion of glycerol in the presence of ethanol	Transporter	Miscellaneous
MAL31	14.4422	2.32	0.821197	2.82514	0.00472592	0.02711	Maltose permease; high-affinity maltose transporter (alpha-glucoside transporter); encoded in the MAL3 complex locus; member of the 12 transmembrane domain superfamily of sugar transporters; functional in genomic reference strain S288C	Transporter	organooxogyn
MAL11	10.5476	2.31743	0.895221	2.58867	0.00963476	0.0474524	High-affinity maltose transporter (alpha-glucoside transporter); inducible; encoded in the MAL1 complex locus; broad substrate specificity that includes maltotriose; required for isomaltose utilization	Transporter	organooxogyn
ARN2	12.9913	2.21019	0.810104	2.72827	0.00636668	0.0342021	Transporter; member of the ARN family of transporters that specifically recognize siderophore-iron chelates; responsible for uptake of iron bound to the siderophore triacetylfusarinine C	Transporter	Miscellaneous
VMR1	53.6808	2.18519	0.423309	5.16217	2.44106e-07	3.9057e-06	Vacuolar membrane protein; involved in multiple drug resistance and metal sensitivity; ATP-binding cassette (ABC) family member involved in drug transport; potential Cdc28p substrate; induced under respiratory conditions; VMR1 has a paralog, YBT1, that arose from the whole genome duplication	Transporter	organic anion
TMS1	18.8948	2.11701	0.705663	3.00003	0.00269951	0.0171104	Vacuolar membrane protein of unknown function; is conserved in mammals; predicted to contain eleven transmembrane helices; interacts with Pdr5p, a protein involved in multidrug resistance	Transporter	amino acid and derivatives
RPR1	1453.65	2.19454	0.24883	8.81946	1.15011e-18	7.40073e-17	RNA component of nuclear RNase P; nuclear RNase P cleaves tRNA precursors to generate mature 5' ends and facilitates turnover of nuclear RNAs; may be responsible for recognition of substrate tRNAs	tRNA processing
UBP11	8.39004	4.50589	1.27944	3.52177	0.00042867	0.00342012	Ubiquitin-specific protease; cleaves ubiquitin from ubiquitinated proteins; UBP11 has a paralog, UBP7, that arose from the whole genome duplication	UBiquitin-specific Protease
YDL022C-A	8.82446	7.67111	1.71871	4.46328	8.07136e-06	9.91337e-05	Protein of unknown function; SWAT-GFP and mCherry fusion proteins localize to the cytosol; partially overlaps the verified gene DIA3; identified by fungal homology and RT-PCR; mRNA identified as translated by ribosome profiling data	Unknown function
YLR053C	26.606	4.76421	0.80288	5.9339	2.95822e-09	7.17733e-08	Putative protein of unknown function	Unknown function
YLR162W	1313.89	4.32007	1.05011	4.11394	3.88971e-05	0.000417157	Protein of unknown function; overexpression confers resistance to the antimicrobial peptide MiAMP1 and causes growth arrest, apoptosis, and increased sensitivity to cobalt chloride	Unknown function
YCL048W-A	24.9361	4.23839	0.74582	5.68286	1.32458e-08	2.90425e-07	Putative protein of unknown function; SWAT-GFP and mCherry fusion proteins localize to the cell periphery and vacuole; YCL048W-A has a paralog, YDR524C-B, that arose from the whole genome duplication	Unknown function
YLR177W	28.0221	3.98663	1.54748	2.57621	0.0099891	0.0486251	Putative protein of unknown function; phosphorylated by Dbf2p-Mob1p in vitro; some strains contain microsatellite polymophisms at this locus; not an essential gene; YLR177W has a paralog, PSP1, that arose from the whole genome duplication	Unknown function
AIM17	454.806	3.75425	0.232968	16.1149	2.00548e-58	5.93621e-55	Protein of unknown function; the authentic, non-tagged protein is detected in highly purified mitochondria in high-throughput studies; null mutant displays reduced frequency of mitochondrial genome loss	Unknown function
YMR084W	8.34904	3.74262	1.25327	2.98629	0.00282384	0.0177319	Putative protein of unknown function; YMR084W and adjacent ORF YMR085W are merged in related strains, and together are paralogous to glutamine-fructose-6-phosphate amidotransferase GFA1	Unknown function
DSE3	47.2263	3.71778	0.506641	7.33811	2.16637e-13	7.91662e-12	Daughter cell-specific protein, may help establish daughter fate; relocalizes from bud neck to cytoplasm upon DNA replication stress	Unknown function
ISF1	310.077	3.26861	0.246894	13.2389	5.22818e-40	1.93443e-37	Serine-rich, hydrophilic protein; overexpression suppresses growth defects of hap2, hap3, and hap4 mutants; expression is under glucose control; cotranscribed with NAM7 in a cyp1 mutant; ISF1 has a paralog, MBR1, that arose from the whole genome duplication	Unknown function
YEL023C	10.5076	3.00846	1.07592	2.79617	0.00517126	0.0287724	Putative protein of unknown function; expression is increased greatly during sporulation; YEL023C is not an essential gene	Unknown function
YBR137W	33.3022	2.98625	0.551379	5.41596	6.09604e-08	1.17936e-06	Protein with a role in ER delivery of tail-anchored membrane proteins; interacts with Sgt2p; binds to the TRC complex, which inserts proteins into the ER membrane; interacts with Msn5p karyopherin; YBR137W is not an essential gene	Unknown function
RRT15	598.964	2.88132	0.275648	10.4529	1.42114e-25	1.68262e-23	Putative protein of unknown function; identified by fungal homology comparisons and RT-PCR; identified in a screen for mutants with decreased levels of rDNA transcription	Unknown function
ORM2	40.6731	2.86634	0.535664	5.351	8.74698e-08	1.58563e-06	Protein that mediates sphingolipid homeostasis; evolutionarily conserved, required for resistance to agents that induce unfolded protein response; Orm1p and Orm2p together control membrane biogenesis by coordinating lipid homeostasis with protein quality control; protein abundance increases in response to DNA replication stress; ORM2 has a paralog, ORM1, that arose from the whole genome duplicati…	Unknown function
RTC3	89.1691	2.73376	1.05315	2.5958	0.00943719	0.0467125	Protein of unknown function involved in RNA metabolism; has structural similarity to SBDS, the human protein mutated in Shwachman-Diamond Syndrome (the yeast SBDS ortholog = SDO1); null mutation suppresses cdc13-1 temperature sensitivity; protein abundance increases in response to DNA replication stress	Unknown function
YGR201C	76.2854	2.72646	0.465189	5.86098	4.60147e-09	1.09841e-07	Putative protein of unknown function	Unknown function
YMR085W	24.281	2.71187	0.751629	3.60799	0.000308576	0.00258018	Putative protein of unknown function; YMR085W and adjacent ORF YMR084W are merged in related strains, and together are paralogous to glutamine-fructose-6-phosphate amidotransferase GFA1	Unknown function
REC107	14.6614	2.70529	0.88014	3.0737	0.0021142	0.0138452	Protein involved in early stages of meiotic recombination; involved in coordination between the initiation of recombination and the first division of meiosis; part of a complex (Rec107p-Mei4p-Rec114p) required for ds break formation	Unknown function
MLF3	27.7513	2.55182	0.592521	4.30672	1.65692e-05	0.000193853	Serine-rich protein of unknown function; predicted to be palmitoylated; overproduction suppresses growth inhibition caused by exposure to immunosuppressant leflunomide; MLF3 has a paralog, VHS2, that arose from the whole genome duplication	Unknown function
YDR133C	274.005	2.51332	0.249021	10.0928	5.94534e-24	6.51786e-22	Dubious open reading frame; unlikely to encode a functional protein, based on available experimental and comparative sequence data; partially overlaps YDR134C	Unknown function
YOR019W	123.148	2.50986	0.319936	7.84489	4.33334e-15	2.00417e-13	Protein of unknown function; may interact with ribosomes, based on co-purification experiments; YOR019W has a paralog, JIP4, that arose from the whole genome duplication	Unknown function
YPL247C	55.8902	2.48026	0.431509	5.74787	9.03721e-09	1.99628e-07	Putative protein of unknown function; green fluorescent protein (GFP)-fusion protein localizes to the cytoplasm and nucleus; similar to the petunia WD repeat protein an11; overexpression causes a cell cycle delay or arrest	Unknown function
AIM46	30.4806	2.45428	0.62515	3.92591	8.64023e-05	0.000855354	Protein of unknown function; the authentic, non-tagged protein is detected in highly purified mitochondria in high-throughput studies; null mutant displays elevated frequency of mitochondrial genome loss	Unknown function
YHR097C	311.185	2.41766	0.305474	7.91445	2.48354e-15	1.18569e-13	Putative protein of unknown function; green fluorescent protein (GFP)-fusion protein localizes to the cytoplasm and the nucleus; YHR097C has a paralog, PAL1, that arose from the whole genome duplication	Unknown function
SPR6	11.4357	2.33057	0.875479	2.66205	0.00776666	0.040121	Protein of unknown function; expressed during sporulation; not required for sporulation, but gene exhibits genetic interactions with other genes required for sporulation	Unknown function
MOH1	26.2007	2.28913	0.799861	2.86192	0.00421088	0.0248291	Protein of unknown function, essential for stationary phase survival; not required for growth on nonfermentable carbon sources; possibly linked with vacuolar transport	Unknown function
RCN2	55.9476	2.22854	0.428505	5.20073	1.98509e-07	3.25072e-06	Protein of unknown function; green fluorescent protein (GFP)-fusion protein localizes to the cytoplasm; phosphorylated in response to alpha factor; protein abundance increases in response to DNA replication stress	Unknown function
IML2	17.3104	2.22701	0.726759	3.0643	0.00218179	0.0141936	Protein required for clearance of inclusion bodies; localizes to the inclusion bodies formed under protein misfolding stress; the authentic, non-tagged protein is detected in highly purified mitochondria in high-throughput studies; protein abundance increases in response to DNA replication stress; IML2 has a paralog, YKR018C, that arose from the whole genome duplication	Unknown function
YBL086C	126.348	2.13366	0.319666	6.67465	2.47823e-11	7.72165e-10	Protein of unknown function; green fluorescent protein (GFP)-fusion protein localizes to the cell periphery	Unknown function
YGR266W	28.2701	2.08123	0.588173	3.53846	0.000402464	0.00324603	Protein of unknown function; predicted to contain a single transmembrane domain; mutant has increased aneuploidy tolerance; localized to both the mitochondrial outer membrane and the plasma membrane; protein abundance increases in response to DNA replication stress	Unknown function
EGO4	840.393	2.05851	0.228477	9.0097	2.0662e-19	1.56819e-17	Protein of unknown function; expression is regulated by Msn2p/Msn4p; YNR034W-A has a paralog, YCR075W-A, that arose from the whole genome duplication	Unknown function
YDR262W	122.818	2.03259	0.3474	5.85087	4.89019e-09	1.158e-07	Putative protein of unknown function; green fluorescent protein (GFP)-fusion protein localizes to the vacuole and is induced in response to the DNA-damaging agent MMS; gene expression increases in response to Zymoliase treatment	Unknown function
YER079W	101.836	2.01689	0.348658	5.78472	7.26327e-09	1.64117e-07	Putative protein of unknown function	Unknown function
VID24	69.091	4.06715	0.451741	9.00326	2.19105e-19	1.62138e-17	GID Complex regulatory subunit; binds GID Complex in response to glucose through interactions with complex member Vid28p; regulates fructose-1,6-bisphosphatase (FBPase) targeting to the vacuole; promotes proteasome-dependent catabolite degradation of FBPase; peripheral membrane protein located at Vid (vacuole import and degradation) vesicles	Vacuolar Import and Degradation
MRS6	17.7248	2.13328	0.761707	2.80065	0.00509992	0.0284835	Rab escort protein; forms a complex with the Ras-like small GTPase Ypt1p that is required for the prenylation of Ypt1p by protein geranylgeranyltransferase type II (Bet2p-Bet4p); sequence similarity to mammalian choroideraemia gene; relative distribution to the nucleus increases upon DNA replication stress	Vesicular transport
GYP7	70.9133	2.06333	0.392502	5.25687	1.46528e-07	2.58169e-06	GTPase-activating protein for yeast Rab family members; members include Ypt7p (most effective), Ypt1p, Ypt31p, and Ypt32p (in vitro); involved in vesicle mediated protein trafficking; contains a PH-like domain	Vesicular transport
APJ1	57.1882	3.85278	0.477404	8.07026	7.01468e-16	3.51923e-14	Chaperone with a role in SUMO-mediated protein degradation; member of the DnaJ-like family; conserved across eukaryotes; overexpression interferes with propagation of the [Psi+] prion; the authentic, non-tagged protein is detected in highly purified mitochondria in high-throughput studies; forms nuclear foci upon DNA replication stress	Zinc ion binding
MIG1	29.1332	3.76992	0.730603	5.16002	2.46929e-07	3.90861e-06	Transcription factor involved in glucose repression; sequence specific DNA binding protein containing two Cys2His2 zinc finger motifs; regulated by the SNF1 kinase and the GLC7 phosphatase; regulates filamentous growth along with Mig2p in response to glucose depletion; activated in stochastic pulses of nuclear localization, shuttling between cytosol and nucleus depending on external glucose level…	Zinc ion binding
CHA4	10.1051	2.94151	1.10355	2.66549	0.00768769	0.0397825	DNA binding transcriptional activator; mediates serine/threonine activation of the catabolic L-serine (L-threonine) deaminase (CHA1); Zinc-finger protein with Zn[2]-Cys[6] fungal-type binuclear cluster domain	Zinc ion binding
APE3	617.935	2.87056	0.209661	13.6914	1.14208e-42	6.76112e-40	Vacuolar aminopeptidase Y; processed to mature form by Prb1p	Zinc ion binding
YDR365W-B	69.8662	2.51412	0.403783	6.22642	4.77202e-10	1.29589e-08	Retrotransposon TYA Gag and TYB Pol genes; transcribed/translated as one unit; polyprotein is processed to make a nucleocapsid-like protein (Gag), reverse transcriptase (RT), protease (PR), and integrase (IN); similar to retroviral genes	Zinc ion binding
YDR210C-D	69.3709	2.35506	0.418655	5.62529	1.85199e-08	3.97238e-07	Retrotransposon TYA Gag and TYB Pol genes; transcribed/translated as one unit; polyprotein is processed to make a nucleocapsid-like protein (Gag), reverse transcriptase (RT), protease (PR), and integrase (IN); similar to retroviral genes	Zinc ion binding
YDR261C-D	65.4289	2.12324	0.409224	5.18846	2.12046e-07	3.44866e-06	Retrotransposon TYA Gag and TYB Pol genes; Gag processing produces capsid proteins, Pol is cleaved to produce protease, reverse transcriptase and integrase activities; in YDRCTy1-3 TYB is mutant and probably non-functional	Zinc ion binding
AGX1	42.2975	-3.15405	0.571244	-5.52138	3.36345e-08	6.81905e-07	Alanine:glyoxylate aminotransferase (AGT); catalyzes the synthesis of glycine from glyoxylate, which is one of three pathways for glycine biosynthesis in yeast; similar to mammalian and plant alanine:glyoxylate aminotransferases; human homolog AGXT complements yeast null mutant	Alanine, aspartate and glutamate metabolism
THS1	23.9426	-2.47727	0.721867	-3.43175	0.000599691	0.0046836	Threonyl-tRNA synthetase; essential cytoplasmic protein; human homolog TARS can complement yeast null mutant	Aminoacyl-tRNA biosynthesis
YNL247W	13.4315	-2.81136	0.934629	-3.008	0.00262977	0.0167581	Cysteinyl-tRNA synthetase; may interact with ribosomes, based on co-purification experiments; human gene CARS allows growth of the yeast haploid null mutant after sporulation of a heterozygous diploid	Aminoacyl-tRNA biosynthesis
TAF11	10.5861	-2.92318	1.04332	-2.80181	0.00508161	0.0284835	TFIID subunit (40 kDa); involved in RNA polymerase II transcription initiation, similar to histone H3 with atypical histone fold motif of Spt3-like transcription factors	Basal transcription factors
OLE1	262.644	-3.86519	0.315684	-12.2439	1.81178e-34	4.87533e-32	Delta(9) fatty acid desaturase; required for monounsaturated fatty acid synthesis and for normal distribution of mitochondria	Biosynthesis of unsaturated fatty acids
MRC1	18.8631	-2.1188	0.724736	-2.92354	0.00346075	0.0209058	S-phase checkpoint protein required for DNA replication; couples DNA helicase and polymerase; interacts with and stabilizes Pol2p at stalled replication forks during stress, where it forms a pausing complex with Tof1p and is phosphorylated by Mec1p; defines a novel S-phase checkpoint with Hog1p that coordinates DNA replication and transcription upon osmostress; protects uncapped telomeres; Dia2p-…	Cell cycle - yeast
SLK19	25.1915	-2.67973	0.672535	-3.98451	6.76186e-05	0.000697391	Kinetochore-associated protein; required for chromosome segregation and kinetochore clustering; required for normal segregation of chromosomes in meiosis and mitosis; component of the FEAR regulatory network, which promotes Cdc14p release from the nucleolus during anaphase; potential Cdc28p substrate	Cell cycle - yeast
CWP1	13.9933	-3.66881	1.04002	-3.52764	0.000419278	0.00336543	Cell wall mannoprotein that localizes to birth scars of daughter cells; linked to a beta-1,3- and beta-1,6-glucan heteropolymer through a phosphodiester bond; required for propionic acid resistance	Cell wall protein
PST1	31.8671	-4.68398	0.838311	-5.58741	2.30488e-08	4.83861e-07	Cell wall protein that contains a putative GPI-attachment site; secreted by regenerating protoplasts; up-regulated by activation of the cell integrity pathway, as mediated by Rlm1p; upregulated by cell wall damage via disruption of FKS1; PST1 has a paralog, ECM33, that arose from the whole genome duplication	Cell wall protein
TIP1	89.3827	-4.73557	0.528018	-8.96856	3.00418e-19	2.11723e-17	Major cell wall mannoprotein with possible lipase activity; transcription is induced by heat- and cold-shock; member of the Srp1p/Tip1p family of serine-alanine-rich proteins	Cell wall protein
KGD2	83.0036	-2.05069	0.393772	-5.20782	1.91071e-07	3.17736e-06	Dihydrolipoyl transsuccinylase; component of the mitochondrial alpha-ketoglutarate dehydrogenase complex, which catalyzes the oxidative decarboxylation of alpha-ketoglutarate to succinyl-CoA in the TCA cycle; phosphorylated	Citrate cycle (TCA cycle)
SDH2	78.9642	-2.23019	0.414763	-5.37702	7.57274e-08	1.41869e-06	Iron-sulfur protein subunit of succinate dehydrogenase; the complex couples the oxidation of succinate to the transfer of electrons to ubiquinone as part of the TCA cycle and the mitochondrial respiratory chain; other members are Sdh1p, Sdh3p, and Sdh4p	Citrate cycle (TCA cycle)
IDP2	56.9669	-2.29364	0.463977	-4.94344	7.67543e-07	1.13596e-05	Cytosolic NADP-specific isocitrate dehydrogenase; catalyzes oxidation of isocitrate to alpha-ketoglutarate; levels are elevated during growth on non-fermentable carbon sources and reduced during growth on glucose; IDP2 has a paralog, IDP3, that arose from the whole genome duplication	Citrate cycle (TCA cycle)
MDH1	59.1439	-2.32472	0.462598	-5.02536	5.02497e-07	7.51207e-06	Mitochondrial malate dehydrogenase; catalyzes interconversion of malate and oxaloacetate; involved in the tricarboxylic acid (TCA) cycle; phosphorylated	Citrate cycle (TCA cycle)
SDH3	88.7212	-2.47414	0.380077	-6.50957	7.53664e-11	2.25338e-09	Subunit of succinate dehydrogenase and of TIM22 translocase; functions as cytochrome b subunit of succinate dehydrogenase, which couples oxidation of succinate to transfer of electrons to ubiquinone as part of the TCA cycle and the mitochondrial respiratory chain; also required for mitochondrial inner membrane protein import as part of the TIM22 complex; SDH3 has a paralog, SHH3, that arose from …	Citrate cycle (TCA cycle)
ACO1	152.934	-2.76848	0.324415	-8.53376	1.41668e-17	8.2223e-16	Aconitase; required for the tricarboxylic acid (TCA) cycle and also independently required for mitochondrial genome maintenance; component of the mitochondrial nucleoid; mutation leads to glutamate auxotrophy; human homolog ACO2 can complement yeast null mutant	Citrate cycle (TCA cycle)
MDH2	46.4526	-3.65699	0.603513	-6.05949	1.36551e-09	3.4844e-08	Cytoplasmic malate dehydrogenase; one of three isozymes that catalyze interconversion of malate and oxaloacetate; involved in the glyoxylate cycle and gluconeogenesis during growth on two-carbon compounds; interacts with Pck1p and Fbp1	Citrate cycle (TCA cycle)
YJL045W	60.4858	-3.8249	0.527089	-7.25665	3.96804e-13	1.39826e-11	Minor succinate dehydrogenase isozyme; participates in oxidation of succinate and transfer of electrons to ubiquinone; induced during the diauxic shift in a Cat8p-dependent manner; YJL045W has a paralog, SDH1, that arose from the whole genome duplication	Citrate cycle (TCA cycle)
FAA4	14.7552	-2.20259	0.85527	-2.57532	0.0100149	0.0486251	Long chain fatty acyl-CoA synthetase; activates fatty acids with a preference for C12:0-C16:0 chain lengths; role in the competitive import of long-chain fatty acids and sphingoid long-chain bases; role in stationary phase survival; localizes to lipid particles and the plasma membrane; role in sphingolipid-to-glycerolipid metabolism; forms cytoplasmic foci upon replication stress; faa1 faa4 doubl…	Fatty acid degradation
ADH3	61.7614	-2.05154	0.471806	-4.34827	1.37219e-05	0.000163119	Mitochondrial alcohol dehydrogenase isozyme III; involved in the shuttling of mitochondrial NADH to the cytosol under anaerobic conditions and ethanol production	Glycolysis / Gluconeogenesis
PCK1	575.108	-2.38744	0.248344	-9.61346	7.01527e-22	6.29249e-20	Phosphoenolpyruvate carboxykinase; key enzyme in gluconeogenesis, catalyzes early reaction in carbohydrate biosynthesis, glucose represses transcription and accelerates mRNA degradation, regulated by Mcm1p and Cat8p, located in the cytosol	Glycolysis / Gluconeogenesis
ADH2	73.2097	-7.28891	1.08874	-6.69483	2.15929e-11	6.87258e-10	Glucose-repressible alcohol dehydrogenase II; catalyzes the conversion of ethanol to acetaldehyde; involved in the production of certain carboxylate esters; regulated by ADR1	Glycolysis / Gluconeogenesis
FBP1	100.616	-7.74457	1.06929	-7.24269	4.39862e-13	1.53176e-11	Fructose-1,6-bisphosphatase; key regulatory enzyme in the gluconeogenesis pathway, required for glucose metabolism; undergoes either proteasome-mediated or autophagy-mediated degradation depending on growth conditions; glucose starvation results in redistribution to the periplasm; interacts with Vid30p	Glycolysis / Gluconeogenesis
ICL1	139.566	-6.04426	0.570683	-10.5913	3.27168e-26	4.21051e-24	Isocitrate lyase; catalyzes the formation of succinate and glyoxylate from isocitrate, a key reaction of the glyoxylate cycle; expression of ICL1 is induced by growth on ethanol and repressed by growth on glucose	Glyoxylate and dicarboxylate metabolism
DAP1	38.3623	-2.28209	0.530227	-4.30398	1.67756e-05	0.000195495	Heme-binding protein; involved in regulation of cytochrome P450 protein Erg11p; damage response protein, related to mammalian membrane progesterone receptors; mutations lead to defects in telomeres, mitochondria, and sterol synthesis	Heme-binding
HIF1	12.9375	-3.17014	1.06171	-2.98589	0.00282753	0.0177319	Non-essential component of the HAT-B histone acetyltransferase complex; localized to the nucleus; has a role in telomeric silencing; other members are Hat1p and Hat2p	Histone binding
RHO1	21.9679	-2.27142	0.680448	-3.33812	0.000843471	0.0063207	GTP-binding protein of the rho subfamily of Ras-like proteins; involved in establishment of cell polarity; regulates protein kinase C (Pkc1p) and the cell wall synthesizing enzyme 1,3-beta-glucan synthase (Fks1p and Gsc2p)	MAPK signaling pathway - yeast
REV3	15.9879	-2.26566	0.856769	-2.64442	0.00818312	0.0419067	Catalytic subunit of DNA polymerase zeta; involved in translesion synthesis during post-replication repair; required for mutagenesis induced by DNA damage; involved in double-strand break repair; forms a complex with Rev7p, Pol31p and Pol32p	Metabolic pathways
MSH6	14.5789	-2.21273	0.856086	-2.5847	0.00974629	0.0477936	Protein required for mismatch repair in mitosis and meiosis; forms a complex with Msh2p to repair both single-base & insertion-deletion mispairs; also involved in interstrand cross-link repair; potentially phosphorylated by Cdc28p	Mismatch repair
EBP2	17.9122	-3.01623	0.817061	-3.69156	0.000222879	0.00198115	Required for 25S rRNA maturation and 60S ribosomal subunit assembly; localizes to the nucleolus and in foci along nuclear periphery; constituent of 66S pre-ribosomal particles; cooperates with Rrs1p and Mps3p to mediate telomere clustering by binding Sir4p, but is not involved in telomere tethering	mRNA binding
BUD27	9.36342	-3.18999	1.15616	-2.75912	0.00579565	0.03171	Unconventional prefoldin protein involved in translation initiation; required for correct assembly of RNAP I, II, and III in an Rpb5p-dependent manner; shuttles between nucleus and cytoplasm; mutants have inappropriate expression of nutrient sensitive genes due to translational derepression of Gcn4p transcription factor; diploid mutants show random budding; ortholog of human URI/RMP	mRNA binding
DPH5	11.0035	-3.38876	1.10085	-3.07832	0.00208171	0.013693	Methyltransferase required for synthesis of diphthamide; diphthamide is a modified histidine residue of translation elongation factor 2 (Eft1p or Eft2p); not essential for viability; GFP-Dph5p fusion protein localizes to the cytoplasm	mRNA binding
MRD1	8.54339	-3.33503	1.24132	-2.68667	0.00721675	0.0378708	Essential conserved small ribosomal subunit (40s) synthesis factor; component of the 90S preribosome; required for production of 18S rRNA and small ribosomal subunit; contains five consensus RNA-binding domains and binds to the pre-rRNA at two sites within the 18S region	mRNA binding
RRP5	14.8683	-3.49465	0.963297	-3.6278	0.000285845	0.00243833	RNA binding protein involved in synthesis of 18S and 5.8S rRNAs; component of ribosomal small subunit (SSU) processome and 90S preribosome; required for pre-rRNA packaging and compaction of processome into dense terminal balls; part of Mak21p-Noc2p-Rrp5p module that associates with nascent pre-rRNA during transcription with role in biogenesis of large ribosomal subunit; binds single stranded trac…	mRNA binding
NOP7	16.6594	-3.60693	0.94781	-3.80555	0.000141492	0.00132537	Component of several different pre-ribosomal particles; forms a complex with Ytm1p and Erb1p that is required for maturation of the large ribosomal subunit; required for exit from G<sub>0</sub> and the initiation of cell proliferation	mRNA binding
DBP5	10.846	-3.01527	1.10443	-2.73016	0.00633044	0.0340693	Cytoplasmic ATP-dependent RNA helicase of the DEAD-box family; involved in mRNA export from the nucleus, remodeling messenger ribonucleoprotein particles (mRNPs), with ATPase activity stimulated by Gle1p, IP6 and Nup159p; involved in translation termination along with Sup45p (eRF1); role in the cellular response to heat stress	mRNA export
FUN12	33.6117	-2.94106	0.60433	-4.86665	1.13503e-06	1.60751e-05	Translation initiation factor eIF5B; GTPase that promotes Met-tRNAiMet binding to ribosomes and ribosomal subunit joining; promotes GTP-dependent maturation of 18S rRNA by Nob1p; protein abundance increases in response to DNA replication stress; homolog of bacterial IF2	Nucleocytoplasmic transport
TIF3	17.1811	-2.5818	0.807721	-3.1964	0.00139152	0.00964613	Translation initiation factor eIF-4B; contains an RNA recognition motif and binds to single-stranded RNA; has RNA annealing activity; interacts with Rps20p at the head of the 40S ribosomal subunit and alters the structure of the mRNA entry channel	Nucleocytoplasmic transport
TFB5	36.2333	-2.09	0.616143	-3.39206	0.000693684	0.00536111	Component of RNA polymerase II general transcription factor TFIIH; involved in transcription initiation and in nucleotide-excision repair; relocalizes to the cytosol in response to hypoxia; homolog of Chlamydomonas reinhardtii REX1-S protein involved in DNA repair	Nucleotide excision repair
FMP16	184.456	-2.02349	0.305557	-6.62229	3.53665e-11	1.09047e-09	Protein of unknown function; may be involved in responding to conditions of stress; the authentic, non-tagged protein is detected in highly purified mitochondria in high-throughput studies; protein abundance increases in response to DNA replication stress	Others
YAR1	16.1387	-2.06458	0.781519	-2.64175	0.00824787	0.0420926	Ankyrin-repeat containing, nucleocytoplasmic shuttling chaperone; prevents aggregation of Rps3p in the cytoplasm, associates with nascent Rps3p during its translation in the cytoplasm and delivers it to the 90S in the nucleus; required for 40S ribosomal subunit export, biogenesis and adaptation to osmotic and oxidative stress; expression repressed by heat shock	Others
GRE1	428.955	-2.11836	0.291914	-7.25678	3.96422e-13	1.39826e-11	Hydrophilin essential in desiccation-rehydration process; stress induced (osmotic, ionic, oxidative, heat shock and heavy metals); regulated by the HOG pathway; GRE1 has a paralog, SIP18, that arose from the whole genome duplication	Others
KRI1	45.2266	-2.15993	0.518668	-4.16438	3.12203e-05	0.00034354	Essential nucleolar protein required for 40S ribosome biogenesis; associate with snR30; physically and functionally interacts with Krr1p	Others
SML1	15.5093	-2.1858	0.831803	-2.62779	0.00859425	0.0433373	Ribonucleotide reductase inhibitor; involved in regulating dNTP production; regulated by Mec1p and Rad53p during DNA damage and S phase; SML1 has a paralog, DIF1, that arose from the whole genome duplication	Others
TYW1	35.4601	-2.26036	0.548786	-4.11883	3.80795e-05	0.00041137	Iron-sulfer protein required for synthesis of Wybutosine modified tRNA; Wybutosine is a modified guanosine found at the 3'-position adjacent to the anticodon of phenylalanine tRNA which supports reading frame maintenance by stabilizing codon-anticodon interactions; induction by Yap5p in response to iron provides protection from high iron toxicity; overexpression results in increased cellular iron	Others
INH1	62.4547	-2.29601	0.429144	-5.35021	8.78523e-08	1.58563e-06	Protein that inhibits ATP hydrolysis by the F1F0-ATP synthase; inhibitory function is enhanced by stabilizing proteins Stf1p and Stf2p; has a calmodulin-binding motif and binds calmodulin in vitro; INH1 has a paralog, STF1, that arose from the whole genome duplication	Others
BMH1	140.832	-2.45185	0.320497	-7.65017	2.0071e-14	8.25143e-13	14-3-3 protein, major isoform; controls proteome at post-transcriptional level, binds proteins and DNA, involved in regulation of exocytosis, vesicle transport, Ras/MAPK and rapamycin-sensitive signaling, aggresome formation, spindle position checkpoint; protein increases in abundance and relative distribution to the nucleus increases upon DNA replication stress; antiapoptotic gene similar to hum…	Others
FPR4	15.0873	-2.49744	0.856157	-2.91703	0.00353377	0.0213034	Peptidyl-prolyl cis-trans isomerase (PPIase); nuclear proline isomerase; affects expression of multiple genes via its role in nucleosome assembly; catalyzes isomerization of proline residues in histones H3 and H4, which affects lysine methylation of those histones; PPIase domain acts as a transcriptional repressor when tethered to DNA by lexA, and repressor activity is dependent on PPIase activit…	Others
SHG1	20.0925	-2.51786	0.876659	-2.87211	0.00407744	0.0240903	Subunit of the COMPASS (Set1C) complex; COMPASS methylates histone H3 on lysine 4 and is required in transcriptional silencing near telomeres	Others
IFH1	18.1055	-2.54233	0.785743	-3.23558	0.00121395	0.00868713	Coactivator, regulates transcription of ribosomal protein (RP) genes; recruited to RP gene promoters during optimal growth conditions via Fhl1p; subunit of CURI, a complex that coordinates RP production and pre-rRNA processing; regulated by acetylation and phosphorylation at different growth states via TORC1 signaling; IFH1 has a paralog, CRF1, that arose from the whole genome duplication	Others
HHF2	14.9852	-2.57739	0.91126	-2.82838	0.00467838	0.0268893	Histone H4; core histone protein required for chromatin assembly and chromosome function; one of two identical histone proteins (see also HHF1); contributes to telomeric silencing; N-terminal domain involved in maintaining genomic integrity	Others
EAF6	28.3493	-2.73211	0.688863	-3.96611	7.30537e-05	0.000740544	Subunit of the NuA4 acetyltransferase complex; this complex acetylates histone H4 and NuA3 acetyltransferase complex that acetylates histone H3	Others
RRP14	19.3671	-2.82589	0.774978	-3.64642	0.000265922	0.00230155	Essential protein, constituent of 66S pre-ribosomal particles; interacts with proteins involved in ribosomal biogenesis and cell polarity; member of the SURF-6 family	Others
CCT3	27.959	-2.96703	0.670083	-4.42785	9.5177e-06	0.000114989	Subunit of the cytosolic chaperonin Cct ring complex; related to Tcp1p, required for the assembly of actin and tubulins in vivo; capable of binding Q/N rich proteins and mediating their folding	Others
YGR067C	37.0956	-2.96849	0.57859	-5.13055	2.8889e-07	4.50061e-06	Putative protein of unknown function; contains a zinc finger motif similar to that of Adr1p	Others
YML090W	9.11189	-3.04663	1.15614	-2.63519	0.00840904	0.0427676	Dubious open reading frame; unlikely to encode a functional protein, based on available experimental and comparative sequence data; partially overlaps the dubious ORF YML089C; exhibits growth defect on a non-fermentable (respiratory) carbon source	Others
SAS10	24.5906	-3.5287	0.757695	-4.65715	3.20612e-06	4.27483e-05	Subunit of U3-containing Small Subunit (SSU) processome complex; involved in production of 18S rRNA and assembly of small ribosomal subunit; disrupts silencing when overproduced; mutant has increased aneuploidy tolerance; essential gene	Others
FYV7	9.62226	-3.53757	1.20472	-2.93642	0.00332022	0.0202219	Essential protein required for maturation of 18S rRNA; required for survival upon exposure to K1 killer toxin	Others
YDR274C	16.1899	-3.69437	0.953343	-3.87518	0.000106546	0.00102395	Putative protein of unknown function; conserved among S. cerevisiae strains; YDR274C is not an essential gene	Others
VPS74	13.997	-3.72513	1.0219	-3.64529	0.000267093	0.00230494	Golgi phosphatidylinositol-4-kinase effector and PtdIns4P sensor; interacts with the cytosolic domains of cis and medial glycosyltransferases, and in the PtdIns4P-bound state mediates the targeting of these enzymes to the Golgi; interacts with the catalytic domain of Sac1p, the major cellular PtdIns4P phosphatase, to direct dephosphosphorylation of the Golgi pool of PtdIns4P; tetramerization requ…	Others
FCF2	15.0364	-3.81547	1.06901	-3.56915	0.000358141	0.00291236	Nucleolar protein involved in the early steps of 35S rRNA processing; interacts with Faf1p; member of a transcriptionally co-regulated set of genes called the RRB regulon; essential gene	Others
KTR5	13.6085	-4.16554	1.1054	-3.76836	0.00016432	0.00151052	Putative mannosyltransferase involved in protein glycosylation; member of the KRE2/MNT1 mannosyltransferase family; KTR5 has a paralog, KTR7, that arose from the whole genome duplication	Others
SCEI	14.4883	-6.80823	1.39189	-4.89136	1.00144e-06	1.43201e-05	I-SceI DNA endonuclease; encoded by the mitochondrial group I intron of the 21S_rRNA gene; mediates gene conversion that propagates the intron into intron-less copies of the 21S_rRNA gene	Others
VMA21	13.695	-2.36032	0.89146	-2.6477	0.00810407	0.0416459	Integral membrane protein required for V-ATPase function; not an actual component of the vacuolar H+-ATPase (V-ATPase) complex; diverged ortholog of human XMEA (X-linked Myopathy with Excessive Autophagy); functions in the assembly of the V-ATPase; localized to the yeast endoplasmic reticulum (ER)	Others - endoplasmic reticulum
VMA22	10.5608	-2.58672	0.992091	-2.60734	0.00912491	0.0454625	Protein that is required for vacuolar H+-ATPase (V-ATPase) function; peripheral membrane protein; not an actual component of the V-ATPase complex; functions in the assembly of the V-ATPase; localized to the yeast endoplasmic reticulum (ER)	Others - endoplasmic reticulum
YDR524C-B	65.4605	-4.02295	0.532528	-7.55445	4.20647e-14	1.66015e-12	Putative protein of unknown function; SWAT-GFP and mCherry fusion proteins localize to the endoplasmic reticulum; YDR524C-B has a paralog, YCL048W-A, that arose from the whole genome duplication	Others - endoplasmic reticulum
CPR1	62.1333	-2.09528	0.431524	-4.85552	1.2007e-06	1.69241e-05	Cytoplasmic peptidyl-prolyl cis-trans isomerase (cyclophilin); catalyzes the cis-trans isomerization of peptide bonds N-terminal to proline residues; binds the drug cyclosporin A; N-terminally propionylated in vivo; protein abundance increases in response to DNA replication stress	Others - Mitochondrial
MIC60	35.5905	-2.31283	0.5541	-4.17404	2.99251e-05	0.000334258	Component of the MICOS complex; MICOS (formerly MINOS or MitOS) is a mitochondrial inner membrane complex that extends into the intermembrane space and has a role in the maintenance of crista junctions, inner membrane architecture, and formation of contact sites to the outer membrane; Mic60p is also involved in import of intermembrane space (IMS) proteins, probably by positioning Mia40p relative …	Others - Mitochondrial
OM14	99.0555	-2.40694	0.41472	-5.80377	6.48401e-09	1.51123e-07	Mitochondrial outer membrane receptor for cytosolic ribosomes; integral protein of the outer membrane that interacts with the nascent chain-associated complex (NAC) bound to ribosomes, contributing to co-translational mitochondrial import; interacts with porin (Por1p) and Om45p; abundance is decreased in cells grown in glucose relative to other carbon sources	Others - Mitochondrial
CMC2	31.0608	-2.61934	0.653918	-4.00561	6.18572e-05	0.000642447	Protein involved in respiratory chain complex assembly or maintenance; protein of the mitochondrial intermembrane space; contains twin Cx9C motifs that can form coiled coil-helix-coiled-coil helix fold	Others - Mitochondrial
CBP4	78.2342	-2.94674	0.436997	-6.74316	1.54975e-11	4.98616e-10	Mitochondrial protein required for assembly of cytochrome bc1 complex; interacts with the Cbp3p-Cbp6p complex and newly synthesized cytochrome b (Cobp) to promote assembly of Cobp into the cytochrome bc1 complex	Others - Mitochondrial
COX20	12.9481	-2.94788	0.958641	-3.07507	0.00210455	0.0138126	Mitochondrial inner membrane protein; required for proteolytic processing of Cox2p and its assembly into cytochrome c oxidase	Others - Mitochondrial
MIC19	31.1013	-3.77041	0.703336	-5.36075	8.28776e-08	1.52371e-06	Component of the MICOS complex; MICOS (formerly MINOS or MitOS) is a mitochondrial inner membrane complex that extends into the intermembrane space and has a role in the maintenance of crista junctions, inner membrane architecture, and formation of contact sites to the outer membrane; Mic19p is peripheral to the inner membrane and may connect Mic60p with the Mic10p-Mic12p-Mic27p subcomplex; both …	Others - Mitochondrial
MEF2	23.9581	-4.28813	0.873581	-4.90868	9.16909e-07	1.34359e-05	Mitochondrial elongation factor involved in translational elongation	Others - Mitochondrial
MIC10	13.5738	-4.7855	1.27085	-3.76558	0.000166162	0.00152272	Conserved component of the MICOS complex; MICOS (formerly MINOS or MitOS) is a mitochondrial inner membrane complex that extends into the intermembrane space and has a role in the maintenance of crista junctions, inner membrane architecture, and formation of contact sites to the outer membrane; forms a subcomplex with Mic12p and Mic27p whose assembly and stability requires cardiolipin; homo-oligo…	Others - Mitochondrial
RSM27	27.7305	-4.82294	0.898715	-5.36649	8.02848e-08	1.48527e-06	Mitochondrial ribosomal protein of the small subunit	Others - Mitochondrial
CYC1	22.0714	-7.41576	1.33548	-5.55289	2.80987e-08	5.73601e-07	Cytochrome c, isoform 1; also known as iso-1-cytochrome c; electron carrier of mitochondrial intermembrane space that transfers electrons from ubiquinone-cytochrome c oxidoreductase to cytochrome c oxidase during cellular respiration; CYC1 has a paralog, CYC7, that arose from the whole genome duplication; human homolog CYC1 can complement yeast null mutant; mutations in human CYC1 cause insulin-r…	Others - Mitochondrial
Q0158	7804.9	-14.0403	1.03947	-13.5072	1.41827e-41	6.99681e-39	Mitochondrial 21S rRNA; intron encodes the I-SceI DNA endonuclease	Others - Mitochondrial
Q0020	10196.8	-14.4266	1.04749	-13.7726	3.72709e-43	2.75804e-40	Ribosomal RNA of the small mitochondrial ribosomal subunit; MSU1 allele suppresses ochre stop mutations in mitochondrial protein-coding genes	Others - Mitochondrial
MRPL36	24.5421	-2.48164	0.688354	-3.60518	0.000311939	0.00260096	Mitochondrial ribosomal protein of the large subunit; overproduction suppresses mutations in the COX2 leader peptide-encoding region	Others - Mitochondrial
YMR31	30.1771	-2.66265	0.619332	-4.29922	1.71398e-05	0.000198956	Subunit of the mitochondrial alpha-ketoglutarate dehydrogenase; recruits E3 subunit (Lpd1p) to the E1-E2 (Kgd1p, Kgd2p) core; has similarity to human mitochondrial ribosomal protein MRP-S36	Others - Mitochondrial
RPM2	42.7239	-2.82157	0.54256	-5.20048	1.98777e-07	3.25072e-06	Protein subunit of mitochondrial RNase P; has roles in nuclear transcription, cytoplasmic and mitochondrial RNA processing, and mitochondrial translation; distributed to mitochondria, cytoplasmic processing bodies, and the nucleus	Others - Mitochondrial
SRP21	30.3547	-2.91189	0.654707	-4.44763	8.68229e-06	0.000106197	Subunit of the signal recognition particle (SRP); SRP functions in protein targeting to the endoplasmic reticulum membrane; not found in mammalian SRP; forms a pre-SRP structure in the nucleolus that is translocated to the cytoplasm	Others
NOP2	11.2191	-3.08164	1.04595	-2.94626	0.00321642	0.0197933	rRNA m5C methyltransferase; methylates cytosine at position 2870 of 25S rRNA; has an essential function independent of rRNA methylation; contains seven beta-strand methyltransferase motif; essential for processing and maturation of 27S pre-rRNA and large ribosomal subunit biogenesis; localized to the nucleolus; constituent of 66S pre-ribosomal particles; rRNA methylation defect and lethality are …	Others
COX4	56.0569	-2.14689	0.455153	-4.71686	2.39514e-06	3.23727e-05	Subunit IV of cytochrome c oxidase; the terminal member of the mitochondrial inner membrane electron transport chain; precursor N-terminal 25 residues are cleaved during mitochondrial import; phosphorylated; spermidine enhances translation	Oxidative phosphorylation	inorganic cation
ATP1	84.2974	-2.21789	0.392558	-5.64984	1.60602e-08	3.49545e-07	Alpha subunit of the F1 sector of mitochondrial F1F0 ATP synthase; which is a large, evolutionarily conserved enzyme complex required for ATP synthesis; F1 translationally regulates ATP6 and ATP8 expression to achieve a balanced output of ATP synthase genes encoded in nucleus and mitochondria; phosphorylated; N-terminally propionylated in vivo	Oxidative phosphorylation	inorganic cation
QCR10	47.1264	-2.27252	0.501166	-4.53447	5.7749e-06	7.33636e-05	Subunit of the ubiqunol-cytochrome c oxidoreductase complex; this complex comprises part of the mitochondrial respiratory chain; members include Cobp, Rip1p, Cyt1p, Cor1p, Qcr2p, Qcr6p, Qcr7p, Qcr8p, Qcr9p, and Qcr10p and comprises part of the mitochondrial respiratory chain	Oxidative phosphorylation
ATP18	21.7943	-2.44189	0.712365	-3.42786	0.000608369	0.00473887	Subunit of the mitochondrial F1F0 ATP synthase; F1F0 ATP synthase is a large, evolutionarily conserved enzyme complex required for ATP synthesis; termed subunit I or subunit j; does not correspond to known ATP synthase subunits in other organisms	Oxidative phosphorylation	inorganic cation
ATP5	38.9324	-2.46684	0.58102	-4.24571	2.17905e-05	0.000247126	Subunit 5 of the stator stalk of mitochondrial F1F0 ATP synthase; F1F0 ATP synthase is a large, evolutionarily conserved enzyme complex required for ATP synthesis; homologous to bovine subunit OSCP (oligomycin sensitivity-conferring protein); phosphorylated	Oxidative phosphorylation	other Organonitrogen compound
COX5A	156.614	-3.03802	0.33442	-9.08445	1.04223e-19	8.33784e-18	Subunit Va of cytochrome c oxidase; cytochrome c oxidase is the terminal member of the mitochondrial inner membrane electron transport chain; Cox5Ap is predominantly expressed during aerobic growth while its isoform Vb (Cox5Bp) is expressed during anaerobic growth; COX5A has a paralog, COX5B, that arose from the whole genome duplication	Oxidative phosphorylation	inorganic cation
ATP7	53.4545	-3.04586	0.509445	-5.97878	2.24809e-09	5.59189e-08	Subunit d of the stator stalk of mitochondrial F1F0 ATP synthase; F1F0 ATP synthase is a large, evolutionarily conserved enzyme complex required for ATP synthesis	Oxidative phosphorylation	inorganic cation
ATP16	150.081	-3.2943	0.343321	-9.59539	8.35993e-22	7.27805e-20	Delta subunit of the central stalk of mitochondrial F1F0 ATP synthase; F1F0 ATP synthase is a large, evolutionarily conserved enzyme complex required for ATP synthesis; F1 translationally regulates ATP6 and ATP8 expression to achieve a balanced output of ATP synthase genes encoded in nucleus and mitochondria; phosphorylated	Oxidative phosphorylation	inorganic cation
ATP20	27.2826	-3.34712	0.699166	-4.7873	1.6904e-06	2.32724e-05	Subunit g of the mitochondrial F1F0 ATP synthase; reversibly phosphorylated on two residues; unphosphorylated form is required for dimerization of the ATP synthase complex, which in turn determines oligomerization of the complex and the shape of inner membrane cristae	Oxidative phosphorylation
ATP19	44.1712	-3.58654	0.578603	-6.19862	5.69611e-10	1.51896e-08	Subunit k of the mitochondrial F1F0 ATP synthase; F1F0 ATP synthase is a large, evolutionarily conserved enzyme complex required for ATP synthesis; associated only with the dimeric form of ATP synthase	Oxidative phosphorylation
ATP14	26.3415	-3.72921	0.798373	-4.67102	2.99708e-06	4.01418e-05	Subunit h of the F0 sector of mitochondrial F1F0 ATP synthase; F1F0 ATP synthase is a large, evolutionarily conserved enzyme complex required for ATP synthesis; protein abundance increases in response to DNA replication stress	Oxidative phosphorylation	inorganic cation
QCR6	381.761	-3.77591	0.259586	-14.5459	6.20151e-48	6.11882e-45	Subunit 6 of the ubiquinol cytochrome-c reductase complex; the complex, also known as the cytochrome bc(1) complex or Complex III, is a component of the mitochondrial inner membrane electron transport chain; highly acidic protein; required for maturation of cytochrome c1; may be loosely associated with the complex since it is easily released into the intermembrane space	Oxidative phosphorylation
ATP15	60.1622	-4.0729	0.546982	-7.44612	9.61243e-14	3.64779e-12	Epsilon subunit of the F1 sector of mitochondrial F1F0 ATP synthase; which is a large, evolutionarily conserved enzyme complex required for ATP synthesis; F1 translationally regulates ATP6 and ATP8 expression to achieve a balanced output of ATP synthase genes encoded in nucleus and mitochondria; phosphorylated	Oxidative phosphorylation	inorganic cation
ATP17	31.9104	-4.18395	0.744208	-5.62202	1.88739e-08	4.0192e-07	Subunit f of the F0 sector of mitochondrial F1F0 ATP synthase; F1F0 ATP synthase is a large, evolutionarily conserved enzyme complex required for ATP synthesis	Oxidative phosphorylation
COX2	21.025	-7.34528	1.33135	-5.51716	3.44525e-08	6.93738e-07	Subunit II of cytochrome c oxidase (Complex IV); Complex IV is the terminal member of the mitochondrial inner membrane electron transport chain; one of three mitochondrially-encoded subunits	Oxidative phosphorylation	inorganic cation
BI2	23.1731	-7.48525	1.32784	-5.63715	1.72891e-08	3.73545e-07	Mitochondrial mRNA maturase with a role in splicing; encoded by both exon and intron sequences of partially processed COB mRNA	Oxidative phosphorylation
OLI1	26.1602	-7.66008	1.32033	-5.80163	6.56725e-09	1.51868e-07	F0-ATP synthase subunit c (ATPase-associated proteolipid); encoded on the mitochondrial genome; mutation confers oligomycin resistance; expression is specifically dependent on the nuclear genes AEP1 and AEP2	Oxidative phosphorylation	inorganic cation
COX1	37.1545	-8.16634	1.2833	-6.36355	1.97141e-10	5.66542e-09	Subunit I of cytochrome c oxidase (Complex IV); Complex IV is the terminal member of the mitochondrial inner membrane electron transport chain; one of three mitochondrially-encoded subunits	Oxidative phosphorylation	inorganic cation
COX3	78.2784	-9.24176	1.23107	-7.50708	6.04606e-14	2.3242e-12	Subunit III of cytochrome c oxidase (Complex IV); Complex IV is the terminal member of the mitochondrial inner membrane electron transport chain; one of three mitochondrially-encoded subunits	Oxidative phosphorylation	inorganic cation
ATP6	97.8966	-9.56453	1.22442	-7.8115	5.65123e-15	2.53449e-13	Subunit a of the F0 sector of mitochondrial F1F0 ATP synthase; mitochondrially encoded; translation is specifically activated by Atp22p; ATP6 and ATP8 mRNAs are not translated in the absence of the F1 sector of ATPase; mutations in human ortholog MT-ATP6 are associated with neurodegenerative disorders such as Neurogenic Ataxia and Retinitis Pigmentosa (NARP), Leigh syndrome (LS), Charcot-Marie-To…	Oxidative phosphorylation	inorganic cation
ARO10	28.75	-2.89514	0.641889	-4.51035	6.47204e-06	8.11748e-05	Phenylpyruvate decarboxylase; catalyzes decarboxylation of phenylpyruvate to phenylacetaldehyde, which is the first specific step in the Ehrlich pathway; involved in protein N-terminal Met and Ala catabolism	Phenylalanine metabolism
SIP18	873.449	-2.61577	0.324691	-8.05619	7.87082e-16	3.88294e-14	Phospholipid-binding hydrophilin; essential to overcome desiccation-rehydration process; expression is induced by osmotic stress; SIP18 has a paralog, GRE1, that arose from the whole genome duplication	phospholipid binding
PRE6	19.0327	-2.0699	0.77095	-2.68486	0.00725595	0.0379463	Alpha 4 subunit of the 20S proteasome; may replace alpha 3 subunit (Pre9p) under stress conditions to create a more active proteasomal isoform; GFP-fusion protein relocates from cytosol to the mitochondrial surface upon oxidative stress	Proteasome
UMP1	19.6728	-2.78049	0.766912	-3.62557	0.000288329	0.00245245	Chaperone required for correct maturation of the 20S proteasome; short-lived chaperone; may inhibit premature dimerization of proteasome half-mers; degraded by proteasome upon completion of its assembly	Proteasome
SSS1	12.5903	-2.96944	0.968465	-3.06613	0.00216846	0.014138	Subunit of the Sec61p translocation complex (Sec61p-Sss1p-Sbh1p); this complex forms a channel for passage of secretory proteins through the endoplasmic reticulum membrane, and of the Ssh1p complex (Ssh1p-Sbh2p-Sss1p); interacts with Ost4p and Wbp1p	Protein export	other Organonitrogen compound
SAP185	22.063	-2.85911	0.756191	-3.78094	0.000156236	0.00144068	Protein that forms a complex with the Sit4p protein phosphatase; required for Sit4p function; member of a family of similar proteins including Sap4p, Sap155p, and Sap190p; SAP185 has a paralog, SAP190, that arose from the whole genome duplication	Protein phosphatase
PSR2	15.1239	-2.95274	0.873365	-3.38088	0.000722547	0.00552646	Plasma membrane phosphatase involved in the general stress response; required with Psr1p and Whi2p for full activation of STRE-mediated gene expression, possibly through dephosphorylation of Msn2p; PSR2 has a paralog, PSR1, that arose from the whole genome duplication	Protein phosphatase
HLJ1	12.3309	-2.86228	1.00836	-2.83855	0.00453192	0.0263029	Co-chaperone for Hsp40p; anchored in the ER membrane; with its homolog Ydj1p promotes ER-associated protein degradation (ERAD) of integral membrane substrates; similar to E. coli DnaJ	Protein processing in endoplasmic reticulum
ACH1	262.99	-3.14011	0.283772	-11.0656	1.84209e-28	3.02922e-26	Protein with CoA transferase activity; particularly for CoASH transfer from succinyl-CoA to acetate; has minor acetyl-CoA-hydrolase activity; phosphorylated; required for acetate utilization and for diploid pseudohyphal growth	Pyruvate metabolism
MLS1	299.163	-3.54365	0.275959	-12.8412	9.6344e-38	2.85178e-35	Malate synthase, enzyme of the glyoxylate cycle; involved in utilization of non-fermentable carbon sources; expression is subject to carbon catabolite repression; localizes in peroxisomes during growth on oleic acid, otherwise cytosolic; can accept butyryl-CoA as acyl-CoA donor in addition to traditional substrate acetyl-CoA	Pyruvate metabolism
RPS25A	18.0802	-2.24128	0.834395	-2.68612	0.00722872	0.0378708	Protein component of the small (40S) ribosomal subunit; homologous to mammalian ribosomal protein S25, no bacterial homolog; RPS25A has a paralog, RPS25B, that arose from the whole genome duplication	Ribosome
MDN1	87.8391	-2.12312	0.386031	-5.49987	3.80077e-08	7.60153e-07	Huge dynein-related AAA-type ATPase (midasin); forms extended pre-60S particle with the Rix1 complex (Rix1p-Ipi1p-Ipi3p); acts in removal of ribosomal biogenesis factors at successive steps of pre-60S assembly and export from nucleus	Ribosome biogenesis in eukaryotes
RPL19A	18.0191	-2.49532	0.802835	-3.10814	0.00188272	0.0125812	Ribosomal 60S subunit protein L19A; rpl19a and rpl19b single null mutations result in slow growth, while the double null mutation is lethal; homologous to mammalian ribosomal protein L19, no bacterial homolog; RPL19A has a paralog, RPL19B, that arose from the whole genome duplication	Ribosome
RPL37B	10.1419	-3.14346	1.13263	-2.77536	0.00551404	0.0303413	Ribosomal 60S subunit protein L37B; required for processing of 27SB pre-rRNA and formation of stable 66S assembly intermediates; protein abundance increases in response to DNA replication stress; homologous to mammalian ribosomal protein L37, no bacterial homolog; RPL37B has a paralog, RPL37A, that arose from the whole genome duplication	Ribosome
RPL41B	8.53465	-4.06425	1.38191	-2.94104	0.00327113	0.0200052	Ribosomal 60S subunit protein L41B; comprises only 25 amino acids; rpl41a rpl41b double null mutant is viable; homologous to mammalian ribosomal protein L41, no bacterial homolog; RPL41B has a paralog, RPL41A, that arose from the whole genome duplication	Ribosome
RLP24	8.8975	-4.14624	1.39216	-2.97828	0.00289876	0.0181019	Essential protein required for ribosomal large subunit biogenesis; associated with pre-60S ribosomal subunits; stimulates the ATPase activity of Afg2p, which is required for release of Rlp24p from the pre-60S particle; has similarity to Rpl24Ap and Rpl24Bp	Ribosome
HRB1	22.3017	-2.10722	0.676382	-3.11543	0.00183679	0.0123566	Poly(A+) RNA-binding protein; key surveillance factor for the selective export of spliced mRNAs from the nucleus to the cytoplasm; preference for intron-containing genes; similar to Npl3p; HRB1 has a paralog, GBP2, that arose from the whole genome duplication	RNA binding
LSM3	48.6389	-3.20493	0.553091	-5.79459	6.84876e-09	1.5715e-07	Lsm (Like Sm) protein; part of heteroheptameric complexes (Lsm2p-7p and either Lsm1p or 8p): cytoplasmic Lsm1p complex involved in mRNA decay; nuclear Lsm8p complex part of U6 snRNP and possibly involved in processing tRNA, snoRNA, and rRNA; protein increases in abundance and relocalizes from nucleus to cytoplasmic foci upon DNA replication stress	RNA degradation
PBI2	286.247	-2.07363	0.274447	-7.55566	4.16725e-14	1.66015e-12	Cytosolic inhibitor of vacuolar proteinase B (PRB1); required for efficient vacuole inheritance; with thioredoxin forms protein complex LMA1, which assists in priming SNARE molecules and promotes vacuole fusion; protein abundance increases in response to DNA replication stress	SNARE interactions in vesicular transport
PEP12	24.7926	-2.12073	0.660436	-3.2111	0.0013223	0.00934127	Target membrane receptor (t-SNARE); for vesicular intermediates traveling between the Golgi apparatus and the vacuole; controls entry of biosynthetic, endocytic, and retrograde traffic into the prevacuolar compartment; syntaxin	SNARE interactions in vesicular transport
VTI1	13.1917	-4.71584	1.28162	-3.67959	0.000233605	0.00205795	Protein involved in cis-Golgi membrane traffic; v-SNARE that interacts with two t-SNARES, Sed5p and Pep12p; required for multiple vacuolar sorting pathways; human homolog VTI1A can complement yeast null mutant	SNARE interactions in vesicular transport	inorganic cation
DIB1	16.2477	-4.4737	1.1361	-3.93778	8.22393e-05	0.000816873	17-kDa component of the U4/U6aU5 tri-snRNP; plays an essential role in pre-mRNA splicing; human ortholog TXNL4A (the human U5-specific 15-kDa protein) complements yeast dib1 null mutant	Spliceosome
SME1	7.497	-4.83723	1.54012	-3.14081	0.00168482	0.011378	Core Sm protein Sm E; part of heteroheptameric complex (with Smb1p, Smd1p, Smd2p, Smd3p, Smx3p, and Smx2p) that is part of the spliceosomal U1, U2, U4, and U5 snRNPs; homolog of human Sm E	Spliceosome
ITR1	59.7275	-2.03423	0.45931	-4.42888	9.47231e-06	0.00011491	Myo-inositol transporter; member of the sugar transporter superfamily; expression is repressed by inositol and choline via Opi1p and derepressed via Ino2p and Ino4p; relative distribution to the vacuole increases upon DNA replication stress; ITR1 has a paralog, ITR2, that arose from the whole genome duplication	Transporter	organooxogyn
MIA40	33.2182	-2.29701	0.582109	-3.94601	7.94636e-05	0.000797329	Import and assembly protein in mitochondrial intermembrane space; component of MIA pathway which mediates import and oxidative folding of substrates including small proteins containing twin cysteine motifs; acts in concert with Erv1p, which oxidizes the cysteine residues of Mia40p to comprise a disulfide relay system that catalyzes import; also mediates folding of Atp23p via a chaperone-like acti…	Transporter	inorganic cation
MIR1	14.3987	-2.34981	0.875722	-2.68328	0.00729041	0.0380593	Mitochondrial phosphate carrier; imports inorganic phosphate into mitochondria; functionally redundant with Pic2p but more abundant than Pic2p under normal conditions; phosphorylated	Transporter	inorganic anion
DIP5	28.4152	-2.41522	0.616158	-3.91981	8.862e-05	0.000871479	Dicarboxylic amino acid permease; mediates high-affinity and high-capacity transport of L-glutamate and L-aspartate; also a transporter for Gln, Asn, Ser, Ala, and Gly; relocalizes from plasma membrane to vacuole upon DNA replication stress	Transporter	amino acid and derivatives
ODC1	21.9534	-2.45063	0.747747	-3.27735	0.00104787	0.0076585	Mitochondrial inner membrane transporter; 2-oxodicarboxylate transporter, exports 2-oxoadipate and 2-oxoglutarate from the mitochondrial matrix to the cytosol for lysine and glutamate biosynthesis and lysine catabolism; suppresses, in multicopy, an fmc1 null mutation; ODC1 has a paralog, ODC2, that arose from the whole genome duplication	Transporter	organooxogyn
FLC2	13.2099	-3.25387	1.02876	-3.16289	0.0015621	0.0107033	Putative calcium channel involved in calcium release under hypotonic stress; required for uptake of FAD into endoplasmic reticulum; involved in cell wall maintenance; FLC2 has a paralog, YOR365C, that arose from the whole genome duplication	Transporter	nucleotide
SEC72	8.00079	-3.25594	1.2653	-2.57325	0.010075	0.0488084	Non-essential subunit of Sec63 complex; with Sec61 complex, Kar2p/BiP and Lhs1p forms a channel competent for SRP-dependent and post-translational SRP-independent protein targeting and import into the ER; other members are Sec63p, Sec62p, and Sec66p	Transporter	other Organonitrogen compound
YRO2	88.477	-3.67516	0.46571	-7.89153	2.98508e-15	1.40251e-13	Protein with a putative role in response to acid stress; null mutant is sensitive to acetic acid; transcription is regulated by Haa1p and induced in the presence of acetic acid; protein observed in plasma membrane foci in the presence of acetic acid; the authentic, non-tagged protein is detected in a phosphorylated state in highly purified mitochondria in high-throughput studies	Transporter	inorganic cation
SEC14	9.87923	-3.72542	1.20748	-3.08529	0.00203352	0.0134059	Phosphatidylinositol/phosphatidylcholine transfer protein; involved in regulating PtdIns, PtdCho, and ceramide metabolism, products of which regulate intracellular transport and UPR; has a role in localization of lipid raft proteins; functionally homologous to mammalian PITPs; SEC14 has a paralog, YKL091C, that arose from the whole genome duplication	Transporter	Miscellaneous
TIM11	14.9875	-3.8846	1.01116	-3.84172	0.000122176	0.00115172	Subunit e of mitochondrial F1F0-ATPase; ATPase is a large, evolutionarily conserved enzyme complex required for ATP synthesis; essential for the dimeric and oligomeric state of ATP synthase, which in turn determines the shape of inner membrane cristae	Transporter	inorganic cation
AGP2	11.386	-5.44366	1.43227	-3.80071	0.000144281	0.001343	Plasma membrane regulator of polyamine and carnitine transport; has similarity to transporters but lacks transport activity; may act as a sensor that transduces environmental signals; has a positive or negative regulatory effect on transcription of many transporter genes	Transporter	amino acid and derivatives
PUT4	29.8258	-5.95551	1.14397	-5.20601	1.92945e-07	3.1906e-06	Proline permease; required for high-affinity transport of proline; also transports the toxic proline analog azetidine-2-carboxylate (AzC); PUT4 transcription is repressed in ammonia-grown cells	Transporter	amino acid and derivatives
SFC1	244.089	-6.20529	0.463676	-13.3828	7.62039e-41	3.22234e-38	Mitochondrial succinate-fumarate transporter; transports succinate into and fumarate out of the mitochondrion; required for ethanol and acetate utilization	Transporter	organic anion
AI2	977.092	-12.8836	1.19677	-10.7653	5.02007e-27	7.07591e-25	Reverse transcriptase required for splicing of the COX1 pre-mRNA; encoded by a mobile group II intron within the mitochondrial COX1 gene	Transporter	inorganic cation
AI1	5504.45	-14.4157	1.19337	-12.0799	1.34946e-33	3.07261e-31	Reverse transcriptase required for splicing of the COX1 pre-mRNA; encoded by a mobile group II intron within the mitochondrial COX1 gene	Transporter	inorganic cation
ECL1	33.3369	-2.18765	0.585752	-3.73477	0.000187888	0.00170076	Protein of unknown function; mitochondrial-dependent role in the extension of chronological lifespan; overexpression increases oxygen consumption and respiratory activity while deletion results in reduced oxygen consumption under conditions of caloric restriction; induced by iron homeostasis transcription factor Aft2p; multicopy suppressor of temperature sensitive hsf1 mutant; induced by treatmen…	Unknown function
PIB2	20.6101	-2.24978	0.765706	-2.93818	0.00330146	0.0201491	Protein of unknown function; contains FYVE domain; similar to Fab1 and Vps27	Unknown function
ECM13	14.5448	-2.37089	0.909494	-2.60683	0.00913858	0.0454625	Non-essential protein of unknown function; induced by treatment with 8-methoxypsoralen and UVA irradiation; ECM13 has a paralog, YJR115W, that arose from the whole genome duplication	Unknown function
BSC2	50.2563	-3.34681	0.542716	-6.16679	6.96909e-10	1.84183e-08	Protein of unknown function; ORF exhibits genomic organization compatible with a translational readthrough-dependent mode of expression; null mutant displays increased translation rate and increased readthrough of premature stop codons; BSC2 has a paralog, IRC23, that arose from the whole genome duplication	Unknown function
YBR201C-A	17.9162	-6.1286	1.35078	-4.53709	5.70366e-06	7.27708e-05	Putative protein of unknown function	Unknown function
AI5_BETA	12.6468	-6.6123	1.42399	-4.64349	3.42579e-06	4.54723e-05	Protein of unknown function; encoded within an intron of the mitochondrial COX1 gene; translational initiation codon is predicted to be ATA rather than ATG	Unknown function
YLR307C-A	17.7416	-7.10052	1.35819	-5.22792	1.71427e-07	2.91624e-06	Putative protein of unknown function	Unknown function
ILV3	10.4928	-3.24611	1.08771	-2.98435	0.00284179	0.0177837	Dihydroxyacid dehydratase; catalyzes third step in the common pathway leading to biosynthesis of branched-chain amino acids	Valine, leucine and isoleucine biosynthesis
EFM4	11.9281	-2.80445	0.985329	-2.84621	0.00442432	0.0258304	Lysine methyltransferase; involved in the dimethylation of eEF1A (Tef1p/Tef2p) at lysine 316; sequence similarity to S-adenosylmethionine-dependent methyltransferases of the seven beta-strand family; role in vesicular transport	Vesicular transport
SNZ3	8.09929	-4.94567	1.55251	-3.18561	0.00144451	0.00996676	Member of a stationary phase-induced gene family; expressed in the presence of galactose; transcription of SNZ3 is induced prior to diauxic shift, and also in the absence of thiamin in a Thi2p-dependent manner; forms a coregulated gene pair with SNO3	Vitamin B6 metabolism
BIR1	13.6809	-2.32553	0.888845	-2.61635	0.00888758	0.0445885	Subunit of chromosomal passenger complex (CPC); CPC is comprised of Ipl1p-Sli15p-Bir1p-Nbl1p and regulates chromosome segregation; required for chromosome bi-orientation and for spindle assembly checkpoint activation upon reduced sister kinetochore tension; relative distribution to shortened microtubules increases upon DNA replication stress; sumoylated in an Mms21p-dependent manner; human surviv…	Zinc ion binding
NFI1	12.2925	-2.60565	0.929922	-2.80201	0.00507859	0.0284835	SUMO E3 ligase; catalyzes sumoylation of Yku70p/80p and Sir4p promoting telomere anchoring to the nuclear envelope and regulating telomerase activity; DNA-bound form catalyzes a DNA-damaged triggered sumoylation wave resulting in multisite modification of several DNA repair proteins, enhancing interactions between these proteins and accelerating repair; sumoylates Cse4p, a prerequisite for STUbL-…	Zinc ion binding
SIP4	9.62877	-2.80736	1.08223	-2.59405	0.00948521	0.0468718	C6 zinc cluster transcriptional activator; binds to the carbon source-responsive element (CSRE) of gluconeogenic genes; involved in the positive regulation of gluconeogenesis; regulated by Snf1p protein kinase; localized to the nucleus	Zinc ion binding
ELF1	37.0183	-3.3877	0.632945	-5.35228	8.68508e-08	1.58563e-06	Transcription elongation factor with a conserved zinc finger domain; implicated in the maintenance of proper chromatin structure in actively transcribed regions; deletion inhibits Brome mosaic virus (BMV) gene expression	Zinc ion binding
CUZ1	17.4747	-3.47808	0.888107	-3.91628	8.9925e-05	0.000881384	Protein with a role in the ubiquitin-proteasome pathway; interacts with ubiquitinated protein, Cdc48p and the proteasomal regulatory particle; may protect cells from trivalent metalloid induced proteotoxicity; contains a PACE promoter element and is co-regulated with proteasome subunit genes; AN1-type zinc finger protein, with DHHC and ubiquitin-like domains (UBL); ortholog of ZFAND1, a human gen…	Zinc ion binding
