# Supplementary material for: Loss of the yeast transporter Agp2 upregulates the pleiotropic drug-resistant pump Pdr5 and confers resistance to the protein synthesis inhibitor cycloheximide
Source: PLoS One. 2024 May 22;19(5):e0303747. doi: 10.1371/journal.pone.0303747 (PMC11111045; doi:10.1371/journal.pone.0303747)
Supplement: S9 Table — (XLSX) [file pone.0303747.s024.xlsx]

## Sheet: Sheet1
Total mitochondrial proteins in agp2Δ mutant	á Ethanol vs Diauxic	á Diauxic vs Glucose	á Ethanol vs Glucose	Functional category		Count matrix	Total mitochondrial proteins	á Ethanol vs Diauxic	á Diauxic vs Glucose	á Ethanol vs Glucose
CAR2				Arginine and proline metabolism		agp2Δ mutant	25	4	10	6
SCW4				Cell wall protein		Wildtype	59	1	46	45
FAA1				Fatty acid degradation
GCV1				Glycine, serine and threonine metabolism
HXK1				Glycolysis / Gluconeogenesis
GLK1				Glycolysis / Gluconeogenesis		GENE - Gene encoding RNA binding protein
FMP25		FMP25	FMP25	Mitochondrial protein
HSP104				Others
SYP1				Others
RTN2	RTN2			Others
HBT1	HBT1	HBT1		Others
YJL133C-A				Others
CYC7	CYC7	CYC7		Others - Mitochondrial
ISU1		ISU1	ISU1	Others - Mitochondrial
MRPL24		MRPL24		Others - Mitochondrial, RNA binding
COX5B				Oxidative phosphorylation
DLD1		DLD1		Pyruvate metabolism
RSM7				Ribosome, RNA binding
HFD1		HFD1	HFD1	Sphingolipid metabolism
MPC2		MPC2	MPC2	Transporter
ODC2				Transporter
PIC2		PIC2	PIC2	Transporter
AIM17	AIM17	AIM17	AIM17	Unknown function
AIM46				Unknown function
IML2				Unknown function
Total mitochondrial proteins in wildtype	á Ethanol vs Diauxic	á Diauxic vs Glucose	á Ethanol vs Glucose	Functional category
AGX1		AGX1	AGX1	Alanine, aspartate and glutamate metabolism
KGD2		KGD2	KGD2	Citrate cycle (TCA cycle)
SDH2		SDH2	SDH2	Citrate cycle (TCA cycle)
MDH1		MDH1	MDH1	Citrate cycle (TCA cycle)
SDH3		SDH3	SDH3	Citrate cycle (TCA cycle)
ACO1		ACO1	ACO1	Citrate cycle (TCA cycle)
MDH2				Citrate cycle (TCA cycle)
YJL045W		YJL045W	YJL045W	Citrate cycle (TCA cycle)
FAA4				Fatty acid degradation
ADH3		ADH3		Glycolysis / Gluconeogenesis
ADH2				Glycolysis / Gluconeogenesis
ICL1				Glyoxylate and dicarboxylate metabolism
RHO1				MAPK signaling pathway - yeast
INH1		INH1	INH1	Others
BMH1				Others
CPR1				Others - Mitochondrial
MIC60		MIC60	MIC60	Others - Mitochondrial
OM14		OM14	OM14	Others - Mitochondrial
CMC2		CMC2	CMC2	Others - Mitochondrial
CBP4		CBP4	CBP4	Others - Mitochondrial
COX20		COX20	COX20	Others - Mitochondrial
MIC19		MIC19	MIC19	Others - Mitochondrial
MEF2		MEF2	MEF2	Others - Mitochondrial
MIC10		MIC10	MIC10	Others - Mitochondrial
RSM27		RSM27		Others - Mitochondrial
CYC1		CYC1	CYC1	Others - Mitochondrial
MRPL36		MRPL36	MRPL36	Others - Mitochondrial, RNA binding
YMR31		YMR31	YMR31	Others - Mitochondrial, RNA binding
RPM2				Others - Mitochondrial, RNA binding
COX4		COX4	COX4	Oxidative phosphorylation
ATP1		ATP1	ATP1	Oxidative phosphorylation
QCR10		QCR10	QCR10	Oxidative phosphorylation
ATP18		ATP18	ATP18	Oxidative phosphorylation
ATP5		ATP5	ATP5	Oxidative phosphorylation
COX5A		COX5A	COX5A	Oxidative phosphorylation
ATP7		ATP7	ATP7	Oxidative phosphorylation
ATP16		ATP16	ATP16	Oxidative phosphorylation
ATP20		ATP20	ATP20	Oxidative phosphorylation
ATP19		ATP19	ATP19	Oxidative phosphorylation
ATP14		ATP14	ATP14	Oxidative phosphorylation
QCR6		QCR6	QCR6	Oxidative phosphorylation
ATP15		ATP15	ATP15	Oxidative phosphorylation
ATP17		ATP17	ATP17	Oxidative phosphorylation
COX2		COX2	COX2	Oxidative phosphorylation
BI2		BI2	BI2	Oxidative phosphorylation
COX1		COX1	COX1	Oxidative phosphorylation
COX3		COX3	COX3	Oxidative phosphorylation
PRE6				Proteasome
ACH1		ACH1	ACH1	Pyruvate metabolism
PBI2			PBI2	SNARE interactions in vesicular transport
MIA40		MIA40	MIA40	Transporter
MIR1		MIR1	MIR1	Transporter
ODC1		ODC1	ODC1	Transporter
YRO2	YRO2			Transporter
TIM11		TIM11	TIM11	Transporter
SFC1		SFC1	SFC1	Transporter
AI2		AI2	AI2	Transporter, RNA binding
AI1				Transporter, RNA binding
ILV3				Valine, leucine and isoleucine biosynthesis
