# Supplementary material for: Loss of the yeast transporter Agp2 upregulates the pleiotropic drug-resistant pump Pdr5 and confers resistance to the protein synthesis inhibitor cycloheximide
Source: PLoS One. 2024 May 22;19(5):e0303747. doi: 10.1371/journal.pone.0303747 (PMC11111045; doi:10.1371/journal.pone.0303747)
Supplement: S10 Table — (XLSX) [file pone.0303747.s025.xlsx]

## Sheet: Summary-Functional Categories
Functional Category	Count of Significant DEGs upregulated in agp2Δ mutant	Count of Significant DEGs upregulated in Wildtype	Functional prevalence in genotype	Cumulative Log2FoldChange (agp2Δ mutant)	Cumulative Log2FoldChange (Wildtype)
Others	21	24	Wildtype	48.3301	-71.5106
Oxidative phosphorylation	1	20	Wildtype	3.33339	-93.0831
Transporter	16	13	agp2Δ mutant	44.1337	-46.9464
Others - Mitochondrial	3	13	Wildtype	7.28233	-68.8786
Citrate cycle (TCA cycle)	0	8	Wildtype	0	-21.6237
Unknown function	32	7	agp2Δ mutant	96.4088	-29.9966
Zinc ion binding	7	5	agp2Δ mutant	20.4272	-14.6043
Glycolysis / Gluconeogenesis	3	4	Wildtype	7.90342	-19.4725
Ribosome, RNA binding	1	4	Wildtype	3.04262	-13.8493
Cell wall protein	7	3	agp2Δ mutant	19.6302	-13.0884
SNARE interactions in vesicular transport	1	3	Wildtype	2.67324	-8.91019
Others - endoplasmic reticulum	1	3	Wildtype	2.46937	-8.96999
Others - Mitochondrial, RNA binding	1	3	Wildtype	2.02716	-7.96586
mRNA binding, RNA binding	0	3	Wildtype	0	-10.4366
mRNA binding	0	3	Wildtype	0	-9.59499
Protein phosphatase	3	2	agp2Δ mutant	6.36299	-5.81186
Others, RNA binding	1	2	Wildtype	2.38675	-5.99353
Pyruvate metabolism	1	2	Wildtype	2.05446	-6.68376
Transporter, RNA binding	0	2	Wildtype	0	-27.2993
Spliceosome, RNA binding	0	2	Wildtype	0	-9.31093
Aminoacyl-tRNA biosynthesis, RNA binding	0	2	Wildtype	0	-5.28863
Proteasome	0	2	Wildtype	0	-4.85039
Cell cycle - yeast	0	2	Wildtype	0	-4.79852
RNA binding	14	1	agp2Δ mutant	34.6835	-2.10722
Protein processing in endoplasmic reticulum	3	1	agp2Δ mutant	6.91244	-2.86228
MAPK signaling pathway - yeast	2	1	agp2Δ mutant	7.21176	-2.27142
Vesicular transport	2	1	agp2Δ mutant	4.19661	-2.80445
Fatty acid degradation	1	1	Both	2.8619	-2.20259
Glyoxylate and dicarboxylate metabolism	0	1	Wildtype	0	-6.04426
Vitamin B6 metabolism	0	1	Wildtype	0	-4.94567
Biosynthesis of unsaturated fatty acids	0	1	Wildtype	0	-3.86519
Valine, leucine and isoleucine biosynthesis	0	1	Wildtype	0	-3.24611
RNA degradation, RNA binding	0	1	Wildtype	0	-3.20493
Histone binding	0	1	Wildtype	0	-3.17014
Alanine, aspartate and glutamate metabolism	0	1	Wildtype	0	-3.15405
mRNA export	0	1	Wildtype	0	-3.01527
Protein export	0	1	Wildtype	0	-2.96944
Nucleocytoplasmic transport	0	1	Wildtype	0	-2.94106
Basal transcription factors	0	1	Wildtype	0	-2.92318
Phenylalanine metabolism	0	1	Wildtype	0	-2.89514
phospholipid binding	0	1	Wildtype	0	-2.61577
Nucleocytoplasmic transport, RNA binding	0	1	Wildtype	0	-2.5818
Heme-binding	0	1	Wildtype	0	-2.28209
Metabolic pathways	0	1	Wildtype	0	-2.26566
Ribosome	0	1	Wildtype	0	-2.24128
Mismatch repair	0	1	Wildtype	0	-2.21273
Ribosome biogenesis in eukaryotes	0	1	Wildtype	0	-2.12312
Nucleotide excision repair	0	1	Wildtype	0	-2.09
Starch and sucrose metabolism	4	0	agp2Δ mutant	10.6049	0
Sphingolipid metabolism	3	0	agp2Δ mutant	8.41925	0
Protein kinase	3	0	agp2Δ mutant	8.2811	0
Phospholipid biosynthesis	2	0	agp2Δ mutant	5.54928	0
Fructose and mannose metabolism	2	0	agp2Δ mutant	5.5197	0
Meiosis - yeast	2	0	agp2Δ mutant	4.81477	0
External Transcribed Spacer	1	0	agp2Δ mutant	5.35502	0
siderophore transport	1	0	agp2Δ mutant	4.92356	0
UBiquitin-specific Protease	1	0	agp2Δ mutant	4.50589	0
ABC transporters	1	0	agp2Δ mutant	4.42136	0
Peptide catabolic process	1	0	agp2Δ mutant	4.38199	0
mRNA splicing, RNA binding	1	0	agp2Δ mutant	4.11583	0
Amino sugar and nucleotide sugar metabolism	1	0	agp2Δ mutant	4.09653	0
Mitochondrial inheritance	1	0	agp2Δ mutant	4.09334	0
Vacuolar Import and Degradation	1	0	agp2Δ mutant	4.06715	0
SUMO-binding protein	1	0	agp2Δ mutant	4.0059	0
Hexose metabolic process	1	0	agp2Δ mutant	3.51621	0
mRNA processing	1	0	agp2Δ mutant	3.3637	0
G-protein beta/gamma-subunit complex binding	1	0	agp2Δ mutant	3.3033	0
Arginine and proline metabolism	1	0	agp2Δ mutant	3.17073	0
Mitochondrial protein	1	0	agp2Δ mutant	2.89884	0
Galactose metabolism	1	0	agp2Δ mutant	2.82757	0
Nicotinate and nicotinamide metabolism	1	0	agp2Δ mutant	2.65689	0
Arabinose catabolic process	1	0	agp2Δ mutant	2.65635	0
Glucose transport	1	0	agp2Δ mutant	2.5426	0
Butanoate metabolism	1	0	agp2Δ mutant	2.45583	0
Riboflavin metabolism	1	0	agp2Δ mutant	2.30472	0
Pentose phosphate pathway	1	0	agp2Δ mutant	2.21243	0
tRNA processing	1	0	agp2Δ mutant	2.19454	0
RNA degradation	1	0	agp2Δ mutant	2.17345	0
Glucosidase activity	1	0	agp2Δ mutant	2.1694	0
Glycine, serine and threonine metabolism	1	0	agp2Δ mutant	2.13064	0
Pyrimidine metabolism	1	0	agp2Δ mutant	2.03888	0
mRNA surveillance pathway, RNA binding	1	0	agp2Δ mutant	2.03807	0
