# Supplementary material for: Loss of the yeast transporter Agp2 upregulates the pleiotropic drug-resistant pump Pdr5 and confers resistance to the protein synthesis inhibitor cycloheximide
Source: PLoS One. 2024 May 22;19(5):e0303747. doi: 10.1371/journal.pone.0303747 (PMC11111045; doi:10.1371/journal.pone.0303747)
Supplement: S11 Table — (XLSX) [file pone.0303747.s026.xlsx]

## Sheet: RNA binding genes
RNA binding DEGs	Upregulated in genotype	log2Foldchange	Functional category	Genes listed by Benedikt M. Beckmann et al	Genes listed by Daniel J Hogan et al
PDR5	agp2Δ mutant	4.42136	ABC transporters	PDR5				mRNA binding proteins including those listed by Sarah F Mitchell et al
MUD1	agp2Δ mutant	4.11583	mRNA splicing		MUD1			>2.5 log2Foldchange
HXK1	agp2Δ mutant	3.54968	Glycolysis / Gluconeogenesis	HXK1
EMI2	agp2Δ mutant	3.51621	Hexose metabolic process	EMI2
YLR035C-A	agp2Δ mutant	3.29208	RNA binding
SCW4	agp2Δ mutant	3.21123	Cell wall protein	SCW4
YML039W	agp2Δ mutant	3.18998	RNA binding
RSM7	agp2Δ mutant	3.04262	Ribosome		RSM7
YGR038C-B	agp2Δ mutant	3.04206	RNA binding
YOR192C-B	agp2Δ mutant	2.83078	RNA binding
YPR158C-D	agp2Δ mutant	2.64763	RNA binding
YBR012W-B	agp2Δ mutant	2.46086	RNA binding
INP51	agp2Δ mutant	2.45209	Others	INP51
YHR097C	agp2Δ mutant	2.41766	Unknown function	YHR097C
HSP104	agp2Δ mutant	2.38768	Others	HSP104
PUF2	agp2Δ mutant	2.38675	Others		PUF2
YBL100W-B	agp2Δ mutant	2.37759	RNA binding
YLR157C-B	agp2Δ mutant	2.34179	RNA binding
YPR158W-B	agp2Δ mutant	2.26737	RNA binding
SYP1	agp2Δ mutant	2.21871	Others	SYP1
YNL284C-B	agp2Δ mutant	2.11613	RNA binding
HBT1	agp2Δ mutant	2.10556	Others	HBT1
GLK1	agp2Δ mutant	2.08171	Glycolysis / Gluconeogenesis	GLK1
YAR009C	agp2Δ mutant	2.05058	RNA binding
YGR027W-B	agp2Δ mutant	2.03844	RNA binding
HRP1	agp2Δ mutant	2.03807	mRNA surveillance pathway		HRP1
MRPL24	agp2Δ mutant	2.02716	Others - Mitochondrial		MRPL24
YER079W	agp2Δ mutant	2.01689	Unknown function	YER079W
YLR256W-A	agp2Δ mutant	2.01656	RNA binding
YER160C	agp2Δ mutant	2.01166	RNA binding
PBI2	Wildtype	-2.07363	SNARE interactions in vesicular transport	PBI2
CPR1	Wildtype	-2.09528	Others - Mitochondrial	CPR1
HRB1	Wildtype	-2.10722	RNA binding		HRB1
KRI1	Wildtype	-2.15993	Others	KRI1
TYW1	Wildtype	-2.26036	Others	TYW1
BMH1	Wildtype	-2.45185	Others	BMH1
THS1	Wildtype	-2.47727	Aminoacyl-tRNA biosynthesis		THS1
MRPL36	Wildtype	-2.48164	Others - Mitochondrial		MRPL36
RPL19A	Wildtype	-2.49532	Ribosome		RPL19A
TIF3	Wildtype	-2.5818	Nucleocytoplasmic transport		TIF3
YMR31	Wildtype	-2.66265	Others - Mitochondrial		YMR31
YNL247W	Wildtype	-2.81136	Aminoacyl-tRNA biosynthesis		YNL247W
RPM2	Wildtype	-2.82157	Others - Mitochondrial		RPM2
RRP14	Wildtype	-2.82589	Others	RRP14
SRP21	Wildtype	-2.91189	Others		SRP21
FUN12	Wildtype	-2.94106	Nucleocytoplasmic transport	FUN12
EBP2	Wildtype	-3.01623	mRNA binding	EBP2
NOP2	Wildtype	-3.08164	Others		NOP2
RPL37B	Wildtype	-3.14346	Ribosome		RPL37B
BUD27	Wildtype	-3.18999	mRNA binding	BUD27
LSM3	Wildtype	-3.20493	RNA degradation		LSM3
MRD1	Wildtype	-3.33503	mRNA binding		MRD1
RRP5	Wildtype	-3.49465	mRNA binding		RRP5
NOP7	Wildtype	-3.60693	mRNA binding		NOP7
SEC14	Wildtype	-3.72542	Transporter	SEC14
RPL41B	Wildtype	-4.06425	Ribosome		RPL41B
RLP24	Wildtype	-4.14624	Ribosome		RLP24
DIB1	Wildtype	-4.4737	Spliceosome		DIB1
SME1	Wildtype	-4.83723	Spliceosome		SME1
aI2	Wildtype	-12.8836	Transporter		aI2
aI1	Wildtype	-14.4157	Transporter		aI1
