# Supplementary material for: Loss of the yeast transporter Agp2 upregulates the pleiotropic drug-resistant pump Pdr5 and confers resistance to the protein synthesis inhibitor cycloheximide
Source: PLoS One. 2024 May 22;19(5):e0303747. doi: 10.1371/journal.pone.0303747 (PMC11111045; doi:10.1371/journal.pone.0303747)
Supplement: S12 Table — (XLSX) [file pone.0303747.s027.xlsx]

## Sheet: Sheet1
Binary matrix representing the presence/absence of genes in the different gene lists derived from mass-spectrometry and RNAseq
GeneID	RNAseq derived Gene list	List of significant genes (RNAseq dataset)	Mass-spectrometry derived Gene list	List of significant genes (Mass-spectrometry dataset)	SharedSets	Functional Category
AAD10	1	1	0	0	2	Fructose and mannose metabolism		Significant genes derived from RNAseq dataset
ADH2	1	1	0	0	2	Glycolysis / Gluconeogenesis		Significant genes derived from mass-spectrometry dataset
ADY3	1	1	0	0	2	Mitochondrial inheritance		Significant genes derived from both mass-spectrometry and RNAseq dataset
AGP2	1	1	0	0	2	Transporter		Genes derived from both both mass-spectrometry and RNAseq dataset. They meet the significance criteria (log2fold change >= 2 and alpha < 0.05) when derived from RNAseq dataset but not in mass-spectrometry dataset
AGX1	1	1	0	0	2	Alanine, aspartate and glutamate metabolism
AI1	1	1	0	0	2	Transporter, RNA binding
AI2	1	1	0	0	2	Transporter, RNA binding
AI5_BETA	1	1	0	0	2	Unknown function
AIM46	1	1	0	0	2	Unknown function
ALD2	1	1	0	0	2	Glycolysis / Gluconeogenesis
APE3	1	1	0	0	2	Zinc ion binding
APJ1	1	1	0	0	2	Zinc ion binding
AQY3	1	1	0	0	2	Transporter
ARN2	1	1	0	0	2	Transporter
ATP14	1	1	0	0	2	Oxidative phosphorylation
ATP15	1	1	0	0	2	Oxidative phosphorylation
ATP18	1	1	0	0	2	Oxidative phosphorylation
ATP19	1	1	0	0	2	Oxidative phosphorylation
ATP6	1	1	0	0	2	Oxidative phosphorylation
BAR1	1	1	0	0	2	Peptide catabolic process
BDH1	1	1	0	0	2	Butanoate metabolism
BI2	1	1	0	0	2	Oxidative phosphorylation
BIR1	1	1	0	0	2	Zinc ion binding
BNA6	1	1	0	0	2	Nicotinate and nicotinamide metabolism
BSC2	1	1	0	0	2	Unknown function
BUD27	1	1	0	0	2	mRNA binding
CAR2	1	1	0	0	2	Arginine and proline metabolism
CBP4	1	1	0	0	2	Others - Mitochondrial
CCW12	1	1	0	0	2	Cell wall protein
CHA4	1	1	0	0	2	Zinc ion binding
CMC2	1	1	0	0	2	Others - Mitochondrial
COX20	1	1	0	0	2	Others - Mitochondrial
COX3	1	1	0	0	2	Oxidative phosphorylation
COX5B	1	1	0	0	2	Oxidative phosphorylation
CTS1	1	1	0	0	2	Amino sugar and nucleotide sugar metabolism
CUZ1	1	1	0	0	2	Zinc ion binding
CWP1	1	1	0	0	2	Cell wall protein
CYC1	1	1	0	0	2	Others - Mitochondrial
CYC7	1	1	0	0	2	Others - Mitochondrial
DAP1	1	1	0	0	2	Heme-binding
DIA3	1	1	0	0	2	Riboflavin metabolism
DIB1	1	1	0	0	2	Spliceosome, RNA binding
DIP5	1	1	0	0	2	Transporter
DPH5	1	1	0	0	2	mRNA binding
DSE1	1	1	0	0	2	G-protein beta/gamma-subunit complex binding
DSE2	1	1	0	0	2	Glucosidase activity
DSE3	1	1	0	0	2	Unknown function
EAF6	1	1	0	0	2	Others
EBP2	1	1	0	0	2	mRNA binding
ECL1	1	1	0	0	2	Unknown function
ECM13	1	1	0	0	2	Unknown function
EFM4	1	1	0	0	2	Vesicular transport
EGO4	1	1	0	0	2	Unknown function
EGT2	1	1	0	0	2	Cell wall protein
ELF1	1	1	0	0	2	Zinc ion binding
EMI2	1	1	0	0	2	Hexose metabolic process
ETS1-2	1	1	0	0	2	External Transcribed Spacer
FBP26	1	1	0	0	2	Fructose and mannose metabolism
FCF2	1	1	0	0	2	Others
FES1	1	1	0	0	2	Others - endoplasmic reticulum
FIT3	1	1	0	0	2	siderophore transport
FLC2	1	1	0	0	2	Transporter
FLO5	1	1	0	0	2	Cell wall protein
FMP16	1	1	0	0	2	Others
FMP25	1	1	0	0	2	Mitochondrial protein
FPR4	1	1	0	0	2	Others
FYV7	1	1	0	0	2	Others
GAL80	1	1	0	0	2	Galactose metabolism
GCV1	1	1	0	0	2	Glycine, serine and threonine metabolism
GRE1	1	1	0	0	2	Others
GYP7	1	1	0	0	2	Vesicular transport
HAC1	1	1	0	0	2	Others
HBT1	1	1	0	0	2	Others
HHF2	1	1	0	0	2	Others
HIF1	1	1	0	0	2	Histone binding
HLJ1	1	1	0	0	2	Protein processing in endoplasmic reticulum
HRB1	1	1	0	0	2	RNA binding
HRP1	1	1	0	0	2	mRNA surveillance pathway, RNA binding
HSM3	1	1	0	0	2	Others
ICL1	1	1	0	0	2	Glyoxylate and dicarboxylate metabolism
IDP2	1	1	0	0	2	Citrate cycle (TCA cycle)
IFH1	1	1	0	0	2	Others
INH1	1	1	0	0	2	Others
INP51	1	1	0	0	2	Others
ISF1	1	1	0	0	2	Unknown function
ISU1	1	1	0	0	2	Others - Mitochondrial
ITR1	1	1	0	0	2	Transporter
ITS2-1	1	1	0	0	2	Others
ITS2-2	1	1	0	0	2	Others
KIN82	1	1	0	0	2	Protein kinase
KRE1	1	1	0	0	2	Cell wall protein
KRI1	1	1	0	0	2	Others
KTR5	1	1	0	0	2	Others
LSM3	1	1	0	0	2	RNA degradation, RNA binding
MAL11	1	1	0	0	2	Transporter
MAL31	1	1	0	0	2	Transporter
MDH2	1	1	0	0	2	Citrate cycle (TCA cycle)
MEF2	1	1	0	0	2	Others - Mitochondrial
MFA2	1	1	0	0	2	MAPK signaling pathway - yeast
MIA40	1	1	0	0	2	Transporter
MIG1	1	1	0	0	2	Zinc ion binding
MLF3	1	1	0	0	2	Unknown function
MOH1	1	1	0	0	2	Unknown function
MPC2	1	1	0	0	2	Transporter
MRC1	1	1	0	0	2	Cell cycle - yeast
MRD1	1	1	0	0	2	mRNA binding, RNA binding
MRK1	1	1	0	0	2	Protein kinase
MRPL24	1	1	0	0	2	Others - Mitochondrial, RNA binding
MRPL36	1	1	0	0	2	Others - Mitochondrial, RNA binding
MSH6	1	1	0	0	2	Mismatch repair
MTH1	1	1	0	0	2	Glucose transport
MUD1	1	1	0	0	2	mRNA splicing, RNA binding
NFI1	1	1	0	0	2	Zinc ion binding
NIS1	1	1	0	0	2	SUMO-binding protein
NME1	1	1	0	0	2	mRNA processing
NOP2	1	1	0	0	2	Others, RNA binding
NTH2	1	1	0	0	2	Starch and sucrose metabolism
ODC2	1	1	0	0	2	Transporter
OLI1	1	1	0	0	2	Oxidative phosphorylation
OPI10	1	1	0	0	2	Others
PAH1	1	1	0	0	2	Phospholipid biosynthesis
PBI2	1	1	0	0	2	SNARE interactions in vesicular transport
PCL5	1	1	0	0	2	Others
PEP12	1	1	0	0	2	SNARE interactions in vesicular transport
PIB2	1	1	0	0	2	Unknown function
PIR1	1	1	0	0	2	Cell wall protein
PPZ2	1	1	0	0	2	Protein phosphatase
PSR2	1	1	0	0	2	Protein phosphatase
PST1	1	1	0	0	2	Cell wall protein
PSY2	1	1	0	0	2	Protein phosphatase
PUF2	1	1	0	0	2	Others, RNA binding
PUT4	1	1	0	0	2	Transporter
Q0020	1	1	0	0	2	Others - Mitochondrial
Q0158	1	1	0	0	2	Others - Mitochondrial
QCR10	1	1	0	0	2	Oxidative phosphorylation
QCR6	1	1	0	0	2	Oxidative phosphorylation
QDR3	1	1	0	0	2	Transporter
RCN2	1	1	0	0	2	Unknown function
RDN37-1	1	1	0	0	2	Others
REC107	1	1	0	0	2	Unknown function
REV3	1	1	0	0	2	Metabolic pathways
RGL1	1	1	0	0	2	Others
RPL37B	1	1	0	0	2	Ribosome, RNA binding
RPL41B	1	1	0	0	2	Ribosome, RNA binding
RPM2	1	1	0	0	2	Others - Mitochondrial, RNA binding
RPR1	1	1	0	0	2	tRNA processing
RPS25A	1	1	0	0	2	Ribosome
RRP14	1	1	0	0	2	Others
RRT15	1	1	0	0	2	Unknown function
RRT8	1	1	0	0	2	Transporter
RSM27	1	1	0	0	2	Others - Mitochondrial
RSM7	1	1	0	0	2	Ribosome, RNA binding
RTC3	1	1	0	0	2	Unknown function
RTS3	1	1	0	0	2	Protein phosphatase
SAP185	1	1	0	0	2	Protein phosphatase
SAS10	1	1	0	0	2	Others
SCEI	1	1	0	0	2	Others
SCR1	1	1	0	0	2	Others
SCW4	1	1	0	0	2	Cell wall protein
SEC5	1	1	0	0	2	Transporter
SGF29	1	1	0	0	2	Others
SHC1	1	1	0	0	2	Others
SHG1	1	1	0	0	2	Others
SIP18	1	1	0	0	2	phospholipid binding
SIP4	1	1	0	0	2	Zinc ion binding
SIT1	1	1	0	0	2	Transporter
SLK19	1	1	0	0	2	Cell cycle - yeast
SME1	1	1	0	0	2	Spliceosome, RNA binding
SML1	1	1	0	0	2	Others
SNZ3	1	1	0	0	2	Vitamin B6 metabolism
SPI1	1	1	0	0	2	Cell wall protein
SPR6	1	1	0	0	2	Unknown function
SRO77	1	1	0	0	2	SNARE interactions in vesicular transport
SRP21	1	1	0	0	2	Others, RNA binding
SSS1	1	1	0	0	2	Protein export
STE6	1	1	0	0	2	Transporter
TAF11	1	1	0	0	2	Basal transcription factors
TEC1	1	1	0	0	2	MAPK signaling pathway - yeast
TFB5	1	1	0	0	2	Nucleotide excision repair
TIP1	1	1	0	0	2	Cell wall protein
TMS1	1	1	0	0	2	Transporter
TSA2	1	1	0	0	2	Others
TYW1	1	1	0	0	2	Others
UBP11	1	1	0	0	2	UBiquitin-specific Protease
UBX6	1	1	0	0	2	Others
UMP1	1	1	0	0	2	Proteasome
VID24	1	1	0	0	2	Vacuolar Import and Degradation
VMA21	1	1	0	0	2	Others - endoplasmic reticulum
VMR1	1	1	0	0	2	Transporter
VPS74	1	1	0	0	2	Others
YAR009C	1	1	0	0	2	RNA binding
YAR1	1	1	0	0	2	Others
YBL086C	1	1	0	0	2	Unknown function
YBL100W-B	1	1	0	0	2	RNA binding
YBR012W-B	1	1	0	0	2	RNA binding
YBR137W	1	1	0	0	2	Unknown function
YBR201C-A	1	1	0	0	2	Unknown function
YCL048W-A	1	1	0	0	2	Unknown function
YCL057C-A	1	1	0	0	2	#N/A
YDC1	1	1	0	0	2	Sphingolipid metabolism
YDL022C-A	1	1	0	0	2	Unknown function
YDR018C	1	1	0	0	2	Phospholipid biosynthesis
YDR133C	1	1	0	0	2	Unknown function
YDR210C-D	1	1	0	0	2	Zinc ion binding
YDR261C-D	1	1	0	0	2	Zinc ion binding
YDR262W	1	1	0	0	2	Unknown function
YDR274C	1	1	0	0	2	Others
YDR365W-B	1	1	0	0	2	Zinc ion binding
YDR524C-B	1	1	0	0	2	Others - endoplasmic reticulum
YEL023C	1	1	0	0	2	Unknown function
YER079W	1	1	0	0	2	Unknown function
YER160C	1	1	0	0	2	RNA binding
YFR011C	1	1	0	0	2	#N/A
YGR027W-B	1	1	0	0	2	RNA binding
YGR038C-B	1	1	0	0	2	RNA binding
YGR067C	1	1	0	0	2	Others
YGR201C	1	1	0	0	2	Unknown function
YGR266W	1	1	0	0	2	Unknown function
YHR097C	1	1	0	0	2	Unknown function
YIR019C	1	1	0	0	2	#N/A
YJL045W	1	1	0	0	2	Citrate cycle (TCA cycle)
YJL133C-A	1	1	0	0	2	Others
YJR096W	1	1	0	0	2	Arabinose catabolic process
YKR016W	1	1	0	0	2	#N/A
YLL016W	1	1	0	0	2	#N/A
YLR035C-A	1	1	0	0	2	RNA binding
YLR053C	1	1	0	0	2	Unknown function
YLR157C-B	1	1	0	0	2	RNA binding
YLR162W	1	1	0	0	2	Unknown function
YLR177W	1	1	0	0	2	Unknown function
YLR256W-A	1	1	0	0	2	RNA binding
YLR307C-A	1	1	0	0	2	Unknown function
YML039W	1	1	0	0	2	RNA binding
YML090W	1	1	0	0	2	Others
YMR084W	1	1	0	0	2	Unknown function
YMR085W	1	1	0	0	2	Unknown function
YMR31	1	1	0	0	2	Others - Mitochondrial, RNA binding
YNL247W	1	1	0	0	2	Aminoacyl-tRNA biosynthesis, RNA binding
YNL284C-B	1	1	0	0	2	RNA binding
YOR019W	1	1	0	0	2	Unknown function
YOR192C-B	1	1	0	0	2	RNA binding
YPC1	1	1	0	0	2	Sphingolipid metabolism
YPL247C	1	1	0	0	2	Unknown function
YPR158C-D	1	1	0	0	2	RNA binding
YPR158W-B	1	1	0	0	2	RNA binding
YRO2	1	1	0	0	2	Transporter
ZWF1	1	1	0	0	2	Pentose phosphate pathway
ADE17	1	0	1	1	3	Nucleotide biosynthesis
AIM9	1	0	1	1	3	Mitochondrial Protein
AKR1	1	0	1	1	3	Palmitoyltransferase
ATP2	1	0	1	1	3	ATP Synthase
ATP3	1	0	1	1	3	ATP Synthase
ATP4	1	0	1	1	3	ATP Synthase
BGL2	1	0	1	1	3	Cell wall Organization
BNA4	1	0	1	1	3	Cofactors
CIR2	1	0	1	1	3	Iron-Sulfur clusters
COR1	1	0	1	1	3	Oxidative Phosphorylation
COX13	1	0	1	1	3	Oxidative Phosphorylation
COX15	1	0	1	1	3	Heme Biosynthesis
COX9	1	0	1	1	3	Oxidative Phosphorylation
CYT1	1	0	1	1	3	Oxidative Phosphorylation
DIC1	1	0	1	1	3	Mitochondrial Transport
ENO1	1	0	1	1	3	Glycolysis
ERG12	1	0	1	1	3	Mevalonate pathway
ETR1	1	0	1	1	3	Fatty acid synthesis
FSF1	1	0	1	1	3	Mitochondrial Transport
FUM1	1	0	1	1	3	TCA cycle
GGC1	1	0	1	1	3	Genome Maintenance
HEM15	1	0	1	1	3	Heme Biosynthesis
IDH1	1	0	1	1	3	TCA cycle
IDH2	1	0	1	1	3	TCA cycle
ILV1	1	0	1	1	3	Amino Acid Biosynthesis
ISD11	1	0	1	1	3	Iron-Sulfur clusters
LAT1	1	0	1	1	3	Cofactors
LEU4	1	0	1	1	3	Amino Acid Biosynthesis
LPD1	1	0	1	1	3	TCA cycle
MAM33	1	0	1	1	3	Oxidative Phosphorylation
MET14	1	0	1	1	3	Amino Acid Biosynthesis
MET5	1	0	1	1	3	Amino Acid Biosynthesis
MGM101	1	0	1	1	3	Genome Maintenance
MMF1	1	0	1	1	3	Amino Acid Biosynthesis
OAC1	1	0	1	1	3	Mitochondrial Transport
PDA1	1	0	1	1	3	Cofactors
PDB1	1	0	1	1	3	Cofactors
PDR16	1	0	1	1	3	Pleiotropic Drug Resistance
PDX1	1	0	1	1	3	Cofactors
PET9	1	0	1	1	3	Mitochondrial Transport
PFK2	1	0	1	1	3	Glycolysis
QCR2	1	0	1	1	3	Oxidative Phosphorylation
RIP1	1	0	1	1	3	Oxidative Phosphorylation
RPL35A	1	0	1	1	3	Ribosomal protein
RPS17A	1	0	1	1	3	Ribosomal protein
RPS29A	1	0	1	1	3	Ribosomal protein
RPS30A	1	0	1	1	3	Ribosomal protein
SCS7	1	0	1	1	3	Fatty acid synthesis
SDH4	1	0	1	1	3	Oxidative Phosphorylation
SNQ2	1	0	1	1	3	Pleiotropic Drug Resistance
SSA1	1	0	1	1	3	Chaperones and Proteases
TDH1	1	0	1	1	3	Glycolysis
YDR476C	1	0	1	1	3	Endoplasmic Reticulum protein
YTA12	1	0	1	1	3	Chaperones and Proteases
GPP2	0	0	1	1	2	Glycerol Biosynthesis
MIC10	0	0	1	1	2	Cristae formation
MIC26	0	0	1	1	2	Cristae formation
MIC60	0	0	1	1	2	Cristae formation
MNP1	0	0	1	1	2	Mitochondrial Ribosome
ACO1	1	1	1	1	4	Genome Maintenance/Citrate cycle (TCA cycle)
ADH3	1	1	1	1	4	Oxidoreductase/Glycolysis / Gluconeogenesis
ARO10	1	1	1	1	4	Ehrlich pathway/Phenylalanine metabolism
ATP1	1	1	1	1	4	ATP Synthase/Oxidative phosphorylation
ATP16	1	1	1	1	4	ATP Synthase/Oxidative phosphorylation
ATP17	1	1	1	1	4	ATP Synthase/Oxidative phosphorylation
ATP20	1	1	1	1	4	ATP Synthase/Oxidative phosphorylation
ATP5	1	1	1	1	4	ATP Synthase/Oxidative phosphorylation
ATP7	1	1	1	1	4	ATP Synthase/Oxidative phosphorylation
COX2	1	1	1	1	4	Oxidative Phosphorylation
COX4	1	1	1	1	4	Oxidative Phosphorylation
IML2	1	1	1	1	4	Mitochondrial Protein/Unknown function
KGD2	1	1	1	1	4	Genome Maintenance/Citrate cycle (TCA cycle)
MIR1	1	1	1	1	4	Mitochondrial Transport
OLE1	1	1	1	1	4	Fatty acid synthesis/Biosynthesis of unsaturated fatty acids
PDR15	1	1	1	1	4	Pleiotropic Drug Resistance /Transporter
PDR5	1	1	1	1	4	Pleiotropic Drug Resistance /ABC transporters
RPL19A	1	1	1	1	4	Ribosomal protein/RNA binding
SEC72	1	1	1	1	4	Endoplasmic Reticulum protein/Transporter
TDA1	1	1	1	1	4	Protein serine/threonine kinase
TIM11	1	1	1	1	4	ATP Synthase/Transporter
ACH1	1	1	1	0	3	Pyruvate metabolism
AIM17	1	1	1	0	3	Unknown function
BMH1	1	1	1	0	3	Others
CAB2	1	1	1	0	3	Others
CCT3	1	1	1	0	3	Others
COX1	1	1	1	0	3	Oxidative phosphorylation
COX5A	1	1	1	0	3	Oxidative phosphorylation
CPR1	1	1	1	0	3	Others - Mitochondrial
DBP5	1	1	1	0	3	mRNA export
DCS1	1	1	1	0	3	RNA degradation
DLD1	1	1	1	0	3	Pyruvate metabolism
FAA1	1	1	1	0	3	Fatty acid degradation
FAA4	1	1	1	0	3	Fatty acid degradation
FBP1	1	1	1	0	3	Glycolysis / Gluconeogenesis
FUN12	1	1	1	0	3	Nucleocytoplasmic transport
GLK1	1	1	1	0	3	Glycolysis / Gluconeogenesis
GSY1	1	1	1	0	3	Starch and sucrose metabolism
GSY2	1	1	1	0	3	Starch and sucrose metabolism
HFD1	1	1	1	0	3	Sphingolipid metabolism
HSP104	1	1	1	0	3	Others
HSP30	1	1	1	0	3	Transporter
HSP42	1	1	1	0	3	Protein processing in endoplasmic reticulum
HSP82	1	1	1	0	3	Protein processing in endoplasmic reticulum
HXK1	1	1	1	0	3	Glycolysis / Gluconeogenesis
HXT7	1	1	1	0	3	Meiosis - yeast
ILV3	1	1	1	0	3	Valine, leucine and isoleucine biosynthesis
MDH1	1	1	1	0	3	Citrate cycle (TCA cycle)
MDN1	1	1	1	0	3	Ribosome biogenesis in eukaryotes
MLS1	1	1	1	0	3	Pyruvate metabolism
MRS6	1	1	1	0	3	Vesicular transport
NOP7	1	1	1	0	3	mRNA binding, RNA binding
ODC1	1	1	1	0	3	Transporter
OM14	1	1	1	0	3	Others - Mitochondrial
ORM2	1	1	1	0	3	Unknown function
PCK1	1	1	1	0	3	Glycolysis / Gluconeogenesis
PIC2	1	1	1	0	3	Transporter
PRE6	1	1	1	0	3	Proteasome
RHO1	1	1	1	0	3	MAPK signaling pathway - yeast
RLP24	1	1	1	0	3	Ribosome, RNA binding
RRP5	1	1	1	0	3	mRNA binding, RNA binding
RTN2	1	1	1	0	3	Others
SDH2	1	1	1	0	3	Citrate cycle (TCA cycle)
SDH3	1	1	1	0	3	Citrate cycle (TCA cycle)
SEC14	1	1	1	0	3	Transporter
SFC1	1	1	1	0	3	Transporter
SSE2	1	1	1	0	3	Protein processing in endoplasmic reticulum
SYP1	1	1	1	0	3	Others
THS1	1	1	1	0	3	Aminoacyl-tRNA biosynthesis, RNA binding
TIF3	1	1	1	0	3	Nucleocytoplasmic transport, RNA binding
TPK2	1	1	1	0	3	Meiosis - yeast
URA1	1	1	1	0	3	Pyrimidine metabolism
VMA22	1	1	1	0	3	Others - endoplasmic reticulum
VTI1	1	1	1	0	3	SNARE interactions in vesicular transport
YBR056W	1	1	1	0	3	Others - Mitochondrial
AAT2	1	0	1	0	2
ABP1	1	0	1	0	2
ABP140	1	0	1	0	2
ACC1	1	0	1	0	2
ACS1	1	0	1	0	2
ACS2	1	0	1	0	2
ACT1	1	0	1	0	2
ADE1	1	0	1	0	2
ADE12	1	0	1	0	2
ADE13	1	0	1	0	2
ADE2	1	0	1	0	2
ADE3	1	0	1	0	2
ADE4	1	0	1	0	2
ADE5,7	1	0	1	0	2
ADE6	1	0	1	0	2
ADH1	1	0	1	0	2
ADK1	1	0	1	0	2
ADO1	1	0	1	0	2
ADP1	1	0	1	0	2
AGE2	1	0	1	0	2
AHA1	1	0	1	0	2
AHP1	1	0	1	0	2
AIM24	1	0	1	0	2
AIM6	1	0	1	0	2
ALA1	1	0	1	0	2
ALD4	1	0	1	0	2
ALD6	1	0	1	0	2
ALG9	1	0	1	0	2
ALO1	1	0	1	0	2
ALT1	1	0	1	0	2
AMS1	1	0	1	0	2
APA1	1	0	1	0	2
APL2	1	0	1	0	2
APL4	1	0	1	0	2
APL5	1	0	1	0	2
APL6	1	0	1	0	2
ARA1	1	0	1	0	2
ARB1	1	0	1	0	2
ARC1	1	0	1	0	2
ARC18	1	0	1	0	2
ARC19	1	0	1	0	2
ARC35	1	0	1	0	2
ARD1	1	0	1	0	2
ARF1	1	0	1	0	2
ARF2	1	0	1	0	2
ARF3	1	0	1	0	2
ARL1	1	0	1	0	2
ARO1	1	0	1	0	2
ARO4	1	0	1	0	2
ARO7	1	0	1	0	2
ARP2	1	0	1	0	2
ARP3	1	0	1	0	2
ARP4	1	0	1	0	2
ARP8	1	0	1	0	2
ARP9	1	0	1	0	2
ARX1	1	0	1	0	2
ASC1	1	0	1	0	2
ASF1	1	0	1	0	2
ASN1	1	0	1	0	2
ASP1	1	0	1	0	2
ATG27	1	0	1	0	2
ATP11	1	0	1	0	2
AVL9	1	0	1	0	2
AYR1	1	0	1	0	2
BAT1	1	0	1	0	2
BBC1	1	0	1	0	2
BCH1	1	0	1	0	2
BCY1	1	0	1	0	2
BEM2	1	0	1	0	2
BFR1	1	0	1	0	2
BFR2	1	0	1	0	2
BMH2	1	0	1	0	2
BRE5	1	0	1	0	2
BUD6	1	0	1	0	2
CAF20	1	0	1	0	2
CAF40	1	0	1	0	2
CAJ1	1	0	1	0	2
CAM1	1	0	1	0	2
CAP1	1	0	1	0	2
CAP2	1	0	1	0	2
CAR1	1	0	1	0	2
CBF5	1	0	1	0	2
CBP6	1	0	1	0	2
CBR1	1	0	1	0	2
CCC1	1	0	1	0	2
CCR4	1	0	1	0	2
CCT2	1	0	1	0	2
CCT4	1	0	1	0	2
CCT5	1	0	1	0	2
CCT6	1	0	1	0	2
CCT7	1	0	1	0	2
CCT8	1	0	1	0	2
CDC10	1	0	1	0	2
CDC11	1	0	1	0	2
CDC12	1	0	1	0	2
CDC19	1	0	1	0	2
CDC28	1	0	1	0	2
CDC3	1	0	1	0	2
CDC33	1	0	1	0	2
CDC37	1	0	1	0	2
CDC39	1	0	1	0	2
CDC42	1	0	1	0	2
CDC48	1	0	1	0	2
CDC53	1	0	1	0	2
CDC60	1	0	1	0	2
CDC73	1	0	1	0	2
CDS1	1	0	1	0	2
CEX1	1	0	1	0	2
CHA1	1	0	1	0	2
CHC1	1	0	1	0	2
CHO1	1	0	1	0	2
CHO2	1	0	1	0	2
CHS5	1	0	1	0	2
CIT1	1	0	1	0	2
CKA2	1	0	1	0	2
CKB2	1	0	1	0	2
CKI1	1	0	1	0	2
CLU1	1	0	1	0	2
CMK1	1	0	1	0	2
CMK2	1	0	1	0	2
CMS1	1	0	1	0	2
COF1	1	0	1	0	2
COP1	1	0	1	0	2
COT1	1	0	1	0	2
COX12	1	0	1	0	2
COX6	1	0	1	0	2
COY1	1	0	1	0	2
CPA2	1	0	1	0	2
CPR6	1	0	1	0	2
CPS1	1	0	1	0	2
CRM1	1	0	1	0	2
CRP1	1	0	1	0	2
CSE1	1	0	1	0	2
CSR1	1	0	1	0	2
CTR1	1	0	1	0	2
CTR9	1	0	1	0	2
CYB2	1	0	1	0	2
CYC8	1	0	1	0	2
CYS3	1	0	1	0	2
CYS4	1	0	1	0	2
DAK1	1	0	1	0	2
DAP2	1	0	1	0	2
DBP10	1	0	1	0	2
DBP2	1	0	1	0	2
DBP3	1	0	1	0	2
DBP6	1	0	1	0	2
DCP2	1	0	1	0	2
DCS2	1	0	1	0	2
DDI1	1	0	1	0	2
DED1	1	0	1	0	2
DED81	1	0	1	0	2
DFM1	1	0	1	0	2
DHH1	1	0	1	0	2
DNF1	1	0	1	0	2
DNM1	1	0	1	0	2
DOA1	1	0	1	0	2
DOM34	1	0	1	0	2
DOP1	1	0	1	0	2
DOT5	1	0	1	0	2
DPL1	1	0	1	0	2
DPM1	1	0	1	0	2
DPP1	1	0	1	0	2
DPS1	1	0	1	0	2
DRS1	1	0	1	0	2
DSL1	1	0	1	0	2
DYS1	1	0	1	0	2
ECM29	1	0	1	0	2
ECM33	1	0	1	0	2
EDE1	1	0	1	0	2
EFB1	1	0	1	0	2
EFM1	1	0	1	0	2
EFM5	1	0	1	0	2
EFR3	1	0	1	0	2
EFT1	1	0	1	0	2
EGD1	1	0	1	0	2
EGD2	1	0	1	0	2
EHT1	1	0	1	0	2
EIS1	1	0	1	0	2
ELO1	1	0	1	0	2
ELP3	1	0	1	0	2
EMC1	1	0	1	0	2
EMC2	1	0	1	0	2
EMC4	1	0	1	0	2
EMP24	1	0	1	0	2
EMP47	1	0	1	0	2
EMP70	1	0	1	0	2
EMW1	1	0	1	0	2
ENA2	1	0	1	0	2
END3	1	0	1	0	2
ENO2	1	0	1	0	2
ENP1	1	0	1	0	2
ENT2	1	0	1	0	2
ENT3	1	0	1	0	2
ENT5	1	0	1	0	2
ERG1	1	0	1	0	2
ERG10	1	0	1	0	2
ERG11	1	0	1	0	2
ERG13	1	0	1	0	2
ERG2	1	0	1	0	2
ERG20	1	0	1	0	2
ERG26	1	0	1	0	2
ERG27	1	0	1	0	2
ERG28	1	0	1	0	2
ERG4	1	0	1	0	2
ERG5	1	0	1	0	2
ERG6	1	0	1	0	2
ERG9	1	0	1	0	2
ERO1	1	0	1	0	2
ERP1	1	0	1	0	2
ERP2	1	0	1	0	2
ERV25	1	0	1	0	2
ERV29	1	0	1	0	2
ERV46	1	0	1	0	2
ETT1	1	0	1	0	2
EUG1	1	0	1	0	2
EXG2	1	0	1	0	2
FAS1	1	0	1	0	2
FAS2	1	0	1	0	2
FBA1	1	0	1	0	2
FET3	1	0	1	0	2
FIS1	1	0	1	0	2
FKS1	1	0	1	0	2
FMP10	1	0	1	0	2
FMP45	1	0	1	0	2
FMP52	1	0	1	0	2
FPR1	1	0	1	0	2
FPR3	1	0	1	0	2
FRS1	1	0	1	0	2
FRS2	1	0	1	0	2
FSH3	1	0	1	0	2
FTR1	1	0	1	0	2
GAA1	1	0	1	0	2
GAR1	1	0	1	0	2
GAS1	1	0	1	0	2
GAS3	1	0	1	0	2
GAS5	1	0	1	0	2
GCD1	1	0	1	0	2
GCD11	1	0	1	0	2
GCD2	1	0	1	0	2
GCD6	1	0	1	0	2
GCD7	1	0	1	0	2
GCN1	1	0	1	0	2
GCN20	1	0	1	0	2
GCN3	1	0	1	0	2
GCS1	1	0	1	0	2
GDA1	1	0	1	0	2
GDB1	1	0	1	0	2
GDH1	1	0	1	0	2
GDH2	1	0	1	0	2
GDI1	1	0	1	0	2
GEA2	1	0	1	0	2
GET1	1	0	1	0	2
GET2	1	0	1	0	2
GET3	1	0	1	0	2
GET4	1	0	1	0	2
GFA1	1	0	1	0	2
GGA1	1	0	1	0	2
GGA2	1	0	1	0	2
GLC7	1	0	1	0	2
GLN1	1	0	1	0	2
GLN4	1	0	1	0	2
GLO3	1	0	1	0	2
GLR1	1	0	1	0	2
GLT1	1	0	1	0	2
GLY1	1	0	1	0	2
GND1	1	0	1	0	2
GOS1	1	0	1	0	2
GPA1	1	0	1	0	2
GPA2	1	0	1	0	2
GPD1	1	0	1	0	2
GPD2	1	0	1	0	2
GPH1	1	0	1	0	2
GPI16	1	0	1	0	2
GPI17	1	0	1	0	2
GPM1	1	0	1	0	2
GPT2	1	0	1	0	2
GPX2	1	0	1	0	2
GRS1	1	0	1	0	2
GRX2	1	0	1	0	2
GRX3	1	0	1	0	2
GSC2	1	0	1	0	2
GSF2	1	0	1	0	2
GTT1	1	0	1	0	2
GUA1	1	0	1	0	2
GUK1	1	0	1	0	2
GUS1	1	0	1	0	2
GUT2	1	0	1	0	2
GVP36	1	0	1	0	2
HAS1	1	0	1	0	2
HBS1	1	0	1	0	2
HCH1	1	0	1	0	2
HEF3	1	0	1	0	2
HEH2	1	0	1	0	2
HEK2	1	0	1	0	2
HEM14	1	0	1	0	2
HEM2	1	0	1	0	2
HGH1	1	0	1	0	2
HHF1	1	0	1	0	2
HHT1	1	0	1	0	2
HIS1	1	0	1	0	2
HIS4	1	0	1	0	2
HMO1	1	0	1	0	2
HOC1	1	0	1	0	2
HOG1	1	0	1	0	2
HOM3	1	0	1	0	2
HOM6	1	0	1	0	2
HSC82	1	0	1	0	2
HSP10	1	0	1	0	2
HSP26	1	0	1	0	2
HSP60	1	0	1	0	2
HSP78	1	0	1	0	2
HTA1	1	0	1	0	2
HTB1	1	0	1	0	2
HTS1	1	0	1	0	2
HTZ1	1	0	1	0	2
HXK2	1	0	1	0	2
HXT2	1	0	1	0	2
HXT3	1	0	1	0	2
HXT4	1	0	1	0	2
HXT5	1	0	1	0	2
HXT6	1	0	1	0	2
HYR1	1	0	1	0	2
IDP1	1	0	1	0	2
IFA38	1	0	1	0	2
IKI3	1	0	1	0	2
ILS1	1	0	1	0	2
ILV2	1	0	1	0	2
ILV5	1	0	1	0	2
ILV6	1	0	1	0	2
IMD3	1	0	1	0	2
IPP1	1	0	1	0	2
IRC24	1	0	1	0	2
ISC1	1	0	1	0	2
IST2	1	0	1	0	2
ISW1	1	0	1	0	2
KAP104	1	0	1	0	2
KAP120	1	0	1	0	2
KAP122	1	0	1	0	2
KAP123	1	0	1	0	2
KAP95	1	0	1	0	2
KAR2	1	0	1	0	2
KES1	1	0	1	0	2
KEX1	1	0	1	0	2
KGD1	1	0	1	0	2
KRE2	1	0	1	0	2
KRE33	1	0	1	0	2
KRE6	1	0	1	0	2
KRS1	1	0	1	0	2
KTR1	1	0	1	0	2
KTR3	1	0	1	0	2
KTR4	1	0	1	0	2
LAC1	1	0	1	0	2
LAG1	1	0	1	0	2
LCB1	1	0	1	0	2
LCB2	1	0	1	0	2
LEM3	1	0	1	0	2
LEU1	1	0	1	0	2
LHP1	1	0	1	0	2
LHS1	1	0	1	0	2
LIP1	1	0	1	0	2
LSB3	1	0	1	0	2
LSB5	1	0	1	0	2
LSC1	1	0	1	0	2
LSG1	1	0	1	0	2
LSM2	1	0	1	0	2
LSP1	1	0	1	0	2
LYS12	1	0	1	0	2
LYS2	1	0	1	0	2
LYS20	1	0	1	0	2
LYS21	1	0	1	0	2
MAE1	1	0	1	0	2
MAK21	1	0	1	0	2
MAK5	1	0	1	0	2
MAP1	1	0	1	0	2
MBF1	1	0	1	0	2
MCA1	1	0	1	0	2
MCD4	1	0	1	0	2
MCK1	1	0	1	0	2
MCM3	1	0	1	0	2
MCR1	1	0	1	0	2
MDH3	1	0	1	0	2
MDJ1	1	0	1	0	2
MDM38	1	0	1	0	2
MDY2	1	0	1	0	2
MES1	1	0	1	0	2
MET6	1	0	1	0	2
MEX67	1	0	1	0	2
MGM1	1	0	1	0	2
MHP1	1	0	1	0	2
MLC1	1	0	1	0	2
MNN1	1	0	1	0	2
MNN10	1	0	1	0	2
MNN11	1	0	1	0	2
MNN2	1	0	1	0	2
MNN5	1	0	1	0	2
MNN9	1	0	1	0	2
MNS1	1	0	1	0	2
MON2	1	0	1	0	2
MPM1	1	0	1	0	2
MRH1	1	0	1	0	2
MRP1	1	0	1	0	2
MRP4	1	0	1	0	2
MSC1	1	0	1	0	2
MSC7	1	0	1	0	2
MSN5	1	0	1	0	2
MSS116	1	0	1	0	2
MSS51	1	0	1	0	2
MTC1	1	0	1	0	2
MTD1	1	0	1	0	2
MTR4	1	0	1	0	2
MYO2	1	0	1	0	2
MYO5	1	0	1	0	2
NAN1	1	0	1	0	2
NAP1	1	0	1	0	2
NAT1	1	0	1	0	2
NCE102	1	0	1	0	2
NCP1	1	0	1	0	2
NDE1	1	0	1	0	2
NDI1	1	0	1	0	2
NEW1	1	0	1	0	2
NFS1	1	0	1	0	2
NIC96	1	0	1	0	2
NIP1	1	0	1	0	2
NMD3	1	0	1	0	2
NMT1	1	0	1	0	2
NOC2	1	0	1	0	2
NOC3	1	0	1	0	2
NOG2	1	0	1	0	2
NOP1	1	0	1	0	2
NOP14	1	0	1	0	2
NOP56	1	0	1	0	2
NOP58	1	0	1	0	2
NPL6	1	0	1	0	2
NQM1	1	0	1	0	2
NSA2	1	0	1	0	2
NTH1	1	0	1	0	2
NUC1	1	0	1	0	2
NUG1	1	0	1	0	2
NUM1	1	0	1	0	2
NUP133	1	0	1	0	2
NUP145	1	0	1	0	2
NUP159	1	0	1	0	2
NUP188	1	0	1	0	2
NUP192	1	0	1	0	2
NUP57	1	0	1	0	2
NUP84	1	0	1	0	2
NUP85	1	0	1	0	2
NUS1	1	0	1	0	2
NUT1	1	0	1	0	2
OCH1	1	0	1	0	2
OLA1	1	0	1	0	2
OM45	1	0	1	0	2
OSH2	1	0	1	0	2
OSH6	1	0	1	0	2
OSH7	1	0	1	0	2
OSM1	1	0	1	0	2
OST1	1	0	1	0	2
OST3	1	0	1	0	2
OST5	1	0	1	0	2
OYE2	1	0	1	0	2
PAA1	1	0	1	0	2
PAB1	1	0	1	0	2
PAN1	1	0	1	0	2
PAT1	1	0	1	0	2
PDC1	1	0	1	0	2
PDI1	1	0	1	0	2
PEP1	1	0	1	0	2
PEP4	1	0	1	0	2
PET10	1	0	1	0	2
PEX11	1	0	1	0	2
PFK1	1	0	1	0	2
PFY1	1	0	1	0	2
PGA3	1	0	1	0	2
PGI1	1	0	1	0	2
PGK1	1	0	1	0	2
PGM1	1	0	1	0	2
PGM2	1	0	1	0	2
PHB1	1	0	1	0	2
PHB2	1	0	1	0	2
PHO8	1	0	1	0	2
PHO81	1	0	1	0	2
PHO84	1	0	1	0	2
PHO86	1	0	1	0	2
PHO88	1	0	1	0	2
PHO89	1	0	1	0	2
PIK1	1	0	1	0	2
PIL1	1	0	1	0	2
PIM1	1	0	1	0	2
PIS1	1	0	1	0	2
PLB1	1	0	1	0	2
PMA1	1	0	1	0	2
PMA2	1	0	1	0	2
PMC1	1	0	1	0	2
PMR1	1	0	1	0	2
PMT1	1	0	1	0	2
PMT2	1	0	1	0	2
PMT4	1	0	1	0	2
PNC1	1	0	1	0	2
PNO1	1	0	1	0	2
PNS1	1	0	1	0	2
POB3	1	0	1	0	2
POL5	1	0	1	0	2
POM152	1	0	1	0	2
POR1	1	0	1	0	2
PPT1	1	0	1	0	2
PRB1	1	0	1	0	2
PRC1	1	0	1	0	2
PRE1	1	0	1	0	2
PRE10	1	0	1	0	2
PRE2	1	0	1	0	2
PRE5	1	0	1	0	2
PRE7	1	0	1	0	2
PRE9	1	0	1	0	2
PRM15	1	0	1	0	2
PRO1	1	0	1	0	2
PRO3	1	0	1	0	2
PRP43	1	0	1	0	2
PRP6	1	0	1	0	2
PRS1	1	0	1	0	2
PRS3	1	0	1	0	2
PRS5	1	0	1	0	2
PRT1	1	0	1	0	2
PRX1	1	0	1	0	2
PSA1	1	0	1	0	2
PSE1	1	0	1	0	2
PSP2	1	0	1	0	2
PSR1	1	0	1	0	2
PST2	1	0	1	0	2
PTH2	1	0	1	0	2
PUB1	1	0	1	0	2
PUF3	1	0	1	0	2
PUF4	1	0	1	0	2
PUF6	1	0	1	0	2
PUP2	1	0	1	0	2
PUP3	1	0	1	0	2
PYC1	1	0	1	0	2
QCR7	1	0	1	0	2
RAS1	1	0	1	0	2
RAS2	1	0	1	0	2
RBG1	1	0	1	0	2
RBG2	1	0	1	0	2
RCK2	1	0	1	0	2
RDI1	1	0	1	0	2
RER1	1	0	1	0	2
RET2	1	0	1	0	2
RFC2	1	0	1	0	2
RFC3	1	0	1	0	2
RFS1	1	0	1	0	2
RGR1	1	0	1	0	2
RHO3	1	0	1	0	2
RHO5	1	0	1	0	2
RIB4	1	0	1	0	2
RIM11	1	0	1	0	2
RIO2	1	0	1	0	2
RLI1	1	0	1	0	2
RLP7	1	0	1	0	2
RNA1	1	0	1	0	2
RNR1	1	0	1	0	2
RNR2	1	0	1	0	2
RNR4	1	0	1	0	2
RPA190	1	0	1	0	2
RPA49	1	0	1	0	2
RPB11	1	0	1	0	2
RPB2	1	0	1	0	2
RPB5	1	0	1	0	2
RPB7	1	0	1	0	2
RPC10	1	0	1	0	2
RPC40	1	0	1	0	2
RPF2	1	0	1	0	2
RPG1	1	0	1	0	2
RPL10	1	0	1	0	2
RPL11A	1	0	1	0	2
RPL13A	1	0	1	0	2
RPL15A	1	0	1	0	2
RPL16A	1	0	1	0	2
RPL16B	1	0	1	0	2
RPL18A	1	0	1	0	2
RPL1A	1	0	1	0	2
RPL20A	1	0	1	0	2
RPL21A	1	0	1	0	2
RPL23A	1	0	1	0	2
RPL24A	1	0	1	0	2
RPL24B	1	0	1	0	2
RPL25	1	0	1	0	2
RPL27A	1	0	1	0	2
RPL28	1	0	1	0	2
RPL2A	1	0	1	0	2
RPL3	1	0	1	0	2
RPL31A	1	0	1	0	2
RPL32	1	0	1	0	2
RPL34B	1	0	1	0	2
RPL36A	1	0	1	0	2
RPL38	1	0	1	0	2
RPL43A	1	0	1	0	2
RPL5	1	0	1	0	2
RPL6A	1	0	1	0	2
RPL6B	1	0	1	0	2
RPL7A	1	0	1	0	2
RPL8B	1	0	1	0	2
RPN1	1	0	1	0	2
RPN10	1	0	1	0	2
RPN11	1	0	1	0	2
RPN12	1	0	1	0	2
RPN13	1	0	1	0	2
RPN2	1	0	1	0	2
RPN3	1	0	1	0	2
RPN5	1	0	1	0	2
RPN6	1	0	1	0	2
RPN7	1	0	1	0	2
RPN8	1	0	1	0	2
RPN9	1	0	1	0	2
RPO21	1	0	1	0	2
RPP0	1	0	1	0	2
RPP1A	1	0	1	0	2
RPP1B	1	0	1	0	2
RPP2A	1	0	1	0	2
RPP2B	1	0	1	0	2
RPS0A	1	0	1	0	2
RPS0B	1	0	1	0	2
RPS10A	1	0	1	0	2
RPS11A	1	0	1	0	2
RPS12	1	0	1	0	2
RPS13	1	0	1	0	2
RPS14A	1	0	1	0	2
RPS15	1	0	1	0	2
RPS16A	1	0	1	0	2
RPS18A	1	0	1	0	2
RPS19A	1	0	1	0	2
RPS1A	1	0	1	0	2
RPS1B	1	0	1	0	2
RPS2	1	0	1	0	2
RPS20	1	0	1	0	2
RPS21B	1	0	1	0	2
RPS23A	1	0	1	0	2
RPS24A	1	0	1	0	2
RPS25B	1	0	1	0	2
RPS26A	1	0	1	0	2
RPS27A	1	0	1	0	2
RPS28B	1	0	1	0	2
RPS3	1	0	1	0	2
RPS31	1	0	1	0	2
RPS4A	1	0	1	0	2
RPS5	1	0	1	0	2
RPS6A	1	0	1	0	2
RPS7A	1	0	1	0	2
RPS7B	1	0	1	0	2
RPS8A	1	0	1	0	2
RPS9B	1	0	1	0	2
RPT1	1	0	1	0	2
RPT2	1	0	1	0	2
RPT3	1	0	1	0	2
RPT4	1	0	1	0	2
RPT5	1	0	1	0	2
RPT6	1	0	1	0	2
RQC2	1	0	1	0	2
RRB1	1	0	1	0	2
RRP1	1	0	1	0	2
RRP12	1	0	1	0	2
RRP3	1	0	1	0	2
RSC3	1	0	1	0	2
RSC4	1	0	1	0	2
RSC58	1	0	1	0	2
RSC6	1	0	1	0	2
RSC8	1	0	1	0	2
RSN1	1	0	1	0	2
RSP5	1	0	1	0	2
RSR1	1	0	1	0	2
RTF1	1	0	1	0	2
RTN1	1	0	1	0	2
RTS1	1	0	1	0	2
RVB1	1	0	1	0	2
RVB2	1	0	1	0	2
RVS161	1	0	1	0	2
RVS167	1	0	1	0	2
RXT2	1	0	1	0	2
SAC1	1	0	1	0	2
SAC6	1	0	1	0	2
SAH1	1	0	1	0	2
SAM1	1	0	1	0	2
SAM2	1	0	1	0	2
SAR1	1	0	1	0	2
SBA1	1	0	1	0	2
SBP1	1	0	1	0	2
SCL1	1	0	1	0	2
SCO1	1	0	1	0	2
SCP160	1	0	1	0	2
SCS2	1	0	1	0	2
SDH1	1	0	1	0	2
SDS22	1	0	1	0	2
SDS23	1	0	1	0	2
SDS24	1	0	1	0	2
SEC11	1	0	1	0	2
SEC13	1	0	1	0	2
SEC15	1	0	1	0	2
SEC16	1	0	1	0	2
SEC17	1	0	1	0	2
SEC18	1	0	1	0	2
SEC21	1	0	1	0	2
SEC23	1	0	1	0	2
SEC24	1	0	1	0	2
SEC26	1	0	1	0	2
SEC27	1	0	1	0	2
SEC28	1	0	1	0	2
SEC31	1	0	1	0	2
SEC4	1	0	1	0	2
SEC53	1	0	1	0	2
SEC61	1	0	1	0	2
SEC62	1	0	1	0	2
SEC63	1	0	1	0	2
SEC66	1	0	1	0	2
SEC7	1	0	1	0	2
SER1	1	0	1	0	2
SER33	1	0	1	0	2
SES1	1	0	1	0	2
SEY1	1	0	1	0	2
SFB3	1	0	1	0	2
SFH1	1	0	1	0	2
SFM1	1	0	1	0	2
SHE10	1	0	1	0	2
SHE2	1	0	1	0	2
SHM1	1	0	1	0	2
SHM2	1	0	1	0	2
SHS1	1	0	1	0	2
SIN3	1	0	1	0	2
SIS1	1	0	1	0	2
SKI3	1	0	1	0	2
SLA2	1	0	1	0	2
SLC1	1	0	1	0	2
SLY1	1	0	1	0	2
SMT3	1	0	1	0	2
SNC1	1	0	1	0	2
SNF1	1	0	1	0	2
SNF4	1	0	1	0	2
SNX4	1	0	1	0	2
SOD1	1	0	1	0	2
SPB1	1	0	1	0	2
SPC1	1	0	1	0	2
SPC2	1	0	1	0	2
SPE3	1	0	1	0	2
SPF1	1	0	1	0	2
SPN1	1	0	1	0	2
SPT16	1	0	1	0	2
SPT5	1	0	1	0	2
SPT6	1	0	1	0	2
SRO9	1	0	1	0	2
SRP1	1	0	1	0	2
SRP101	1	0	1	0	2
SRP54	1	0	1	0	2
SRP68	1	0	1	0	2
SRP72	1	0	1	0	2
SRV2	1	0	1	0	2
SSA2	1	0	1	0	2
SSA4	1	0	1	0	2
SSB1	1	0	1	0	2
SSB2	1	0	1	0	2
SSC1	1	0	1	0	2
SSD1	1	0	1	0	2
SSE1	1	0	1	0	2
SSH1	1	0	1	0	2
SSO1	1	0	1	0	2
SSO2	1	0	1	0	2
SSP120	1	0	1	0	2
SSZ1	1	0	1	0	2
STE18	1	0	1	0	2
STE2	1	0	1	0	2
STE24	1	0	1	0	2
STH1	1	0	1	0	2
STI1	1	0	1	0	2
STM1	1	0	1	0	2
STO1	1	0	1	0	2
STT3	1	0	1	0	2
STV1	1	0	1	0	2
SUA7	1	0	1	0	2
SUB2	1	0	1	0	2
SUI1	1	0	1	0	2
SUI2	1	0	1	0	2
SUI3	1	0	1	0	2
SUP35	1	0	1	0	2
SUP45	1	0	1	0	2
SUR7	1	0	1	0	2
SVF1	1	0	1	0	2
SWH1	1	0	1	0	2
SWP1	1	0	1	0	2
SXM1	1	0	1	0	2
SYH1	1	0	1	0	2
TAF5	1	0	1	0	2
TAF6	1	0	1	0	2
TAL1	1	0	1	0	2
TBF1	1	0	1	0	2
TCB1	1	0	1	0	2
TCB2	1	0	1	0	2
TCB3	1	0	1	0	2
TCD2	1	0	1	0	2
TCP1	1	0	1	0	2
TDA10	1	0	1	0	2
TDH2	1	0	1	0	2
TDH3	1	0	1	0	2
TEF1	1	0	1	0	2
TEF4	1	0	1	0	2
TGL1	1	0	1	0	2
TGL4	1	0	1	0	2
THR1	1	0	1	0	2
THR4	1	0	1	0	2
TIF1	1	0	1	0	2
TIF34	1	0	1	0	2
TIF35	1	0	1	0	2
TIF4631	1	0	1	0	2
TIF4632	1	0	1	0	2
TIF5	1	0	1	0	2
TIM23	1	0	1	0	2
TIM44	1	0	1	0	2
TIM50	1	0	1	0	2
TIP41	1	0	1	0	2
TKL1	1	0	1	0	2
TMA19	1	0	1	0	2
TMA20	1	0	1	0	2
TMA22	1	0	1	0	2
TMA46	1	0	1	0	2
TOM20	1	0	1	0	2
TOM22	1	0	1	0	2
TOM40	1	0	1	0	2
TOM70	1	0	1	0	2
TOP2	1	0	1	0	2
TPA1	1	0	1	0	2
TPD3	1	0	1	0	2
TPI1	1	0	1	0	2
TPS1	1	0	1	0	2
TPS2	1	0	1	0	2
TPS3	1	0	1	0	2
TRM1	1	0	1	0	2
TRP2	1	0	1	0	2
TRP3	1	0	1	0	2
TRP5	1	0	1	0	2
TRR1	1	0	1	0	2
TRX1	1	0	1	0	2
TRX2	1	0	1	0	2
TSA1	1	0	1	0	2
TSC13	1	0	1	0	2
TSL1	1	0	1	0	2
TUB1	1	0	1	0	2
TUB2	1	0	1	0	2
TUF1	1	0	1	0	2
TUP1	1	0	1	0	2
TVP18	1	0	1	0	2
TWF1	1	0	1	0	2
TYS1	1	0	1	0	2
UBA1	1	0	1	0	2
UBC1	1	0	1	0	2
UBC13	1	0	1	0	2
UBC4	1	0	1	0	2
UBP3	1	0	1	0	2
UBP6	1	0	1	0	2
UBX4	1	0	1	0	2
UBX7	1	0	1	0	2
UFD2	1	0	1	0	2
UFD4	1	0	1	0	2
UGP1	1	0	1	0	2
UME1	1	0	1	0	2
URA2	1	0	1	0	2
URA6	1	0	1	0	2
URA7	1	0	1	0	2
URE2	1	0	1	0	2
USO1	1	0	1	0	2
UTP10	1	0	1	0	2
UTP22	1	0	1	0	2
UTR4	1	0	1	0	2
VAC14	1	0	1	0	2
VAC8	1	0	1	0	2
VAS1	1	0	1	0	2
VIP1	1	0	1	0	2
VMA1	1	0	1	0	2
VMA13	1	0	1	0	2
VMA2	1	0	1	0	2
VMA3	1	0	1	0	2
VMA4	1	0	1	0	2
VMA5	1	0	1	0	2
VMA6	1	0	1	0	2
VMA8	1	0	1	0	2
VOA1	1	0	1	0	2
VPH1	1	0	1	0	2
VPS1	1	0	1	0	2
VPS13	1	0	1	0	2
VPS21	1	0	1	0	2
VPS29	1	0	1	0	2
VPS4	1	0	1	0	2
VRG4	1	0	1	0	2
VTC2	1	0	1	0	2
VTC3	1	0	1	0	2
VTC4	1	0	1	0	2
WBP1	1	0	1	0	2
WRS1	1	0	1	0	2
WTM1	1	0	1	0	2
XPT1	1	0	1	0	2
XRN1	1	0	1	0	2
YBL036C	1	0	1	0	2
YBT1	1	0	1	0	2
YCF1	1	0	1	0	2
YCK1	1	0	1	0	2
YCK2	1	0	1	0	2
YCP4	1	0	1	0	2
YDJ1	1	0	1	0	2
YDL124W	1	0	1	0	2
YDR341C	1	0	1	0	2
YDR391C	1	0	1	0	2
YEF3	1	0	1	0	2
YET1	1	0	1	0	2
YET3	1	0	1	0	2
YFH7	1	0	1	0	2
YGL082W	1	0	1	0	2
YGP1	1	0	1	0	2
YGR130C	1	0	1	0	2
YHB1	1	0	1	0	2
YHM2	1	0	1	0	2
YHR020W	1	0	1	0	2
YIF1	1	0	1	0	2
YIL108W	1	0	1	0	2
YIM1	1	0	1	0	2
YIP1	1	0	1	0	2
YIP3	1	0	1	0	2
YIP4	1	0	1	0	2
YIP5	1	0	1	0	2
YIR035C	1	0	1	0	2
YJL055W	1	0	1	0	2
YJU3	1	0	1	0	2
YKL033W-A	1	0	1	0	2
YKL077W	1	0	1	0	2
YKR018C	1	0	1	0	2
YKT6	1	0	1	0	2
YLH47	1	0	1	0	2
YLR287C	1	0	1	0	2
YME1	1	0	1	0	2
YME2	1	0	1	0	2
YMR027W	1	0	1	0	2
YMR178W	1	0	1	0	2
YMR226C	1	0	1	0	2
YNK1	1	0	1	0	2
YNL010W	1	0	1	0	2
YNL115C	1	0	1	0	2
YNR021W	1	0	1	0	2
YOP1	1	0	1	0	2
YOR1	1	0	1	0	2
YOR131C	1	0	1	0	2
YOR283W	1	0	1	0	2
YPD1	1	0	1	0	2
YPK1	1	0	1	0	2
YPL199C	1	0	1	0	2
YPL225W	1	0	1	0	2
YPR063C	1	0	1	0	2
YPR127W	1	0	1	0	2
YPR148C	1	0	1	0	2
YPT1	1	0	1	0	2
YPT10	1	0	1	0	2
YPT31	1	0	1	0	2
YPT32	1	0	1	0	2
YPT52	1	0	1	0	2
YPT6	1	0	1	0	2
YPT7	1	0	1	0	2
YRA1	1	0	1	0	2
YRB1	1	0	1	0	2
YRB2	1	0	1	0	2
ZEO1	1	0	1	0	2
ZPR1	1	0	1	0	2
ZRC1	1	0	1	0	2
ZTA1	1	0	1	0	2
ZUO1	1	0	1	0	2
AAC1	1	0	0	0	1
AAD14	1	0	0	0	1
AAD3	1	0	0	0	1
AAD4	1	0	0	0	1
AAH1	1	0	0	0	1
AAP1	1	0	0	0	1
AAR2	1	0	0	0	1
AAT1	1	0	0	0	1
ABD1	1	0	0	0	1
ABF1	1	0	0	0	1
ABF2	1	0	0	0	1
ABM1	1	0	0	0	1
ABZ1	1	0	0	0	1
ABZ2	1	0	0	0	1
ACA1	1	0	0	0	1
ACB1	1	0	0	0	1
ACE2	1	0	0	0	1
ACF2	1	0	0	0	1
ACF4	1	0	0	0	1
ACK1	1	0	0	0	1
ACL4	1	0	0	0	1
ACM1	1	0	0	0	1
ACO2	1	0	0	0	1
ACP1	1	0	0	0	1
ADA2	1	0	0	0	1
ADD37	1	0	0	0	1
ADD66	1	0	0	0	1
ADE16	1	0	0	0	1
ADE8	1	0	0	0	1
ADH4	1	0	0	0	1
ADH5	1	0	0	0	1
ADH6	1	0	0	0	1
ADH7	1	0	0	0	1
ADI1	1	0	0	0	1
ADK2	1	0	0	0	1
ADR1	1	0	0	0	1
ADY2	1	0	0	0	1
ADY4	1	0	0	0	1
AEP1	1	0	0	0	1
AEP2	1	0	0	0	1
AEP3	1	0	0	0	1
AFB1	1	0	0	0	1
AFG1	1	0	0	0	1
AFG2	1	0	0	0	1
AFG3	1	0	0	0	1
AFI1	1	0	0	0	1
AFR1	1	0	0	0	1
AFT1	1	0	0	0	1
AFT2	1	0	0	0	1
AGA1	1	0	0	0	1
AGA2	1	0	0	0	1
AGC1	1	0	0	0	1
AGE1	1	0	0	0	1
AGP1	1	0	0	0	1
AGP3	1	0	0	0	1
AHC1	1	0	0	0	1
AHC2	1	0	0	0	1
AHK1	1	0	0	0	1
AHT1	1	0	0	0	1
AI3	1	0	0	0	1
AI4	1	0	0	0	1
AI5_ALPHA	1	0	0	0	1
AIF1	1	0	0	0	1
AIM10	1	0	0	0	1
AIM11	1	0	0	0	1
AIM14	1	0	0	0	1
AIM18	1	0	0	0	1
AIM19	1	0	0	0	1
AIM2	1	0	0	0	1
AIM20	1	0	0	0	1
AIM21	1	0	0	0	1
AIM22	1	0	0	0	1
AIM23	1	0	0	0	1
AIM25	1	0	0	0	1
AIM29	1	0	0	0	1
AIM3	1	0	0	0	1
AIM32	1	0	0	0	1
AIM33	1	0	0	0	1
AIM34	1	0	0	0	1
AIM36	1	0	0	0	1
AIM39	1	0	0	0	1
AIM4	1	0	0	0	1
AIM41	1	0	0	0	1
AIM44	1	0	0	0	1
AIM45	1	0	0	0	1
AIM7	1	0	0	0	1
AIP1	1	0	0	0	1
AIR1	1	0	0	0	1
AIR2	1	0	0	0	1
AKL1	1	0	0	0	1
AKR2	1	0	0	0	1
ALB1	1	0	0	0	1
ALD3	1	0	0	0	1
ALD5	1	0	0	0	1
ALE1	1	0	0	0	1
ALF1	1	0	0	0	1
ALG1	1	0	0	0	1
ALG11	1	0	0	0	1
ALG12	1	0	0	0	1
ALG13	1	0	0	0	1
ALG14	1	0	0	0	1
ALG2	1	0	0	0	1
ALG3	1	0	0	0	1
ALG5	1	0	0	0	1
ALG6	1	0	0	0	1
ALG7	1	0	0	0	1
ALG8	1	0	0	0	1
ALK1	1	0	0	0	1
ALK2	1	0	0	0	1
ALP1	1	0	0	0	1
ALR1	1	0	0	0	1
ALR2	1	0	0	0	1
ALT2	1	0	0	0	1
ALY1	1	0	0	0	1
ALY2	1	0	0	0	1
AMA1	1	0	0	0	1
AMD1	1	0	0	0	1
AMD2	1	0	0	0	1
AME1	1	0	0	0	1
AMF1	1	0	0	0	1
AMN1	1	0	0	0	1
ANP1	1	0	0	0	1
ANR2	1	0	0	0	1
ANS1	1	0	0	0	1
ANT1	1	0	0	0	1
ANY1	1	0	0	0	1
AOS1	1	0	0	0	1
APA2	1	0	0	0	1
APC1	1	0	0	0	1
APC11	1	0	0	0	1
APC2	1	0	0	0	1
APC4	1	0	0	0	1
APC5	1	0	0	0	1
APC9	1	0	0	0	1
APD1	1	0	0	0	1
APE2	1	0	0	0	1
APE4	1	0	0	0	1
APL1	1	0	0	0	1
APL3	1	0	0	0	1
APM1	1	0	0	0	1
APM2	1	0	0	0	1
APM3	1	0	0	0	1
APM4	1	0	0	0	1
APN1	1	0	0	0	1
APN2	1	0	0	0	1
APP1	1	0	0	0	1
APQ12	1	0	0	0	1
APS1	1	0	0	0	1
APS2	1	0	0	0	1
APS3	1	0	0	0	1
APT1	0	0	1	0	1
APT2	1	0	0	0	1
AQR1	1	0	0	0	1
AQY1	1	0	0	0	1
ARA2	1	0	0	0	1
ARC15	1	0	0	0	1
ARC40	1	0	0	0	1
ARE1	1	0	0	0	1
ARE2	1	0	0	0	1
ARG1	1	0	0	0	1
ARG2	1	0	0	0	1
ARG3	1	0	0	0	1
ARG4	1	0	0	0	1
ARG5,6	1	0	0	0	1
ARG7	1	0	0	0	1
ARG8	1	0	0	0	1
ARG80	1	0	0	0	1
ARG81	1	0	0	0	1
ARG82	1	0	0	0	1
ARH1	1	0	0	0	1
ARI1	1	0	0	0	1
ARK1	1	0	0	0	1
ARL3	1	0	0	0	1
ARN1	1	0	0	0	1
ARO2	1	0	0	0	1
ARO3	1	0	0	0	1
ARO8	1	0	0	0	1
ARO80	1	0	0	0	1
ARO9	1	0	0	0	1
ARP1	1	0	0	0	1
ARP10	1	0	0	0	1
ARP5	1	0	0	0	1
ARP6	1	0	0	0	1
ARP7	1	0	0	0	1
ARR1	1	0	0	0	1
ARR2	1	0	0	0	1
ARR3	1	0	0	0	1
ART10	1	0	0	0	1
ART5	1	0	0	0	1
ARV1	1	0	0	0	1
ASA1	1	0	0	0	1
ASE1	1	0	0	0	1
ASF2	1	0	0	0	1
ASG1	1	0	0	0	1
ASG7	1	0	0	0	1
ASH1	1	0	0	0	1
ASI1	1	0	0	0	1
ASI2	1	0	0	0	1
ASI3	1	0	0	0	1
ASK1	1	0	0	0	1
ASK10	1	0	0	0	1
ASM4	1	0	0	0	1
ASN2	1	0	0	0	1
ASP3-4	1	0	0	0	1
ASR1	1	0	0	0	1
AST1	1	0	0	0	1
AST2	1	0	0	0	1
ATC1	1	0	0	0	1
ATE1	1	0	0	0	1
ATF1	1	0	0	0	1
ATG1	1	0	0	0	1
ATG11	1	0	0	0	1
ATG12	1	0	0	0	1
ATG13	1	0	0	0	1
ATG14	1	0	0	0	1
ATG15	1	0	0	0	1
ATG17	1	0	0	0	1
ATG18	1	0	0	0	1
ATG19	1	0	0	0	1
ATG2	1	0	0	0	1
ATG20	1	0	0	0	1
ATG21	1	0	0	0	1
ATG22	1	0	0	0	1
ATG23	1	0	0	0	1
ATG26	1	0	0	0	1
ATG29	1	0	0	0	1
ATG3	1	0	0	0	1
ATG32	1	0	0	0	1
ATG33	1	0	0	0	1
ATG34	1	0	0	0	1
ATG36	1	0	0	0	1
ATG38	1	0	0	0	1
ATG4	1	0	0	0	1
ATG40	1	0	0	0	1
ATG41	1	0	0	0	1
ATG5	1	0	0	0	1
ATG7	1	0	0	0	1
ATG8	1	0	0	0	1
ATG9	1	0	0	0	1
ATH1	1	0	0	0	1
ATM1	1	0	0	0	1
ATO2	1	0	0	0	1
ATO3	1	0	0	0	1
ATP10	1	0	0	0	1
ATP12	1	0	0	0	1
ATP22	1	0	0	0	1
ATP23	1	0	0	0	1
ATP25	1	0	0	0	1
ATP8	1	0	0	0	1
ATR1	1	0	0	0	1
ATS1	1	0	0	0	1
ATX1	1	0	0	0	1
ATX2	1	0	0	0	1
AUR1	1	0	0	0	1
AUS1	1	0	0	0	1
AVO1	1	0	0	0	1
AVO2	1	0	0	0	1
AVT1	1	0	0	0	1
AVT2	1	0	0	0	1
AVT3	1	0	0	0	1
AVT4	1	0	0	0	1
AVT5	1	0	0	0	1
AVT6	1	0	0	0	1
AVT7	1	0	0	0	1
AXL1	1	0	0	0	1
AXL2	1	0	0	0	1
AYT1	1	0	0	0	1
AZF1	1	0	0	0	1
AZR1	1	0	0	0	1
BAG7	1	0	0	0	1
BAP2	1	0	0	0	1
BAP3	1	0	0	0	1
BAS1	1	0	0	0	1
BAT2	1	0	0	0	1
BBP1	1	0	0	0	1
BCD1	1	0	0	0	1
BCH2	1	0	0	0	1
BCK1	1	0	0	0	1
BCK2	1	0	0	0	1
BCP1	1	0	0	0	1
BCS1	1	0	0	0	1
BDF1	1	0	0	0	1
BDF2	1	0	0	0	1
BDH2	1	0	0	0	1
BDP1	1	0	0	0	1
BDS1	1	0	0	0	1
BEM1	1	0	0	0	1
BEM3	1	0	0	0	1
BEM4	1	0	0	0	1
BER1	1	0	0	0	1
BET1	1	0	0	0	1
BET2	1	0	0	0	1
BET3	1	0	0	0	1
BET4	1	0	0	0	1
BET5	1	0	0	0	1
BFA1	1	0	0	0	1
BI3	1	0	0	0	1
BI4	1	0	0	0	1
BIG1	1	0	0	0	1
BIK1	1	0	0	0	1
BIL1	1	0	0	0	1
BIM1	1	0	0	0	1
BIO2	1	0	0	0	1
BIO3	1	0	0	0	1
BIO4	1	0	0	0	1
BIO5	1	0	0	0	1
BIT2	1	0	0	0	1
BIT61	1	0	0	0	1
BLI1	1	0	0	0	1
BLM10	1	0	0	0	1
BLS1	1	0	0	0	1
BMS1	1	0	0	0	1
BMT2	1	0	0	0	1
BMT5	1	0	0	0	1
BMT6	1	0	0	0	1
BNA1	1	0	0	0	1
BNA2	1	0	0	0	1
BNA3	1	0	0	0	1
BNA5	1	0	0	0	1
BNA7	1	0	0	0	1
BNI1	1	0	0	0	1
BNI4	1	0	0	0	1
BNI5	1	0	0	0	1
BNR1	1	0	0	0	1
BNS1	1	0	0	0	1
BOI1	1	0	0	0	1
BOI2	1	0	0	0	1
BOL3	1	0	0	0	1
BOP2	1	0	0	0	1
BOP3	1	0	0	0	1
BOR1	1	0	0	0	1
BOS1	1	0	0	0	1
BPH1	1	0	0	0	1
BPL1	1	0	0	0	1
BPT1	1	0	0	0	1
BRE1	1	0	0	0	1
BRE2	1	0	0	0	1
BRE4	1	0	0	0	1
BRF1	1	0	0	0	1
BRL1	1	0	0	0	1
BRN1	1	0	0	0	1
BRO1	1	0	0	0	1
BRR1	1	0	0	0	1
BRR2	1	0	0	0	1
BRR6	1	0	0	0	1
BRX1	1	0	0	0	1
BSC1	1	0	0	0	1
BSC4	1	0	0	0	1
BSC5	1	0	0	0	1
BSC6	1	0	0	0	1
BSD2	1	0	0	0	1
BSP1	1	0	0	0	1
BST1	1	0	0	0	1
BTN2	1	0	0	0	1
BTS1	1	0	0	0	1
BUB1	1	0	0	0	1
BUB2	1	0	0	0	1
BUB3	1	0	0	0	1
BUD13	1	0	0	0	1
BUD14	1	0	0	0	1
BUD16	1	0	0	0	1
BUD17	1	0	0	0	1
BUD2	1	0	0	0	1
BUD20	1	0	0	0	1
BUD21	1	0	0	0	1
BUD22	1	0	0	0	1
BUD23	1	0	0	0	1
BUD26	1	0	0	0	1
BUD3	1	0	0	0	1
BUD31	1	0	0	0	1
BUD32	1	0	0	0	1
BUD4	1	0	0	0	1
BUD5	1	0	0	0	1
BUD7	1	0	0	0	1
BUD8	1	0	0	0	1
BUD9	1	0	0	0	1
BUG1	1	0	0	0	1
BUL1	1	0	0	0	1
BUL2	1	0	0	0	1
BUR2	1	0	0	0	1
BUR6	1	0	0	0	1
BXI1	1	0	0	0	1
BYE1	1	0	0	0	1
BZZ1	1	0	0	0	1
CAB1	1	0	0	0	1
CAB3	1	0	0	0	1
CAB4	1	0	0	0	1
CAB5	1	0	0	0	1
CAC2	1	0	0	0	1
CAD1	1	0	0	0	1
CAF120	1	0	0	0	1
CAF130	1	0	0	0	1
CAF16	1	0	0	0	1
CAF4	1	0	0	0	1
CAK1	1	0	0	0	1
CAN1	1	0	0	0	1
CAT2	1	0	0	0	1
CAT5	1	0	0	0	1
CAT8	1	0	0	0	1
CAX4	1	0	0	0	1
CBC2	1	0	0	0	1
CBF1	1	0	0	0	1
CBF2	1	0	0	0	1
CBK1	1	0	0	0	1
CBP1	1	0	0	0	1
CBP2	1	0	0	0	1
CBP3	1	0	0	0	1
CBS1	1	0	0	0	1
CBS2	1	0	0	0	1
CBT1	1	0	0	0	1
CCA1	1	0	0	0	1
CCC2	1	0	0	0	1
CCE1	1	0	0	0	1
CCH1	1	0	0	0	1
CCL1	1	0	0	0	1
CCM1	1	0	0	0	1
CCP1	1	0	0	0	1
CCS1	1	0	0	0	1
CCW14	1	0	0	0	1
CCZ1	1	0	0	0	1
CDA1	1	0	0	0	1
CDC1	1	0	0	0	1
CDC123	1	0	0	0	1
CDC13	1	0	0	0	1
CDC14	1	0	0	0	1
CDC15	1	0	0	0	1
CDC16	1	0	0	0	1
CDC20	1	0	0	0	1
CDC21	1	0	0	0	1
CDC23	1	0	0	0	1
CDC24	1	0	0	0	1
CDC25	1	0	0	0	1
CDC26	1	0	0	0	1
CDC27	1	0	0	0	1
CDC31	1	0	0	0	1
CDC34	1	0	0	0	1
CDC36	1	0	0	0	1
CDC4	1	0	0	0	1
CDC40	1	0	0	0	1
CDC43	1	0	0	0	1
CDC45	1	0	0	0	1
CDC5	1	0	0	0	1
CDC50	1	0	0	0	1
CDC55	1	0	0	0	1
CDC6	1	0	0	0	1
CDC7	1	0	0	0	1
CDC8	1	0	0	0	1
CDC9	1	0	0	0	1
CDD1	1	0	0	0	1
CDH1	1	0	0	0	1
CEF1	1	0	0	0	1
CEG1	1	0	0	0	1
CEM1	1	0	0	0	1
CEP3	1	0	0	0	1
CET1	1	0	0	0	1
CFD1	1	0	0	0	1
CFT1	1	0	0	0	1
CFT2	1	0	0	0	1
CGI121	1	0	0	0	1
CGR1	1	0	0	0	1
CHD1	1	0	0	0	1
CHK1	1	0	0	0	1
CHL1	1	0	0	0	1
CHL4	1	0	0	0	1
CHM7	1	0	0	0	1
CHS1	1	0	0	0	1
CHS2	1	0	0	0	1
CHS3	1	0	0	0	1
CHS6	1	0	0	0	1
CHS7	1	0	0	0	1
CHZ1	1	0	0	0	1
CIA1	1	0	0	0	1
CIA2	1	0	0	0	1
CIC1	1	0	0	0	1
CIK1	1	0	0	0	1
CIN1	1	0	0	0	1
CIN10	1	0	0	0	1
CIN2	1	0	0	0	1
CIN4	1	0	0	0	1
CIN5	1	0	0	0	1
CIN8	1	0	0	0	1
CIP1	1	0	0	0	1
CIR1	1	0	0	0	1
CIS1	1	0	0	0	1
CIS3	1	0	0	0	1
CIT2	1	0	0	0	1
CIT3	1	0	0	0	1
CKA1	1	0	0	0	1
CKB1	1	0	0	0	1
CKS1	1	0	0	0	1
CLA4	1	0	0	0	1
CLB1	1	0	0	0	1
CLB2	1	0	0	0	1
CLB3	1	0	0	0	1
CLB4	1	0	0	0	1
CLB5	1	0	0	0	1
CLB6	1	0	0	0	1
CLC1	1	0	0	0	1
CLD1	1	0	0	0	1
CLF1	1	0	0	0	1
CLG1	1	0	0	0	1
CLN1	1	0	0	0	1
CLN2	1	0	0	0	1
CLN3	1	0	0	0	1
CLP1	1	0	0	0	1
CMC1	1	0	0	0	1
CMC4	1	0	0	0	1
CMD1	1	0	0	0	1
CMG1	1	0	0	0	1
CMP2	1	0	0	0	1
CMR1	1	0	0	0	1
CMR2	1	0	0	0	1
CMR3	1	0	0	0	1
CNA1	1	0	0	0	1
CNB1	1	0	0	0	1
CNE1	1	0	0	0	1
CNL1	1	0	0	0	1
CNM67	1	0	0	0	1
CNN1	1	0	0	0	1
CNS1	1	0	0	0	1
COA1	1	0	0	0	1
COA2	1	0	0	0	1
COA3	1	0	0	0	1
COA4	1	0	0	0	1
COB	1	0	0	0	1
COG1	1	0	0	0	1
COG2	1	0	0	0	1
COG3	1	0	0	0	1
COG4	1	0	0	0	1
COG5	1	0	0	0	1
COG6	1	0	0	0	1
COG7	1	0	0	0	1
COG8	1	0	0	0	1
COM2	1	0	0	0	1
COQ1	1	0	0	0	1
COQ10	1	0	0	0	1
COQ11	1	0	0	0	1
COQ3	1	0	0	0	1
COQ4	1	0	0	0	1
COQ5	1	0	0	0	1
COQ6	1	0	0	0	1
COQ8	1	0	0	0	1
COQ9	1	0	0	0	1
COS1	1	0	0	0	1
COS10	1	0	0	0	1
COS111	1	0	0	0	1
COS2	1	0	0	0	1
COS3	1	0	0	0	1
COS5	1	0	0	0	1
COS6	1	0	0	0	1
COS7	1	0	0	0	1
COS8	1	0	0	0	1
COX10	1	0	0	0	1
COX11	1	0	0	0	1
COX14	1	0	0	0	1
COX16	1	0	0	0	1
COX17	1	0	0	0	1
COX18	1	0	0	0	1
COX19	1	0	0	0	1
COX26	1	0	0	0	1
COX7	1	0	0	0	1
COX8	1	0	0	0	1
CPA1	1	0	0	0	1
CPD1	1	0	0	0	1
CPR2	1	0	0	0	1
CPR3	1	0	0	0	1
CPR4	1	0	0	0	1
CPR5	1	0	0	0	1
CPR7	1	0	0	0	1
CPR8	1	0	0	0	1
CPT1	1	0	0	0	1
CRC1	1	0	0	0	1
CRD1	1	0	0	0	1
CRF1	1	0	0	0	1
CRG1	1	0	0	0	1
CRH1	1	0	0	0	1
CRN1	1	0	0	0	1
CRR1	1	0	0	0	1
CRT10	1	0	0	0	1
CRZ1	1	0	0	0	1
CSC1	1	0	0	0	1
CSE2	1	0	0	0	1
CSE4	1	0	0	0	1
CSF1	1	0	0	0	1
CSG2	1	0	0	0	1
CSH1	1	0	0	0	1
CSI1	1	0	0	0	1
CSI2	1	0	0	0	1
CSL4	1	0	0	0	1
CSM1	1	0	0	0	1
CSM2	1	0	0	0	1
CSM3	1	0	0	0	1
CSM4	1	0	0	0	1
CSN9	1	0	0	0	1
CSR2	1	0	0	0	1
CSS2	1	0	0	0	1
CSS3	1	0	0	0	1
CST26	1	0	0	0	1
CST6	1	0	0	0	1
CST9	1	0	0	0	1
CTA1	1	0	0	0	1
CTF13	1	0	0	0	1
CTF18	1	0	0	0	1
CTF19	1	0	0	0	1
CTF3	1	0	0	0	1
CTF4	1	0	0	0	1
CTF8	1	0	0	0	1
CTH1	1	0	0	0	1
CTI6	1	0	0	0	1
CTK1	1	0	0	0	1
CTK2	1	0	0	0	1
CTK3	1	0	0	0	1
CTL1	1	0	0	0	1
CTM1	1	0	0	0	1
CTO1	1	0	0	0	1
CTP1	1	0	0	0	1
CTR2	1	0	0	0	1
CTR3	1	0	0	0	1
CTR86	1	0	0	0	1
CTS2	1	0	0	0	1
CTT1	1	0	0	0	1
CUB1	1	0	0	0	1
CUE1	1	0	0	0	1
CUE2	1	0	0	0	1
CUE3	1	0	0	0	1
CUE4	1	0	0	0	1
CUE5	1	0	0	0	1
CUL3	1	0	0	0	1
CUP2	1	0	0	0	1
CUP9	1	0	0	0	1
CUR1	1	0	0	0	1
CUS1	1	0	0	0	1
CUS2	1	0	0	0	1
CWC15	1	0	0	0	1
CWC2	1	0	0	0	1
CWC21	1	0	0	0	1
CWC22	1	0	0	0	1
CWC23	1	0	0	0	1
CWC24	1	0	0	0	1
CWC25	1	0	0	0	1
CWC27	1	0	0	0	1
CWH41	1	0	0	0	1
CWH43	1	0	0	0	1
CWP2	1	0	0	0	1
CYB5	1	0	0	0	1
CYC2	1	0	0	0	1
CYC3	1	0	0	0	1
CYK3	1	0	0	0	1
CYM1	1	0	0	0	1
CYR1	1	0	0	0	1
CYT2	1	0	0	0	1
DAD1	1	0	0	0	1
[truncated: 3,774 more rows]
