# Supplementary material for: Loss of the yeast transporter Agp2 upregulates the pleiotropic drug-resistant pump Pdr5 and confers resistance to the protein synthesis inhibitor cycloheximide
Source: PLoS One. 2024 May 22;19(5):e0303747. doi: 10.1371/journal.pone.0303747 (PMC11111045; doi:10.1371/journal.pone.0303747)
Supplement: S13 Table — (XLSX) [file pone.0303747.s028.xlsx]

## Sheet: Sheet1
ID	Description	pvalue	p.adjust	qvalue	Count
GO:0055085	transmembrane transport	0.000120183	0.00310591	0.00294939	40
GO:0006811	ion transport	4.80945e-07	1.98089e-05	1.88107e-05	39
GO:0019637	organophosphate metabolic process	0.000215404	0.00545965	0.00518451	36
GO:0006091	generation of precursor metabolites and energy	8.16472e-10	9.78282e-08	9.28981e-08	35
GO:1901135	carbohydrate derivative metabolic process	0.000249726	0.00621017	0.00589721	32
GO:0015980	energy derivation by oxidation of organic compounds	2.3262e-10	3.54124e-08	3.36278e-08	30
GO:0005975	carbohydrate metabolic process	1.08423e-05	0.000340241	0.000323094	30
GO:0090305	nucleic acid phosphodiester bond hydrolysis	6.73933e-05	0.00185051	0.00175725	30
GO:0055086	nucleobase-containing small molecule metabolic process	3.87667e-05	0.00111075	0.00105477	27
GO:0045333	cellular respiration	2.33605e-11	5.13152e-09	4.87291e-09	26
GO:0090501	RNA phosphodiester bond hydrolysis	4.7755e-06	0.000157353	0.000149423	26
GO:0009060	aerobic respiration	1.87546e-12	5.43672e-10	5.16274e-10	25
GO:0009117	nucleotide metabolic process	1.46946e-05	0.000450407	0.000427709	25
GO:0006753	nucleoside phosphate metabolic process	2.663e-05	0.000779963	0.000740657	25
GO:0090502	RNA phosphodiester bond hydrolysis, endonucleolytic	1.03555e-07	5.24945e-06	4.98491e-06	24
GO:0034220	ion transmembrane transport	0.0014509	0.0341479	0.032427	23
GO:0009259	ribonucleotide metabolic process	1.14546e-07	5.59156e-06	5.30977e-06	22
GO:0019693	ribose phosphate metabolic process	3.12873e-07	1.37456e-05	1.30529e-05	22
GO:0009150	purine ribonucleotide metabolic process	5.09651e-08	3.3586e-06	3.18935e-06	21
GO:0006163	purine nucleotide metabolic process	2.46627e-07	1.12088e-05	1.06439e-05	21
GO:0072521	purine-containing compound metabolic process	2.14392e-06	7.84913e-05	7.45357e-05	21
GO:0044262	cellular carbohydrate metabolic process	6.12894e-05	0.00171871	0.0016321	21
GO:0071897	DNA biosynthetic process	3.93681e-07	1.67378e-05	1.58943e-05	20
GO:0006278	RNA-templated DNA biosynthetic process	3.86498e-09	3.39603e-07	3.22488e-07	19
GO:0032197	transposition, RNA-mediated	4.26838e-06	0.000144249	0.00013698	18
GO:0032196	transposition	9.37383e-06	0.000301334	0.000286148	18
GO:0046034	ATP metabolic process	2.41815e-10	3.54124e-08	3.36278e-08	17
GO:0009205	purine ribonucleoside triphosphate metabolic process	1.18038e-09	1.21802e-07	1.15664e-07	17
GO:0009144	purine nucleoside triphosphate metabolic process	2.11439e-09	1.99055e-07	1.89023e-07	17
GO:0009199	ribonucleoside triphosphate metabolic process	6.29027e-09	4.87681e-07	4.63104e-07	17
GO:0009141	nucleoside triphosphate metabolic process	4.31314e-08	2.99196e-06	2.84118e-06	17
GO:0009165	nucleotide biosynthetic process	7.76616e-05	0.00208894	0.00198366	17
GO:1901293	nucleoside phosphate biosynthetic process	9.57214e-05	0.00252321	0.00239606	17
GO:0015074	DNA integration	1.20139e-09	1.21802e-07	1.15664e-07	16
GO:0022900	electron transport chain	2.79036e-08	2.04317e-06	1.9402e-06	16
GO:0009260	ribonucleotide biosynthetic process	8.55192e-07	3.31513e-05	3.14806e-05	16
GO:0046390	ribose phosphate biosynthetic process	2.42563e-06	8.6405e-05	8.20506e-05	16
GO:0009152	purine ribonucleotide biosynthetic process	2.43401e-07	1.12088e-05	1.06439e-05	15
GO:0006164	purine nucleotide biosynthetic process	1.27322e-06	4.79457e-05	4.55295e-05	15
GO:0072522	purine-containing compound biosynthetic process	3.15983e-06	0.000109596	0.000104073	15
GO:0006754	ATP biosynthetic process	8.17337e-14	5.38625e-11	5.11481e-11	14
GO:0015986	proton motive force-driven ATP synthesis	8.17337e-14	5.38625e-11	5.11481e-11	14
GO:0009145	purine nucleoside triphosphate biosynthetic process	2.06249e-12	5.43672e-10	5.16274e-10	14
GO:0009206	purine ribonucleoside triphosphate biosynthetic process	2.06249e-12	5.43672e-10	5.16274e-10	14
GO:0009201	ribonucleoside triphosphate biosynthetic process	7.68983e-11	1.44788e-08	1.37492e-08	14
GO:0009142	nucleoside triphosphate biosynthetic process	5.17452e-10	6.82002e-08	6.47632e-08	14
GO:0022904	respiratory electron transport chain	5.50446e-09	4.5343e-07	4.30579e-07	14
GO:0006119	oxidative phosphorylation	5.39492e-08	3.38596e-06	3.21532e-06	13
GO:0019646	aerobic electron transport chain	7.00758e-08	3.84833e-06	3.65439e-06	12
GO:0042773	ATP synthesis coupled electron transport	7.00758e-08	3.84833e-06	3.65439e-06	12
GO:0042775	mitochondrial ATP synthesis coupled electron transport	7.00758e-08	3.84833e-06	3.65439e-06	12
GO:0006099	tricarboxylic acid cycle	8.06926e-08	4.25411e-06	4.03973e-06	11
GO:0005996	monosaccharide metabolic process	0.0015375	0.0355513	0.0337597	11
GO:1902600	proton transmembrane transport	0.00188992	0.0422189	0.0400912	11
GO:0019318	hexose metabolic process	0.00183483	0.0416949	0.0395937	10
GO:0006006	glucose metabolic process	0.000732352	0.0175498	0.0166654	9
GO:0006123	mitochondrial electron transport, cytochrome c to oxygen	5.16133e-07	2.0614e-05	1.95752e-05	8
GO:0007007	inner mitochondrial membrane organization	0.000497017	0.0121309	0.0115196	7
GO:0034219	carbohydrate transmembrane transport	0.00219673	0.0474637	0.0450717	7
GO:0042407	cristae formation	1.72615e-05	0.00051706	0.000491002	6
GO:0006122	mitochondrial electron transport, ubiquinol to cytochrome c	0.00207382	0.0455548	0.0432591	4
